# Supplementary material for: The Simplified Human Intestinal Microbiota (SIHUMIx) Shows High Structural and Functional Resistance against Changing Transit Times in In Vitro Bioreactors
Source: Microorganisms. 2019 Dec 3;7(12):641. doi: 10.3390/microorganisms7120641 (PMC6956075; doi:10.3390/microorganisms7120641)
Supplement: Supplementary file 1 [file microorganisms-07-00641-s001.zip]

Archive with 9 entries (9 files):
- Supplementary_material_F1_master_cell_gate.docx
- Supplementary_material_F2_Constancy_resistance_values.pdf
- Supplementary_material_S1_SIHUMIx.docx
- Supplementary_material_S2_growth_conditions.docx
- Supplementary_material_S3_Protein_coding_sequences.docx
- Supplementary_material_S4_protein_report.xlsx
- Supplementary_material_S5_Bray_Curtis_Dissimilaritys_FC_SCFA.xlsx
- Supplementary_material_S6_p_values_from_Pairwise_Anova_of_BD_values.docx
- Supplementary_material_S7_relative_species_abundances.docx
