# Supplementary material for: The Simplified Human Intestinal Microbiota (SIHUMIx) Shows High Structural and Functional Resistance against Changing Transit Times in In Vitro Bioreactors
Source: Microorganisms. 2019 Dec 3;7(12):641. doi: 10.3390/microorganisms7120641 (PMC6956075; doi:10.3390/microorganisms7120641)
Supplement: Supplementary file 1 [file microorganisms-07-00641-s001.zip › Supplementary_material_S4_protein_report.xlsx]

## Sheet: Sheet1
Protein report merged with taxonomic and functional annotation							d= day
							TT= transit time
							I , II = dublicates
		Functional annotation with KEGG					d1	d2	d3	d4	d5	d6	d7	d8	d9	d10	d11	d12	d13	d14	d15	d1	d2	d3	d4	d5	d6	d7	d8	d9	d10	d11	d12	d13	d14	d15	d1	d2	d3	d4	d5	d6	d7	d8	d9	d10	d11	d12	d13
ProteingroupID	Taxa	Knumber	Description	KO_Main_role	KO_Sub_role	KO_Pathway	12 hTT I	12 hTT I	12 hTT I	12 hTT I	12 hTT I	12 hTT I	12 hTT I	12 hTT I	12 hTT I	12 hTT I	12 hTT I	12 hTT I	12 hTT I	12 hTT I	12 hTT I	12 hTT II	12 hTT II	12 hTT II	12 hTT II	12 hTT II	12 hTT II	12 hTT II	12 hTT II	12 hTT II	12 hTT II	12 hTT II	12 hTT II	12 hTT II	12 hTT II	12 hTT II	24 hTT I	24 hTT I	24 hTT I	24 hTT I	24 hTT I	24 hTT I	24 hTT I	24 hTT I	24 hTT I	24 hTT I	24 hTT I	24 hTT I	24 hTT I
3010	Blautia sp.	K00002	alcohol dehydrogenase (NADP+)	Cellular Processes	Transport and catabolism	Exosome	89176	NA	NA	NA	NA	NA	NA	NA	NA	45441.4	NA	NA	NA	NA	NA	NA	221963	185587	NA	NA	NA	NA	NA	NA	NA	NA	NA	NA	NA	NA	NA	NA	NA	NA	NA	NA	NA	NA	NA	NA	NA	NA	NA
3010	Blautia sp.	K00002	alcohol dehydrogenase (NADP+)	Metabolism	Carbohydrate metabolism	Glycolysis / Gluconeogenesis	89176	NA	NA	NA	NA	NA	NA	NA	NA	45441.4	NA	NA	NA	NA	NA	NA	221963	185587	NA	NA	NA	NA	NA	NA	NA	NA	NA	NA	NA	NA	NA	NA	NA	NA	NA	NA	NA	NA	NA	NA	NA	NA	NA
3010	Blautia sp.	K00002	alcohol dehydrogenase (NADP+)	Metabolism	Carbohydrate metabolism	Pentose and glucuronate interconversions	89176	NA	NA	NA	NA	NA	NA	NA	NA	45441.4	NA	NA	NA	NA	NA	NA	221963	185587	NA	NA	NA	NA	NA	NA	NA	NA	NA	NA	NA	NA	NA	NA	NA	NA	NA	NA	NA	NA	NA	NA	NA	NA	NA
3010	Blautia sp.	K00002	alcohol dehydrogenase (NADP+)	Metabolism	Lipid metabolism	Glycerolipid metabolism	89176	NA	NA	NA	NA	NA	NA	NA	NA	45441.4	NA	NA	NA	NA	NA	NA	221963	185587	NA	NA	NA	NA	NA	NA	NA	NA	NA	NA	NA	NA	NA	NA	NA	NA	NA	NA	NA	NA	NA	NA	NA	NA	NA
3010	Blautia sp.	K00002	alcohol dehydrogenase (NADP+)	Metabolism	Xenobiotics biodegradation and metabolism	Caprolactam degradation	89176	NA	NA	NA	NA	NA	NA	NA	NA	45441.4	NA	NA	NA	NA	NA	NA	221963	185587	NA	NA	NA	NA	NA	NA	NA	NA	NA	NA	NA	NA	NA	NA	NA	NA	NA	NA	NA	NA	NA	NA	NA	NA	NA
382	Blautia sp.	K00003	homoserine dehydrogenase	Metabolism	Amino acid metabolism	Cysteine and methionine metabolism	1.10463e+06	264517	2.21848e+06	3.87839e+06	1.42429e+06	429180	181277	35512.5	117766	225926	6.657e+06	385732	376854	3.52383e+06	741785	1.2507e+06	1.7072e+06	887814	2.3428e+06	2.50235e+06	2.53968e+06	958701	632296	238141	308447	666182	138339	1.10933e+06	1.75568e+06	807522	3.18926e+06	3.37186e+06	5.25977e+06	9.70973e+06	6.89204e+06	6.816e+06	1.89856e+06	6.64126e+06	1.95058e+06	2921296	2.54238e+06	875667	2.64425e+06
2650	Blautia sp.	K00003	homoserine dehydrogenase	Metabolism	Amino acid metabolism	Cysteine and methionine metabolism	76811.4	516286	470008	21575.1	22215	173546	158797	NA	28554.1	14551.1	359430	172086	NA	23585.9	NA	294835	489273	204469	375261	557322	453455	385068	256428	58102.3	194031	312637	218196	96757.3	444093	37482.8	1.72478e+06	1.73586e+06	3.24563e+06	1.68929e+06	1.0509e+06	1.11281e+06	841878	1.2273e+06	280900	386637	458099	179927	538890
2889	Anaerostipes caccae	K00003	homoserine dehydrogenase	Metabolism	Amino acid metabolism	Cysteine and methionine metabolism	34914.5	219246	208775	330148	38701.9	187284	NA	157506	NA	41020.8	53278.8	193835	125597	102493	101837	NA	242387	NA	NA	NA	116131	NA	NA	25564.4	NA	NA	NA	139939	56653.3	235346	5.11558e+06	5.02069e+06	5.79103e+06	4.5312e+06	1.46958e+06	1.01066e+06	50307.9	239991	310128	NA	219994	112070	343453
3917	Bifidobacterium longum	K00003	homoserine dehydrogenase	Metabolism	Amino acid metabolism	Cysteine and methionine metabolism	NA	NA	NA	NA	NA	NA	NA	NA	49722.5	NA	NA	NA	NA	NA	NA	740742	NA	NA	NA	108200	192661	225628	340281	166922	172258	338686	247947	218534	143447	258754	2.72916e+06	843422	569137	NA	414452	215355	NA	NA	NA	NA	NA	NA	NA
4878	Anaerostipes caccae	K00003	homoserine dehydrogenase	Metabolism	Amino acid metabolism	Cysteine and methionine metabolism	2.49053e+06	467301	2.16864e+06	1.02596e+06	13190.3	147146	422227	50589.1	2.60838e+06	1.49787e+06	290616	986492	542920	101247	328661	192444	697560	975788	1.08029e+06	1.17013e+06	929510	402279	622312	238847	526139	347698	380682	766722	751781	731498	2.74899e+07	1.31061e+07	1.13615e+07	5.84043e+06	3.38146e+06	2.91612e+06	1.25492e+06	3.23698e+06	3.15656e+06	3.60053e+06	3.0076e+06	1.02508e+06	2.80116e+06
5907	Lactobacillus plantarum	K00003	homoserine dehydrogenase	Metabolism	Amino acid metabolism	Cysteine and methionine metabolism	320546	NA	NA	NA	NA	NA	NA	NA	NA	NA	51322.6	NA	21202.9	NA	NA	305671	215764	99249	NA	233061	247381	NA	173218	433403	328310	434371	280003	358851	364494	269538	6.46493e+06	3.65857e+06	2746255	2.30323e+06	773305	692714	163713	205868	NA	NA	248709	NA	NA
382	Blautia sp.	K00003	homoserine dehydrogenase	Metabolism	Amino acid metabolism	Glycine, serine and threonine metabolism	1.10463e+06	264517	2.21848e+06	3.87839e+06	1.42429e+06	429180	181277	35512.5	117766	225926	6.657e+06	385732	376854	3.52383e+06	741785	1.2507e+06	1.7072e+06	887814	2.3428e+06	2.50235e+06	2.53968e+06	958701	632296	238141	308447	666182	138339	1.10933e+06	1.75568e+06	807522	3.18926e+06	3.37186e+06	5.25977e+06	9.70973e+06	6.89204e+06	6.816e+06	1.89856e+06	6.64126e+06	1.95058e+06	2921296	2.54238e+06	875667	2.64425e+06
2650	Blautia sp.	K00003	homoserine dehydrogenase	Metabolism	Amino acid metabolism	Glycine, serine and threonine metabolism	76811.4	516286	470008	21575.1	22215	173546	158797	NA	28554.1	14551.1	359430	172086	NA	23585.9	NA	294835	489273	204469	375261	557322	453455	385068	256428	58102.3	194031	312637	218196	96757.3	444093	37482.8	1.72478e+06	1.73586e+06	3.24563e+06	1.68929e+06	1.0509e+06	1.11281e+06	841878	1.2273e+06	280900	386637	458099	179927	538890
2889	Anaerostipes caccae	K00003	homoserine dehydrogenase	Metabolism	Amino acid metabolism	Glycine, serine and threonine metabolism	34914.5	219246	208775	330148	38701.9	187284	NA	157506	NA	41020.8	53278.8	193835	125597	102493	101837	NA	242387	NA	NA	NA	116131	NA	NA	25564.4	NA	NA	NA	139939	56653.3	235346	5.11558e+06	5.02069e+06	5.79103e+06	4.5312e+06	1.46958e+06	1.01066e+06	50307.9	239991	310128	NA	219994	112070	343453
3917	Bifidobacterium longum	K00003	homoserine dehydrogenase	Metabolism	Amino acid metabolism	Glycine, serine and threonine metabolism	NA	NA	NA	NA	NA	NA	NA	NA	49722.5	NA	NA	NA	NA	NA	NA	740742	NA	NA	NA	108200	192661	225628	340281	166922	172258	338686	247947	218534	143447	258754	2.72916e+06	843422	569137	NA	414452	215355	NA	NA	NA	NA	NA	NA	NA
4878	Anaerostipes caccae	K00003	homoserine dehydrogenase	Metabolism	Amino acid metabolism	Glycine, serine and threonine metabolism	2.49053e+06	467301	2.16864e+06	1.02596e+06	13190.3	147146	422227	50589.1	2.60838e+06	1.49787e+06	290616	986492	542920	101247	328661	192444	697560	975788	1.08029e+06	1.17013e+06	929510	402279	622312	238847	526139	347698	380682	766722	751781	731498	2.74899e+07	1.31061e+07	1.13615e+07	5.84043e+06	3.38146e+06	2.91612e+06	1.25492e+06	3.23698e+06	3.15656e+06	3.60053e+06	3.0076e+06	1.02508e+06	2.80116e+06
5907	Lactobacillus plantarum	K00003	homoserine dehydrogenase	Metabolism	Amino acid metabolism	Glycine, serine and threonine metabolism	320546	NA	NA	NA	NA	NA	NA	NA	NA	NA	51322.6	NA	21202.9	NA	NA	305671	215764	99249	NA	233061	247381	NA	173218	433403	328310	434371	280003	358851	364494	269538	6.46493e+06	3.65857e+06	2746255	2.30323e+06	773305	692714	163713	205868	NA	NA	248709	NA	NA
382	Blautia sp.	K00003	homoserine dehydrogenase	Metabolism	Amino acid metabolism	Lysine biosynthesis	1.10463e+06	264517	2.21848e+06	3.87839e+06	1.42429e+06	429180	181277	35512.5	117766	225926	6.657e+06	385732	376854	3.52383e+06	741785	1.2507e+06	1.7072e+06	887814	2.3428e+06	2.50235e+06	2.53968e+06	958701	632296	238141	308447	666182	138339	1.10933e+06	1.75568e+06	807522	3.18926e+06	3.37186e+06	5.25977e+06	9.70973e+06	6.89204e+06	6.816e+06	1.89856e+06	6.64126e+06	1.95058e+06	2921296	2.54238e+06	875667	2.64425e+06
2650	Blautia sp.	K00003	homoserine dehydrogenase	Metabolism	Amino acid metabolism	Lysine biosynthesis	76811.4	516286	470008	21575.1	22215	173546	158797	NA	28554.1	14551.1	359430	172086	NA	23585.9	NA	294835	489273	204469	375261	557322	453455	385068	256428	58102.3	194031	312637	218196	96757.3	444093	37482.8	1.72478e+06	1.73586e+06	3.24563e+06	1.68929e+06	1.0509e+06	1.11281e+06	841878	1.2273e+06	280900	386637	458099	179927	538890
2889	Anaerostipes caccae	K00003	homoserine dehydrogenase	Metabolism	Amino acid metabolism	Lysine biosynthesis	34914.5	219246	208775	330148	38701.9	187284	NA	157506	NA	41020.8	53278.8	193835	125597	102493	101837	NA	242387	NA	NA	NA	116131	NA	NA	25564.4	NA	NA	NA	139939	56653.3	235346	5.11558e+06	5.02069e+06	5.79103e+06	4.5312e+06	1.46958e+06	1.01066e+06	50307.9	239991	310128	NA	219994	112070	343453
3917	Bifidobacterium longum	K00003	homoserine dehydrogenase	Metabolism	Amino acid metabolism	Lysine biosynthesis	NA	NA	NA	NA	NA	NA	NA	NA	49722.5	NA	NA	NA	NA	NA	NA	740742	NA	NA	NA	108200	192661	225628	340281	166922	172258	338686	247947	218534	143447	258754	2.72916e+06	843422	569137	NA	414452	215355	NA	NA	NA	NA	NA	NA	NA
4878	Anaerostipes caccae	K00003	homoserine dehydrogenase	Metabolism	Amino acid metabolism	Lysine biosynthesis	2.49053e+06	467301	2.16864e+06	1.02596e+06	13190.3	147146	422227	50589.1	2.60838e+06	1.49787e+06	290616	986492	542920	101247	328661	192444	697560	975788	1.08029e+06	1.17013e+06	929510	402279	622312	238847	526139	347698	380682	766722	751781	731498	2.74899e+07	1.31061e+07	1.13615e+07	5.84043e+06	3.38146e+06	2.91612e+06	1.25492e+06	3.23698e+06	3.15656e+06	3.60053e+06	3.0076e+06	1.02508e+06	2.80116e+06
5907	Lactobacillus plantarum	K00003	homoserine dehydrogenase	Metabolism	Amino acid metabolism	Lysine biosynthesis	320546	NA	NA	NA	NA	NA	NA	NA	NA	NA	51322.6	NA	21202.9	NA	NA	305671	215764	99249	NA	233061	247381	NA	173218	433403	328310	434371	280003	358851	364494	269538	6.46493e+06	3.65857e+06	2746255	2.30323e+06	773305	692714	163713	205868	NA	NA	248709	NA	NA
159	Anaerostipes caccae	K00005	glycerol dehydrogenase	Metabolism	Carbohydrate metabolism	Propanoate metabolism	4.75597e+06	2.63439e+06	3.50075e+06	2.85144e+06	235928	3.30684e+06	3.02782e+06	1.71798e+06	2.41246e+06	1.44454e+06	71653.3	1.68683e+06	464814	2.1295e+06	814816	1.67277e+07	2.43478e+07	2.084e+07	1.9365e+07	2.86163e+07	2.72571e+07	1.88462e+07	1.05141e+07	7.12083e+06	1.00081e+07	9.96992e+06	8.39784e+06	1.68404e+07	2.13825e+07	1.83261e+07	4.21183e+07	5.14542e+07	9.9315e+07	4.49944e+07	1.57793e+07	1.32519e+07	2.70011e+06	5.28398e+06	3.84878e+06	4.00266e+06	2.95242e+06	2.22554e+06	4.06763e+06
5902	Escherichia coli	K00005	glycerol dehydrogenase	Metabolism	Carbohydrate metabolism	Propanoate metabolism	8.41737e+07	2.32629e+07	1.94843e+07	8.50283e+06	491657	3.53701e+06	3.70081e+06	4.1494e+06	5.41629e+06	5.17951e+06	766455	8.52408e+06	2.40058e+06	8.11833e+06	4.08126e+06	1.95389e+07	8.63172e+06	8.37705e+06	2.92718e+06	3.59037e+06	3.48428e+06	2.09237e+06	2.85197e+06	1.92079e+06	2.42554e+06	2.64196e+06	2.18972e+06	2.85124e+06	3.63417e+06	2.75097e+06	1.73511e+08	9.65162e+07	6.23253e+07	4.57954e+07	2.19943e+07	1.43738e+07	1.61492e+07	2.92305e+07	2.37762e+07	2.00436e+07	2.29635e+07	9.25437e+06	1.68434e+07
159	Anaerostipes caccae	K00005	glycerol dehydrogenase	Metabolism	Lipid metabolism	Glycerolipid metabolism	4.75597e+06	2.63439e+06	3.50075e+06	2.85144e+06	235928	3.30684e+06	3.02782e+06	1.71798e+06	2.41246e+06	1.44454e+06	71653.3	1.68683e+06	464814	2.1295e+06	814816	1.67277e+07	2.43478e+07	2.084e+07	1.9365e+07	2.86163e+07	2.72571e+07	1.88462e+07	1.05141e+07	7.12083e+06	1.00081e+07	9.96992e+06	8.39784e+06	1.68404e+07	2.13825e+07	1.83261e+07	4.21183e+07	5.14542e+07	9.9315e+07	4.49944e+07	1.57793e+07	1.32519e+07	2.70011e+06	5.28398e+06	3.84878e+06	4.00266e+06	2.95242e+06	2.22554e+06	4.06763e+06
5902	Escherichia coli	K00005	glycerol dehydrogenase	Metabolism	Lipid metabolism	Glycerolipid metabolism	8.41737e+07	2.32629e+07	1.94843e+07	8.50283e+06	491657	3.53701e+06	3.70081e+06	4.1494e+06	5.41629e+06	5.17951e+06	766455	8.52408e+06	2.40058e+06	8.11833e+06	4.08126e+06	1.95389e+07	8.63172e+06	8.37705e+06	2.92718e+06	3.59037e+06	3.48428e+06	2.09237e+06	2.85197e+06	1.92079e+06	2.42554e+06	2.64196e+06	2.18972e+06	2.85124e+06	3.63417e+06	2.75097e+06	1.73511e+08	9.65162e+07	6.23253e+07	4.57954e+07	2.19943e+07	1.43738e+07	1.61492e+07	2.92305e+07	2.37762e+07	2.00436e+07	2.29635e+07	9.25437e+06	1.68434e+07
1724	Anaerostipes caccae	K00008	L-iditol 2-dehydrogenase	Metabolism	Carbohydrate metabolism	Fructose and mannose metabolism	NA	397736	166807	22824.3	69061.3	118214	63406.9	77477.8	125908	73000.2	15843.3	82883.2	131836	NA	93498.9	NA	123100	339443	400528	921534	819668	103065	45213.3	87389.2	119281	32790.1	94874.5	71721.5	384403	493152	534952	3.94201e+06	6.94972e+06	3.5626e+06	2.01295e+06	795608	142411	182536	NA	NA	NA	NA	NA
3280	Anaerostipes caccae	K00008	L-iditol 2-dehydrogenase	Metabolism	Carbohydrate metabolism	Fructose and mannose metabolism	645375	177314	258829	185624	22703.2	520288	162698	137793	489156	306793	270497	NA	NA	NA	62008.1	359427	702904	764278	491522	413875	280848	NA	79814.2	126161	75676.3	68571.1	465673	381540	546051	274748	4.14186e+06	1.22888e+07	1.73989e+07	9.39817e+06	964636	1.04138e+06	36902	648762	245157	56377.6	348449	215409	183743
4658	Lactobacillus plantarum	K00008	L-iditol 2-dehydrogenase	Metabolism	Carbohydrate metabolism	Fructose and mannose metabolism	1.1397e+06	226337	1.61095e+06	200152	57367.8	NA	36884.3	28710.3	239602	416222	27064.8	739550	143102	387278	191071	410923	161889	145096	353998	NA	221573	NA	NA	NA	NA	172041	224613	NA	NA	NA	6.04469e+06	3.9712e+06	1.08402e+07	5.33894e+06	378193	163987	522009	70701.5	516639	NA	810236	1.80526e+06	2.9193e+06
5990	Anaerostipes caccae	K00008	L-iditol 2-dehydrogenase	Metabolism	Carbohydrate metabolism	Fructose and mannose metabolism	620493	176398	263982	1.19665e+06	NA	32341.4	198620	21268.9	59699.5	46812.6	NA	110304	NA	68181.5	30227.9	341174	146104	165738	199267	53153	NA	124900	NA	248361	60428.6	299884	166341	64242.9	NA	158790	291511	2.00399e+06	4.50304e+06	633749	NA	80143.6	119481	364305	NA	93876.5	NA	NA	NA
1724	Anaerostipes caccae	K00008	L-iditol 2-dehydrogenase	Metabolism	Carbohydrate metabolism	Pentose and glucuronate interconversions	NA	397736	166807	22824.3	69061.3	118214	63406.9	77477.8	125908	73000.2	15843.3	82883.2	131836	NA	93498.9	NA	123100	339443	400528	921534	819668	103065	45213.3	87389.2	119281	32790.1	94874.5	71721.5	384403	493152	534952	3.94201e+06	6.94972e+06	3.5626e+06	2.01295e+06	795608	142411	182536	NA	NA	NA	NA	NA
3280	Anaerostipes caccae	K00008	L-iditol 2-dehydrogenase	Metabolism	Carbohydrate metabolism	Pentose and glucuronate interconversions	645375	177314	258829	185624	22703.2	520288	162698	137793	489156	306793	270497	NA	NA	NA	62008.1	359427	702904	764278	491522	413875	280848	NA	79814.2	126161	75676.3	68571.1	465673	381540	546051	274748	4.14186e+06	1.22888e+07	1.73989e+07	9.39817e+06	964636	1.04138e+06	36902	648762	245157	56377.6	348449	215409	183743
4658	Lactobacillus plantarum	K00008	L-iditol 2-dehydrogenase	Metabolism	Carbohydrate metabolism	Pentose and glucuronate interconversions	1.1397e+06	226337	1.61095e+06	200152	57367.8	NA	36884.3	28710.3	239602	416222	27064.8	739550	143102	387278	191071	410923	161889	145096	353998	NA	221573	NA	NA	NA	NA	172041	224613	NA	NA	NA	6.04469e+06	3.9712e+06	1.08402e+07	5.33894e+06	378193	163987	522009	70701.5	516639	NA	810236	1.80526e+06	2.9193e+06
5990	Anaerostipes caccae	K00008	L-iditol 2-dehydrogenase	Metabolism	Carbohydrate metabolism	Pentose and glucuronate interconversions	620493	176398	263982	1.19665e+06	NA	32341.4	198620	21268.9	59699.5	46812.6	NA	110304	NA	68181.5	30227.9	341174	146104	165738	199267	53153	NA	124900	NA	248361	60428.6	299884	166341	64242.9	NA	158790	291511	2.00399e+06	4.50304e+06	633749	NA	80143.6	119481	364305	NA	93876.5	NA	NA	NA
724	Escherichia coli	K00009	mannitol-1-phosphate 5-dehydrogenase	Metabolism	Carbohydrate metabolism	Fructose and mannose metabolism	2.48811e+07	7.04043e+06	8.63115e+06	5.85698e+06	231815	5.08277e+06	4.74113e+06	3.39965e+06	2.69791e+06	2.68201e+06	1.34846e+06	5.40305e+06	1.75351e+06	6.87856e+06	3.44162e+06	3.5533e+07	1.50304e+07	1.0912e+07	4.61564e+06	6.0114e+06	1.50768e+07	6.48243e+06	1.32447e+07	4.27872e+06	6.07941e+06	5.03818e+06	4.18579e+06	3.45774e+06	4.74009e+06	4.03926e+06	1.66042e+08	8.8464e+07	5.21445e+07	3.59004e+07	1.59418e+07	1.11543e+07	1.21359e+07	2.09138e+07	1.73974e+07	1.7205e+07	1.5742e+07	6.58712e+06	1.78305e+07
1393	Lactobacillus plantarum	K00009	mannitol-1-phosphate 5-dehydrogenase	Metabolism	Carbohydrate metabolism	Fructose and mannose metabolism	115138	NA	NA	NA	NA	NA	NA	NA	NA	NA	NA	NA	NA	NA	NA	NA	NA	NA	NA	NA	NA	NA	NA	NA	NA	NA	NA	NA	NA	NA	NA	NA	NA	NA	NA	NA	NA	NA	NA	NA	NA	NA	NA
4020	Anaerostipes caccae	K00009	mannitol-1-phosphate 5-dehydrogenase	Metabolism	Carbohydrate metabolism	Fructose and mannose metabolism	NA	24684.1	NA	NA	NA	117377	80659.6	135884	NA	NA	NA	NA	NA	NA	NA	NA	NA	NA	NA	NA	NA	NA	NA	NA	79809.1	NA	NA	NA	NA	NA	437550	NA	556311	260570	NA	NA	NA	359450	NA	NA	NA	60529.2	NA
4734	Anaerostipes caccae	K00009	mannitol-1-phosphate 5-dehydrogenase	Metabolism	Carbohydrate metabolism	Fructose and mannose metabolism	86607.1	746429	24500.2	147449	321193	845104	118390	48393.1	172912	351577	171884	315321	119958	102587	30030.4	1.00337e+06	NA	4266.79	179947	481424	329136	247940	212243	NA	222380	NA	223857	275910	NA	270950	7.4189e+06	1.22286e+07	1.21638e+07	5.37105e+06	529013	526391	1.16384e+06	1.91995e+06	2.04164e+06	2.25079e+06	1.40548e+06	374601	1.5873e+06
2473	Anaerostipes caccae	K00010	myo-inositol 2-dehydrogenase / D-chiro-inositol 1-dehydrogenase	Metabolism	Biosynthesis of other secondary metabolites	Streptomycin biosynthesis	163276	NA	NA	106014	NA	73968.6	NA	182681	156437	NA	4756.08	NA	19378.7	27822.8	NA	NA	NA	NA	NA	NA	NA	NA	NA	NA	NA	NA	NA	NA	NA	NA	NA	128991	178990	107467	NA	NA	NA	NA	140558	183467	117211	NA	91679.3
2634	Blautia sp.	K00010	myo-inositol 2-dehydrogenase / D-chiro-inositol 1-dehydrogenase	Metabolism	Biosynthesis of other secondary metabolites	Streptomycin biosynthesis	1.21773e+08	88149372	6.38276e+07	2.40609e+07	614714	3.08982e+07	3.73428e+07	2.30704e+07	2.90449e+07	1.76891e+07	7.44279e+06	4.0339e+07	1.05178e+07	2.97407e+07	1.64017e+07	3.72278e+07	7.62443e+07	6.33393e+07	3.94093e+07	4.922e+07	5.70207e+07	3.00095e+07	1.43177e+07	1.52257e+07	1.84867e+07	1.64407e+07	1.34412e+07	3.42214e+07	5.16879e+07	4.04251e+07	8.1953e+07	8.76332e+07	1.58939e+08	6.44214e+07	3.74861e+07	3.6923e+07	5.21654e+07	100479561	3.30457e+07	6.45057e+07	7.77519e+07	2.98815e+07	7.06397e+07
3544	Heterogeneous	K00010	myo-inositol 2-dehydrogenase / D-chiro-inositol 1-dehydrogenase	Metabolism	Biosynthesis of other secondary metabolites	Streptomycin biosynthesis	841962	1.71536e+06	1.58843e+06	682950	554030	666482	350386	252872	108249	605023	2.86371e+06	682672	315914	954296	463013	3.6624e+06	1.10933e+07	1.00466e+07	7.62549e+06	5.9444e+06	6.03312e+06	2.80931e+06	1.60597e+06	1.06809e+06	1.72038e+06	1.11399e+06	834804	4.37743e+06	5.90882e+06	3.22652e+06	1.12415e+07	1.23806e+07	2.25828e+07	1.1777e+07	1.14282e+07	6.55717e+06	1.89037e+06	1.90905e+06	1.44522e+06	1585390	1.46021e+06	538387	4.84882e+06
4024	Anaerostipes caccae	K00010	myo-inositol 2-dehydrogenase / D-chiro-inositol 1-dehydrogenase	Metabolism	Biosynthesis of other secondary metabolites	Streptomycin biosynthesis	NA	21761.1	16153.6	9279.33	NA	NA	NA	8536.55	7839.28	11752	NA	60504	NA	NA	10839	NA	NA	45081	NA	22972.3	13532	49842.9	NA	10665.6	82967.8	36066.6	26440.5	11936.3	NA	42674.2	339657	2.77203e+06	3519624	912496	510784	205818	187922	346629	133498	66831.1	86240.1	123430	36323.7
5314	Anaerostipes caccae	K00010	myo-inositol 2-dehydrogenase / D-chiro-inositol 1-dehydrogenase	Metabolism	Biosynthesis of other secondary metabolites	Streptomycin biosynthesis	243544	NA	NA	NA	NA	NA	NA	NA	NA	NA	NA	NA	NA	NA	NA	NA	NA	NA	NA	NA	NA	NA	NA	NA	NA	NA	63849.2	NA	NA	NA	206817	839880	662394	NA	NA	NA	NA	NA	222922	195115	NA	68190	534046
6859	Blautia sp.	K00010	myo-inositol 2-dehydrogenase / D-chiro-inositol 1-dehydrogenase	Metabolism	Biosynthesis of other secondary metabolites	Streptomycin biosynthesis	39812217	8.39177e+07	7.58565e+07	2.74747e+07	1.14041e+06	1.34851e+07	1.49058e+07	1.51223e+07	1.48637e+07	1.39651e+07	1.70644e+07	2.19326e+07	9.55347e+06	2.79983e+07	1.49355e+07	5.45899e+07	1.45052e+08	1.24993e+08	6.80459e+07	6.82523e+07	5.70309e+07	3.55789e+07	2.25952e+07	2.80758e+07	2.3867e+07	2.31617e+07	1.67523e+07	3.40154e+07	5.15516e+07	3.84696e+07	1.95384e+08	213705199	322721970	1.41063e+08	6.42222e+07	5.20468e+07	3.13168e+07	5.01264e+07	3.09305e+07	3.51464e+07	4.48795e+07	1.67822e+07	3.46244e+07
2473	Anaerostipes caccae	K00010	myo-inositol 2-dehydrogenase / D-chiro-inositol 1-dehydrogenase	Metabolism	Carbohydrate metabolism	Inositol phosphate metabolism	163276	NA	NA	106014	NA	73968.6	NA	182681	156437	NA	4756.08	NA	19378.7	27822.8	NA	NA	NA	NA	NA	NA	NA	NA	NA	NA	NA	NA	NA	NA	NA	NA	NA	128991	178990	107467	NA	NA	NA	NA	140558	183467	117211	NA	91679.3
2634	Blautia sp.	K00010	myo-inositol 2-dehydrogenase / D-chiro-inositol 1-dehydrogenase	Metabolism	Carbohydrate metabolism	Inositol phosphate metabolism	1.21773e+08	88149372	6.38276e+07	2.40609e+07	614714	3.08982e+07	3.73428e+07	2.30704e+07	2.90449e+07	1.76891e+07	7.44279e+06	4.0339e+07	1.05178e+07	2.97407e+07	1.64017e+07	3.72278e+07	7.62443e+07	6.33393e+07	3.94093e+07	4.922e+07	5.70207e+07	3.00095e+07	1.43177e+07	1.52257e+07	1.84867e+07	1.64407e+07	1.34412e+07	3.42214e+07	5.16879e+07	4.04251e+07	8.1953e+07	8.76332e+07	1.58939e+08	6.44214e+07	3.74861e+07	3.6923e+07	5.21654e+07	100479561	3.30457e+07	6.45057e+07	7.77519e+07	2.98815e+07	7.06397e+07
3544	Heterogeneous	K00010	myo-inositol 2-dehydrogenase / D-chiro-inositol 1-dehydrogenase	Metabolism	Carbohydrate metabolism	Inositol phosphate metabolism	841962	1.71536e+06	1.58843e+06	682950	554030	666482	350386	252872	108249	605023	2.86371e+06	682672	315914	954296	463013	3.6624e+06	1.10933e+07	1.00466e+07	7.62549e+06	5.9444e+06	6.03312e+06	2.80931e+06	1.60597e+06	1.06809e+06	1.72038e+06	1.11399e+06	834804	4.37743e+06	5.90882e+06	3.22652e+06	1.12415e+07	1.23806e+07	2.25828e+07	1.1777e+07	1.14282e+07	6.55717e+06	1.89037e+06	1.90905e+06	1.44522e+06	1585390	1.46021e+06	538387	4.84882e+06
4024	Anaerostipes caccae	K00010	myo-inositol 2-dehydrogenase / D-chiro-inositol 1-dehydrogenase	Metabolism	Carbohydrate metabolism	Inositol phosphate metabolism	NA	21761.1	16153.6	9279.33	NA	NA	NA	8536.55	7839.28	11752	NA	60504	NA	NA	10839	NA	NA	45081	NA	22972.3	13532	49842.9	NA	10665.6	82967.8	36066.6	26440.5	11936.3	NA	42674.2	339657	2.77203e+06	3519624	912496	510784	205818	187922	346629	133498	66831.1	86240.1	123430	36323.7
5314	Anaerostipes caccae	K00010	myo-inositol 2-dehydrogenase / D-chiro-inositol 1-dehydrogenase	Metabolism	Carbohydrate metabolism	Inositol phosphate metabolism	243544	NA	NA	NA	NA	NA	NA	NA	NA	NA	NA	NA	NA	NA	NA	NA	NA	NA	NA	NA	NA	NA	NA	NA	NA	NA	63849.2	NA	NA	NA	206817	839880	662394	NA	NA	NA	NA	NA	222922	195115	NA	68190	534046
6859	Blautia sp.	K00010	myo-inositol 2-dehydrogenase / D-chiro-inositol 1-dehydrogenase	Metabolism	Carbohydrate metabolism	Inositol phosphate metabolism	39812217	8.39177e+07	7.58565e+07	2.74747e+07	1.14041e+06	1.34851e+07	1.49058e+07	1.51223e+07	1.48637e+07	1.39651e+07	1.70644e+07	2.19326e+07	9.55347e+06	2.79983e+07	1.49355e+07	5.45899e+07	1.45052e+08	1.24993e+08	6.80459e+07	6.82523e+07	5.70309e+07	3.55789e+07	2.25952e+07	2.80758e+07	2.3867e+07	2.31617e+07	1.67523e+07	3.40154e+07	5.15516e+07	3.84696e+07	1.95384e+08	213705199	322721970	1.41063e+08	6.42222e+07	5.20468e+07	3.13168e+07	5.01264e+07	3.09305e+07	3.51464e+07	4.48795e+07	1.67822e+07	3.46244e+07
873	Bacteroides thetaiotaomicron	K00012	UDPglucose 6-dehydrogenase	Metabolism	Carbohydrate metabolism	Amino sugar and nucleotide sugar metabolism	5.27883e+06	1.34104e+07	6.72111e+06	1.60607e+07	820764	1.29146e+07	1.54698e+07	9.87069e+06	1.62662e+07	1.3853e+07	4.02409e+06	1.8921e+07	3.5554e+06	1.43919e+07	6.00174e+06	1.90603e+07	7.28808e+06	5.31016e+06	1.09226e+07	1.75975e+07	1.71597e+07	7.09055e+06	9.62127e+06	3.78481e+06	6.78723e+06	5.47916e+06	3.93965e+06	1.4037e+07	1.50287e+07	1.32509e+07	7.44899e+07	5.60566e+07	5.8033e+07	6.617e+07	4.60539e+07	3.73729e+07	2.31581e+07	4.35126e+07	3.09744e+07	3.82754e+07	4.48634e+07	1.34412e+07	3.768e+07
995	Bacteroides thetaiotaomicron	K00012	UDPglucose 6-dehydrogenase	Metabolism	Carbohydrate metabolism	Amino sugar and nucleotide sugar metabolism	5.5644e+06	473691	5.33187e+06	1.52659e+07	357002	1.3715e+06	1.14756e+06	237718	938727	1.68079e+06	1.2807e+07	2.35971e+07	1.81796e+07	1.85799e+07	1.51321e+07	2.16946e+06	2.6567e+06	2.46003e+06	1.2192e+07	1.30439e+07	8.75113e+06	4.22765e+06	6.60165e+06	4.23053e+06	2.77945e+06	3.55913e+06	894845	5.25804e+06	3.86385e+06	5.09755e+06	4.39708e+06	3.81454e+06	1.15292e+06	1.70011e+07	1.63354e+07	1.20467e+07	1.52935e+07	2.46336e+07	1.5235e+07	1.24437e+07	1.07069e+07	4.76481e+06	5.15988e+06
2551	Bacteroides thetaiotaomicron	K00012	UDPglucose 6-dehydrogenase	Metabolism	Carbohydrate metabolism	Amino sugar and nucleotide sugar metabolism	4.70628e+07	4.18484e+06	1.93274e+07	3.15836e+07	3.07746e+06	1.56049e+07	1.84927e+07	1.27339e+07	2.27167e+07	1.91339e+07	9.42378e+06	2.80204e+07	6.71582e+06	2.63034e+07	1.06654e+07	3.57196e+06	2.37104e+06	2.65987e+06	8.90921e+06	2.63081e+07	2.89804e+07	1.55056e+07	2.3241e+07	1.3098e+07	1.74682e+07	1.73244e+07	1.16271e+07	1.93236e+07	2.23796e+07	1.87067e+07	7.54169e+06	1.01638e+07	1.74463e+07	2.06252e+07	2.57553e+07	3.47609e+07	5.43087e+07	9.42258e+07	7.00652e+07	9.2479e+07	1.02549e+08	3.3931e+07	7.81371e+07
2970	Bacteroides thetaiotaomicron	K00012	UDPglucose 6-dehydrogenase	Metabolism	Carbohydrate metabolism	Amino sugar and nucleotide sugar metabolism	78362.5	33520	46489.2	76520	NA	26166.6	33390.1	17926.9	18272.7	65746.1	54718.4	NA	NA	NA	25699.7	NA	119525	168636	2.42222e+06	1.5407e+06	1.11508e+06	493809	107432	140045	231935	203159	266302	167169	190585	155152	70466	80344.9	516518	5.36592e+06	4.67209e+06	3.2562e+06	2.18581e+06	6.05957e+06	3.3568e+06	1.59832e+06	1.78482e+06	805908	1.51707e+06
873	Bacteroides thetaiotaomicron	K00012	UDPglucose 6-dehydrogenase	Metabolism	Carbohydrate metabolism	Ascorbate and aldarate metabolism	5.27883e+06	1.34104e+07	6.72111e+06	1.60607e+07	820764	1.29146e+07	1.54698e+07	9.87069e+06	1.62662e+07	1.3853e+07	4.02409e+06	1.8921e+07	3.5554e+06	1.43919e+07	6.00174e+06	1.90603e+07	7.28808e+06	5.31016e+06	1.09226e+07	1.75975e+07	1.71597e+07	7.09055e+06	9.62127e+06	3.78481e+06	6.78723e+06	5.47916e+06	3.93965e+06	1.4037e+07	1.50287e+07	1.32509e+07	7.44899e+07	5.60566e+07	5.8033e+07	6.617e+07	4.60539e+07	3.73729e+07	2.31581e+07	4.35126e+07	3.09744e+07	3.82754e+07	4.48634e+07	1.34412e+07	3.768e+07
995	Bacteroides thetaiotaomicron	K00012	UDPglucose 6-dehydrogenase	Metabolism	Carbohydrate metabolism	Ascorbate and aldarate metabolism	5.5644e+06	473691	5.33187e+06	1.52659e+07	357002	1.3715e+06	1.14756e+06	237718	938727	1.68079e+06	1.2807e+07	2.35971e+07	1.81796e+07	1.85799e+07	1.51321e+07	2.16946e+06	2.6567e+06	2.46003e+06	1.2192e+07	1.30439e+07	8.75113e+06	4.22765e+06	6.60165e+06	4.23053e+06	2.77945e+06	3.55913e+06	894845	5.25804e+06	3.86385e+06	5.09755e+06	4.39708e+06	3.81454e+06	1.15292e+06	1.70011e+07	1.63354e+07	1.20467e+07	1.52935e+07	2.46336e+07	1.5235e+07	1.24437e+07	1.07069e+07	4.76481e+06	5.15988e+06
2551	Bacteroides thetaiotaomicron	K00012	UDPglucose 6-dehydrogenase	Metabolism	Carbohydrate metabolism	Ascorbate and aldarate metabolism	4.70628e+07	4.18484e+06	1.93274e+07	3.15836e+07	3.07746e+06	1.56049e+07	1.84927e+07	1.27339e+07	2.27167e+07	1.91339e+07	9.42378e+06	2.80204e+07	6.71582e+06	2.63034e+07	1.06654e+07	3.57196e+06	2.37104e+06	2.65987e+06	8.90921e+06	2.63081e+07	2.89804e+07	1.55056e+07	2.3241e+07	1.3098e+07	1.74682e+07	1.73244e+07	1.16271e+07	1.93236e+07	2.23796e+07	1.87067e+07	7.54169e+06	1.01638e+07	1.74463e+07	2.06252e+07	2.57553e+07	3.47609e+07	5.43087e+07	9.42258e+07	7.00652e+07	9.2479e+07	1.02549e+08	3.3931e+07	7.81371e+07
2970	Bacteroides thetaiotaomicron	K00012	UDPglucose 6-dehydrogenase	Metabolism	Carbohydrate metabolism	Ascorbate and aldarate metabolism	78362.5	33520	46489.2	76520	NA	26166.6	33390.1	17926.9	18272.7	65746.1	54718.4	NA	NA	NA	25699.7	NA	119525	168636	2.42222e+06	1.5407e+06	1.11508e+06	493809	107432	140045	231935	203159	266302	167169	190585	155152	70466	80344.9	516518	5.36592e+06	4.67209e+06	3.2562e+06	2.18581e+06	6.05957e+06	3.3568e+06	1.59832e+06	1.78482e+06	805908	1.51707e+06
873	Bacteroides thetaiotaomicron	K00012	UDPglucose 6-dehydrogenase	Metabolism	Carbohydrate metabolism	Pentose and glucuronate interconversions	5.27883e+06	1.34104e+07	6.72111e+06	1.60607e+07	820764	1.29146e+07	1.54698e+07	9.87069e+06	1.62662e+07	1.3853e+07	4.02409e+06	1.8921e+07	3.5554e+06	1.43919e+07	6.00174e+06	1.90603e+07	7.28808e+06	5.31016e+06	1.09226e+07	1.75975e+07	1.71597e+07	7.09055e+06	9.62127e+06	3.78481e+06	6.78723e+06	5.47916e+06	3.93965e+06	1.4037e+07	1.50287e+07	1.32509e+07	7.44899e+07	5.60566e+07	5.8033e+07	6.617e+07	4.60539e+07	3.73729e+07	2.31581e+07	4.35126e+07	3.09744e+07	3.82754e+07	4.48634e+07	1.34412e+07	3.768e+07
995	Bacteroides thetaiotaomicron	K00012	UDPglucose 6-dehydrogenase	Metabolism	Carbohydrate metabolism	Pentose and glucuronate interconversions	5.5644e+06	473691	5.33187e+06	1.52659e+07	357002	1.3715e+06	1.14756e+06	237718	938727	1.68079e+06	1.2807e+07	2.35971e+07	1.81796e+07	1.85799e+07	1.51321e+07	2.16946e+06	2.6567e+06	2.46003e+06	1.2192e+07	1.30439e+07	8.75113e+06	4.22765e+06	6.60165e+06	4.23053e+06	2.77945e+06	3.55913e+06	894845	5.25804e+06	3.86385e+06	5.09755e+06	4.39708e+06	3.81454e+06	1.15292e+06	1.70011e+07	1.63354e+07	1.20467e+07	1.52935e+07	2.46336e+07	1.5235e+07	1.24437e+07	1.07069e+07	4.76481e+06	5.15988e+06
2551	Bacteroides thetaiotaomicron	K00012	UDPglucose 6-dehydrogenase	Metabolism	Carbohydrate metabolism	Pentose and glucuronate interconversions	4.70628e+07	4.18484e+06	1.93274e+07	3.15836e+07	3.07746e+06	1.56049e+07	1.84927e+07	1.27339e+07	2.27167e+07	1.91339e+07	9.42378e+06	2.80204e+07	6.71582e+06	2.63034e+07	1.06654e+07	3.57196e+06	2.37104e+06	2.65987e+06	8.90921e+06	2.63081e+07	2.89804e+07	1.55056e+07	2.3241e+07	1.3098e+07	1.74682e+07	1.73244e+07	1.16271e+07	1.93236e+07	2.23796e+07	1.87067e+07	7.54169e+06	1.01638e+07	1.74463e+07	2.06252e+07	2.57553e+07	3.47609e+07	5.43087e+07	9.42258e+07	7.00652e+07	9.2479e+07	1.02549e+08	3.3931e+07	7.81371e+07
2970	Bacteroides thetaiotaomicron	K00012	UDPglucose 6-dehydrogenase	Metabolism	Carbohydrate metabolism	Pentose and glucuronate interconversions	78362.5	33520	46489.2	76520	NA	26166.6	33390.1	17926.9	18272.7	65746.1	54718.4	NA	NA	NA	25699.7	NA	119525	168636	2.42222e+06	1.5407e+06	1.11508e+06	493809	107432	140045	231935	203159	266302	167169	190585	155152	70466	80344.9	516518	5.36592e+06	4.67209e+06	3.2562e+06	2.18581e+06	6.05957e+06	3.3568e+06	1.59832e+06	1.78482e+06	805908	1.51707e+06
285	Heterogeneous	K00013	histidinol dehydrogenase	Metabolism	Amino acid metabolism	Histidine metabolism	NA	108057	NA	NA	NA	NA	NA	NA	NA	NA	NA	NA	NA	NA	NA	NA	NA	NA	NA	NA	137131	325858	462357	213768	171894	385178	285868	347534	NA	380167	NA	NA	NA	NA	NA	NA	NA	NA	NA	NA	NA	NA	NA
3125	Escherichia coli	K00013	histidinol dehydrogenase	Metabolism	Amino acid metabolism	Histidine metabolism	6455.92	NA	6037.65	NA	NA	NA	NA	9573.15	NA	7602.03	NA	NA	NA	NA	NA	NA	NA	NA	32580.2	NA	NA	NA	NA	NA	NA	NA	NA	NA	NA	NA	1.23679e+06	642872	210317	171053	NA	76165.3	NA	NA	NA	NA	NA	NA	NA
4332	Bacteroides thetaiotaomicron	K00013	histidinol dehydrogenase	Metabolism	Amino acid metabolism	Histidine metabolism	8.52744e+06	540204	6.49172e+06	2.46792e+06	229443	1.80902e+06	990919	754330	1.02995e+06	621052	2.41903e+06	2.98121e+06	1.20316e+06	2.70639e+06	782514	1.03354e+06	284494	223438	2.26267e+06	2.63086e+06	1.82526e+06	710719	1.84652e+06	996690	1.57435e+06	924507	1.24352e+06	1.4377e+06	1.20032e+06	1.2371e+06	3.55291e+06	1.98295e+06	1.21562e+06	2.89037e+06	4.877e+06	4.4343e+06	3.338e+06	8.52809e+06	6.63498e+06	6.42461e+06	7.1317e+06	3.66007e+06	2.02767e+06
2025	Bacteroides thetaiotaomicron	K00014	shikimate dehydrogenase	Metabolism	Amino acid metabolism	Phenylalanine, tyrosine and tryptophan biosynthesis	5.18087e+06	1.59699e+06	4.55367e+06	5.98661e+06	929523	6.76935e+06	5.94096e+06	4.57636e+06	5.67055e+06	4.09331e+06	3.4083e+06	1.21636e+07	3.36709e+06	1.1604e+07	6.22741e+06	2.86181e+06	5.01826e+06	4.94906e+06	1.84033e+07	3.33977e+07	2.98142e+07	2.80552e+07	3.70765e+07	2.90357e+07	2.62176e+07	5.05258e+07	4.46039e+07	2.51352e+07	2.71398e+07	4.37921e+07	2.47283e+06	1.21449e+06	3.10036e+06	1.40519e+07	1.26494e+07	1.0493e+07	1.65969e+07	2.68348e+07	2.04522e+07	2.49754e+07	2.30816e+07	9.37726e+06	2.46827e+07
4912	Escherichia coli	K00014	shikimate dehydrogenase	Metabolism	Amino acid metabolism	Phenylalanine, tyrosine and tryptophan biosynthesis	256742	5051.63	12142.3	4678.1	26913.8	53285.7	84381.9	47127.1	238647	45911.9	279323	NA	735.249	NA	121924	175679	NA	NA	241588	309492	NA	NA	167807	182789	NA	162979	201211	208978	69840.4	48819.6	444624	173166	147303	64667.3	24880.9	670837	59587.4	NA	NA	NA	8218.42	NA	NA
6019	Anaerostipes caccae	K00014	shikimate dehydrogenase	Metabolism	Amino acid metabolism	Phenylalanine, tyrosine and tryptophan biosynthesis	1.43113e+06	44234.8	405306	319559	32221.3	1.97352e+06	444978	186005	272946	214364	NA	NA	NA	373457	82631.3	265992	296781	150528	75556	286747	281452	440632	970620	757014	241149	808825	477131	112856	438845	390381	4.49826e+06	3.36967e+06	2.45232e+06	2.14295e+06	430841	781086	887923	1.24888e+06	NA	346670	154751	415711	126767
400	Bifidobacterium longum	K00016	L-lactate dehydrogenase	Cellular Processes	Transport and catabolism	Exosome	789984	217884	205983	101348	13349.5	246606	198924	78331	77653.5	55580.1	NA	150112	NA	55336.7	NA	34811.6	153541	165801	104635	167363	424834	NA	161368	43118.5	65464	70763.6	43444.1	NA	7668.94	54475.9	7.67386e+06	4.08615e+06	1.93756e+06	776087	466419	172971	184102	206208	148773	287364	286855	128220	277783
839	Blautia sp.	K00016	L-lactate dehydrogenase	Cellular Processes	Transport and catabolism	Exosome	6.87532e+08	2.22733e+08	2.36075e+08	3.34647e+07	6.43125e+06	4.56021e+07	3.66925e+07	29509197	2.99851e+07	2.45023e+07	1.72728e+07	1.14392e+08	2.16416e+07	1.39897e+08	1.713e+07	7.98584e+07	2.38892e+08	1.77729e+08	7.04217e+07	5.39462e+07	4.32123e+07	2.10978e+07	1.30989e+07	1.10707e+07	1.95651e+07	1.32334e+07	9.35627e+06	3.87253e+07	5.17489e+07	3.53422e+07	4.1696e+08	2.0103e+08	3.71091e+08	1.46191e+08	8.55327e+07	8.99657e+07	7.69418e+07	1.39286e+08	5.83035e+07	8.67709e+07	9.17234e+07	3.32929e+07	3.67735e+07
3996	Lactobacillus plantarum	K00016	L-lactate dehydrogenase	Cellular Processes	Transport and catabolism	Exosome	6.33738e+06	1.27976e+06	1.22361e+06	288810	13403.6	340256	341696	750729	388546	540972	161355	569335	305375	295929	712869	2.68268e+06	657111	660954	141872	87207.2	27691.7	106301	235829	NA	136953	456195	355704	NA	294255	248648	6.14956e+06	5.62594e+06	1.05023e+07	4.52913e+06	1.78651e+06	758380	980170	2.10673e+06	367346	689397	361927	372410	372508
5699	Anaerostipes caccae	K00016	L-lactate dehydrogenase	Cellular Processes	Transport and catabolism	Exosome	1.35012e+06	NA	260156	113096	NA	17971.4	26353.8	NA	NA	27211.1	NA	NA	69959.4	22137.5	NA	400093	NA	53946.2	NA	216290	254388	NA	56581.5	NA	NA	112031	NA	NA	NA	84562.9	4.50737e+06	447220	252180	452813	162713	NA	NA	NA	107890	NA	NA	NA	21671.9
400	Bifidobacterium longum	K00016	L-lactate dehydrogenase	Metabolism	Amino acid metabolism	Cysteine and methionine metabolism	789984	217884	205983	101348	13349.5	246606	198924	78331	77653.5	55580.1	NA	150112	NA	55336.7	NA	34811.6	153541	165801	104635	167363	424834	NA	161368	43118.5	65464	70763.6	43444.1	NA	7668.94	54475.9	7.67386e+06	4.08615e+06	1.93756e+06	776087	466419	172971	184102	206208	148773	287364	286855	128220	277783
839	Blautia sp.	K00016	L-lactate dehydrogenase	Metabolism	Amino acid metabolism	Cysteine and methionine metabolism	6.87532e+08	2.22733e+08	2.36075e+08	3.34647e+07	6.43125e+06	4.56021e+07	3.66925e+07	29509197	2.99851e+07	2.45023e+07	1.72728e+07	1.14392e+08	2.16416e+07	1.39897e+08	1.713e+07	7.98584e+07	2.38892e+08	1.77729e+08	7.04217e+07	5.39462e+07	4.32123e+07	2.10978e+07	1.30989e+07	1.10707e+07	1.95651e+07	1.32334e+07	9.35627e+06	3.87253e+07	5.17489e+07	3.53422e+07	4.1696e+08	2.0103e+08	3.71091e+08	1.46191e+08	8.55327e+07	8.99657e+07	7.69418e+07	1.39286e+08	5.83035e+07	8.67709e+07	9.17234e+07	3.32929e+07	3.67735e+07
3996	Lactobacillus plantarum	K00016	L-lactate dehydrogenase	Metabolism	Amino acid metabolism	Cysteine and methionine metabolism	6.33738e+06	1.27976e+06	1.22361e+06	288810	13403.6	340256	341696	750729	388546	540972	161355	569335	305375	295929	712869	2.68268e+06	657111	660954	141872	87207.2	27691.7	106301	235829	NA	136953	456195	355704	NA	294255	248648	6.14956e+06	5.62594e+06	1.05023e+07	4.52913e+06	1.78651e+06	758380	980170	2.10673e+06	367346	689397	361927	372410	372508
5699	Anaerostipes caccae	K00016	L-lactate dehydrogenase	Metabolism	Amino acid metabolism	Cysteine and methionine metabolism	1.35012e+06	NA	260156	113096	NA	17971.4	26353.8	NA	NA	27211.1	NA	NA	69959.4	22137.5	NA	400093	NA	53946.2	NA	216290	254388	NA	56581.5	NA	NA	112031	NA	NA	NA	84562.9	4.50737e+06	447220	252180	452813	162713	NA	NA	NA	107890	NA	NA	NA	21671.9
400	Bifidobacterium longum	K00016	L-lactate dehydrogenase	Metabolism	Carbohydrate metabolism	Glycolysis / Gluconeogenesis	789984	217884	205983	101348	13349.5	246606	198924	78331	77653.5	55580.1	NA	150112	NA	55336.7	NA	34811.6	153541	165801	104635	167363	424834	NA	161368	43118.5	65464	70763.6	43444.1	NA	7668.94	54475.9	7.67386e+06	4.08615e+06	1.93756e+06	776087	466419	172971	184102	206208	148773	287364	286855	128220	277783
839	Blautia sp.	K00016	L-lactate dehydrogenase	Metabolism	Carbohydrate metabolism	Glycolysis / Gluconeogenesis	6.87532e+08	2.22733e+08	2.36075e+08	3.34647e+07	6.43125e+06	4.56021e+07	3.66925e+07	29509197	2.99851e+07	2.45023e+07	1.72728e+07	1.14392e+08	2.16416e+07	1.39897e+08	1.713e+07	7.98584e+07	2.38892e+08	1.77729e+08	7.04217e+07	5.39462e+07	4.32123e+07	2.10978e+07	1.30989e+07	1.10707e+07	1.95651e+07	1.32334e+07	9.35627e+06	3.87253e+07	5.17489e+07	3.53422e+07	4.1696e+08	2.0103e+08	3.71091e+08	1.46191e+08	8.55327e+07	8.99657e+07	7.69418e+07	1.39286e+08	5.83035e+07	8.67709e+07	9.17234e+07	3.32929e+07	3.67735e+07
3996	Lactobacillus plantarum	K00016	L-lactate dehydrogenase	Metabolism	Carbohydrate metabolism	Glycolysis / Gluconeogenesis	6.33738e+06	1.27976e+06	1.22361e+06	288810	13403.6	340256	341696	750729	388546	540972	161355	569335	305375	295929	712869	2.68268e+06	657111	660954	141872	87207.2	27691.7	106301	235829	NA	136953	456195	355704	NA	294255	248648	6.14956e+06	5.62594e+06	1.05023e+07	4.52913e+06	1.78651e+06	758380	980170	2.10673e+06	367346	689397	361927	372410	372508
5699	Anaerostipes caccae	K00016	L-lactate dehydrogenase	Metabolism	Carbohydrate metabolism	Glycolysis / Gluconeogenesis	1.35012e+06	NA	260156	113096	NA	17971.4	26353.8	NA	NA	27211.1	NA	NA	69959.4	22137.5	NA	400093	NA	53946.2	NA	216290	254388	NA	56581.5	NA	NA	112031	NA	NA	NA	84562.9	4.50737e+06	447220	252180	452813	162713	NA	NA	NA	107890	NA	NA	NA	21671.9
400	Bifidobacterium longum	K00016	L-lactate dehydrogenase	Metabolism	Carbohydrate metabolism	Propanoate metabolism	789984	217884	205983	101348	13349.5	246606	198924	78331	77653.5	55580.1	NA	150112	NA	55336.7	NA	34811.6	153541	165801	104635	167363	424834	NA	161368	43118.5	65464	70763.6	43444.1	NA	7668.94	54475.9	7.67386e+06	4.08615e+06	1.93756e+06	776087	466419	172971	184102	206208	148773	287364	286855	128220	277783
839	Blautia sp.	K00016	L-lactate dehydrogenase	Metabolism	Carbohydrate metabolism	Propanoate metabolism	6.87532e+08	2.22733e+08	2.36075e+08	3.34647e+07	6.43125e+06	4.56021e+07	3.66925e+07	29509197	2.99851e+07	2.45023e+07	1.72728e+07	1.14392e+08	2.16416e+07	1.39897e+08	1.713e+07	7.98584e+07	2.38892e+08	1.77729e+08	7.04217e+07	5.39462e+07	4.32123e+07	2.10978e+07	1.30989e+07	1.10707e+07	1.95651e+07	1.32334e+07	9.35627e+06	3.87253e+07	5.17489e+07	3.53422e+07	4.1696e+08	2.0103e+08	3.71091e+08	1.46191e+08	8.55327e+07	8.99657e+07	7.69418e+07	1.39286e+08	5.83035e+07	8.67709e+07	9.17234e+07	3.32929e+07	3.67735e+07
3996	Lactobacillus plantarum	K00016	L-lactate dehydrogenase	Metabolism	Carbohydrate metabolism	Propanoate metabolism	6.33738e+06	1.27976e+06	1.22361e+06	288810	13403.6	340256	341696	750729	388546	540972	161355	569335	305375	295929	712869	2.68268e+06	657111	660954	141872	87207.2	27691.7	106301	235829	NA	136953	456195	355704	NA	294255	248648	6.14956e+06	5.62594e+06	1.05023e+07	4.52913e+06	1.78651e+06	758380	980170	2.10673e+06	367346	689397	361927	372410	372508
5699	Anaerostipes caccae	K00016	L-lactate dehydrogenase	Metabolism	Carbohydrate metabolism	Propanoate metabolism	1.35012e+06	NA	260156	113096	NA	17971.4	26353.8	NA	NA	27211.1	NA	NA	69959.4	22137.5	NA	400093	NA	53946.2	NA	216290	254388	NA	56581.5	NA	NA	112031	NA	NA	NA	84562.9	4.50737e+06	447220	252180	452813	162713	NA	NA	NA	107890	NA	NA	NA	21671.9
400	Bifidobacterium longum	K00016	L-lactate dehydrogenase	Metabolism	Carbohydrate metabolism	Pyruvate metabolism	789984	217884	205983	101348	13349.5	246606	198924	78331	77653.5	55580.1	NA	150112	NA	55336.7	NA	34811.6	153541	165801	104635	167363	424834	NA	161368	43118.5	65464	70763.6	43444.1	NA	7668.94	54475.9	7.67386e+06	4.08615e+06	1.93756e+06	776087	466419	172971	184102	206208	148773	287364	286855	128220	277783
839	Blautia sp.	K00016	L-lactate dehydrogenase	Metabolism	Carbohydrate metabolism	Pyruvate metabolism	6.87532e+08	2.22733e+08	2.36075e+08	3.34647e+07	6.43125e+06	4.56021e+07	3.66925e+07	29509197	2.99851e+07	2.45023e+07	1.72728e+07	1.14392e+08	2.16416e+07	1.39897e+08	1.713e+07	7.98584e+07	2.38892e+08	1.77729e+08	7.04217e+07	5.39462e+07	4.32123e+07	2.10978e+07	1.30989e+07	1.10707e+07	1.95651e+07	1.32334e+07	9.35627e+06	3.87253e+07	5.17489e+07	3.53422e+07	4.1696e+08	2.0103e+08	3.71091e+08	1.46191e+08	8.55327e+07	8.99657e+07	7.69418e+07	1.39286e+08	5.83035e+07	8.67709e+07	9.17234e+07	3.32929e+07	3.67735e+07
3996	Lactobacillus plantarum	K00016	L-lactate dehydrogenase	Metabolism	Carbohydrate metabolism	Pyruvate metabolism	6.33738e+06	1.27976e+06	1.22361e+06	288810	13403.6	340256	341696	750729	388546	540972	161355	569335	305375	295929	712869	2.68268e+06	657111	660954	141872	87207.2	27691.7	106301	235829	NA	136953	456195	355704	NA	294255	248648	6.14956e+06	5.62594e+06	1.05023e+07	4.52913e+06	1.78651e+06	758380	980170	2.10673e+06	367346	689397	361927	372410	372508
5699	Anaerostipes caccae	K00016	L-lactate dehydrogenase	Metabolism	Carbohydrate metabolism	Pyruvate metabolism	1.35012e+06	NA	260156	113096	NA	17971.4	26353.8	NA	NA	27211.1	NA	NA	69959.4	22137.5	NA	400093	NA	53946.2	NA	216290	254388	NA	56581.5	NA	NA	112031	NA	NA	NA	84562.9	4.50737e+06	447220	252180	452813	162713	NA	NA	NA	107890	NA	NA	NA	21671.9
400	Bifidobacterium longum	K00016	L-lactate dehydrogenase	Organismal Systems	Endocrine system	Glucagon signaling pathway	789984	217884	205983	101348	13349.5	246606	198924	78331	77653.5	55580.1	NA	150112	NA	55336.7	NA	34811.6	153541	165801	104635	167363	424834	NA	161368	43118.5	65464	70763.6	43444.1	NA	7668.94	54475.9	7.67386e+06	4.08615e+06	1.93756e+06	776087	466419	172971	184102	206208	148773	287364	286855	128220	277783
839	Blautia sp.	K00016	L-lactate dehydrogenase	Organismal Systems	Endocrine system	Glucagon signaling pathway	6.87532e+08	2.22733e+08	2.36075e+08	3.34647e+07	6.43125e+06	4.56021e+07	3.66925e+07	29509197	2.99851e+07	2.45023e+07	1.72728e+07	1.14392e+08	2.16416e+07	1.39897e+08	1.713e+07	7.98584e+07	2.38892e+08	1.77729e+08	7.04217e+07	5.39462e+07	4.32123e+07	2.10978e+07	1.30989e+07	1.10707e+07	1.95651e+07	1.32334e+07	9.35627e+06	3.87253e+07	5.17489e+07	3.53422e+07	4.1696e+08	2.0103e+08	3.71091e+08	1.46191e+08	8.55327e+07	8.99657e+07	7.69418e+07	1.39286e+08	5.83035e+07	8.67709e+07	9.17234e+07	3.32929e+07	3.67735e+07
3996	Lactobacillus plantarum	K00016	L-lactate dehydrogenase	Organismal Systems	Endocrine system	Glucagon signaling pathway	6.33738e+06	1.27976e+06	1.22361e+06	288810	13403.6	340256	341696	750729	388546	540972	161355	569335	305375	295929	712869	2.68268e+06	657111	660954	141872	87207.2	27691.7	106301	235829	NA	136953	456195	355704	NA	294255	248648	6.14956e+06	5.62594e+06	1.05023e+07	4.52913e+06	1.78651e+06	758380	980170	2.10673e+06	367346	689397	361927	372410	372508
5699	Anaerostipes caccae	K00016	L-lactate dehydrogenase	Organismal Systems	Endocrine system	Glucagon signaling pathway	1.35012e+06	NA	260156	113096	NA	17971.4	26353.8	NA	NA	27211.1	NA	NA	69959.4	22137.5	NA	400093	NA	53946.2	NA	216290	254388	NA	56581.5	NA	NA	112031	NA	NA	NA	84562.9	4.50737e+06	447220	252180	452813	162713	NA	NA	NA	107890	NA	NA	NA	21671.9
3078	Blautia sp.	K00018	glycerate dehydrogenase	Metabolism	Amino acid metabolism	Glycine, serine and threonine metabolism	73549.8	NA	NA	NA	NA	NA	NA	NA	NA	NA	NA	NA	NA	NA	NA	190320	316540	592473	205579	82865.9	102805	NA	NA	39591.8	27866.9	NA	63992.1	82431.4	225193	50938.6	435161	NA	489141	218125	193249	NA	NA	NA	NA	NA	NA	NA	108539
5496	Bacteroides thetaiotaomicron	K00018	glycerate dehydrogenase	Metabolism	Amino acid metabolism	Glycine, serine and threonine metabolism	2.97361e+06	1.77697e+06	5.64989e+06	2.38293e+07	978390	8.17026e+06	9.49529e+06	6.36055e+06	1.02597e+07	8.38375e+06	5.92076e+06	2.65659e+07	6.13523e+06	1.51948e+07	8.16949e+06	3.222e+06	5.46722e+06	3.27762e+06	1.82913e+07	2.26115e+07	1.8126e+07	8.96348e+06	1.20697e+07	4.91825e+06	6.82396e+06	6.01455e+06	4.39763e+06	1.84385e+07	1.9062e+07	1.47594e+07	1.00593e+08	9.78398e+07	1.55098e+08	9.59214e+07	1.05961e+08	4.80727e+07	6.42232e+07	1.0618e+08	7.10097e+07	6.90674e+07	7.84753e+07	3.09968e+07	7.58701e+07
3078	Blautia sp.	K00018	glycerate dehydrogenase	Metabolism	Carbohydrate metabolism	Glyoxylate and dicarboxylate metabolism	73549.8	NA	NA	NA	NA	NA	NA	NA	NA	NA	NA	NA	NA	NA	NA	190320	316540	592473	205579	82865.9	102805	NA	NA	39591.8	27866.9	NA	63992.1	82431.4	225193	50938.6	435161	NA	489141	218125	193249	NA	NA	NA	NA	NA	NA	NA	108539
5496	Bacteroides thetaiotaomicron	K00018	glycerate dehydrogenase	Metabolism	Carbohydrate metabolism	Glyoxylate and dicarboxylate metabolism	2.97361e+06	1.77697e+06	5.64989e+06	2.38293e+07	978390	8.17026e+06	9.49529e+06	6.36055e+06	1.02597e+07	8.38375e+06	5.92076e+06	2.65659e+07	6.13523e+06	1.51948e+07	8.16949e+06	3.222e+06	5.46722e+06	3.27762e+06	1.82913e+07	2.26115e+07	1.8126e+07	8.96348e+06	1.20697e+07	4.91825e+06	6.82396e+06	6.01455e+06	4.39763e+06	1.84385e+07	1.9062e+07	1.47594e+07	1.00593e+08	9.78398e+07	1.55098e+08	9.59214e+07	1.05961e+08	4.80727e+07	6.42232e+07	1.0618e+08	7.10097e+07	6.90674e+07	7.84753e+07	3.09968e+07	7.58701e+07
3078	Blautia sp.	K00018	glycerate dehydrogenase	Metabolism	Energy metabolism	Methane metabolism	73549.8	NA	NA	NA	NA	NA	NA	NA	NA	NA	NA	NA	NA	NA	NA	190320	316540	592473	205579	82865.9	102805	NA	NA	39591.8	27866.9	NA	63992.1	82431.4	225193	50938.6	435161	NA	489141	218125	193249	NA	NA	NA	NA	NA	NA	NA	108539
5496	Bacteroides thetaiotaomicron	K00018	glycerate dehydrogenase	Metabolism	Energy metabolism	Methane metabolism	2.97361e+06	1.77697e+06	5.64989e+06	2.38293e+07	978390	8.17026e+06	9.49529e+06	6.36055e+06	1.02597e+07	8.38375e+06	5.92076e+06	2.65659e+07	6.13523e+06	1.51948e+07	8.16949e+06	3.222e+06	5.46722e+06	3.27762e+06	1.82913e+07	2.26115e+07	1.8126e+07	8.96348e+06	1.20697e+07	4.91825e+06	6.82396e+06	6.01455e+06	4.39763e+06	1.84385e+07	1.9062e+07	1.47594e+07	1.00593e+08	9.78398e+07	1.55098e+08	9.59214e+07	1.05961e+08	4.80727e+07	6.42232e+07	1.0618e+08	7.10097e+07	6.90674e+07	7.84753e+07	3.09968e+07	7.58701e+07
4601	Heterogeneous	K00020	3-hydroxyisobutyrate dehydrogenase	Metabolism	Amino acid metabolism	Valine, leucine and isoleucine degradation	1.07952e+07	3.24563e+06	4.09666e+06	1.04285e+06	295527	1.16697e+06	1.46502e+06	606844	1.0055e+06	913641	163182	2.60519e+06	225611	2.24484e+06	165116	9.10282e+06	4.88603e+06	6.22158e+06	4.34986e+06	3.20894e+06	3.81563e+06	2.12645e+06	1.3235e+06	978061	1.85948e+06	1.15303e+06	945538	2.47818e+06	4.0582e+06	2.70764e+06	1.58389e+07	1.83522e+07	2.41362e+07	1.14466e+07	7.93406e+06	6.32469e+06	2.59615e+06	5.03911e+06	1.59295e+06	1.33927e+06	2.9965e+06	1.19312e+06	845602
1717	Bacteroides thetaiotaomicron	K00024	malate dehydrogenase	Metabolism	Amino acid metabolism	Cysteine and methionine metabolism	2.45219e+07	2.34684e+07	1.55614e+08	3.06912e+08	2.34492e+07	232704045	2.20863e+08	1.44613e+08	208134038	1.89704e+08	2.0608e+08	6.34397e+08	2.56684e+08	749214067	3.49462e+08	2.13927e+07	1.93974e+07	6.79516e+07	5.85967e+08	7.7749e+08	6.85348e+08	429886096	6.63693e+08	3.29515e+08	363968562	4.51974e+08	4.20701e+08	6.12253e+08	6.80546e+08	634906739	8.44304e+07	8.23799e+07	1.13162e+08	5.81785e+08	760902633	6.32703e+08	1103199737	1822741307	1154339955	1364113450	1344046499	5.53799e+08	7.40649e+08
1749	Escherichia coli	K00024	malate dehydrogenase	Metabolism	Amino acid metabolism	Cysteine and methionine metabolism	4.78595e+07	1.92006e+07	2.21873e+07	1.24024e+07	500389	1.59174e+07	1.88039e+07	1.14203e+07	1.67894e+07	1.61734e+07	4.26177e+06	2.17388e+07	5.46985e+06	4.77674e+07	6.90697e+06	1.54279e+08	6.48525e+07	5.40193e+07	2.4333e+07	4.20251e+07	3.24986e+07	2.01049e+07	2.70962e+07	1.72448e+07	2.07338e+07	2.10945e+07	1.43057e+07	3.23433e+07	3.57713e+07	3.21142e+07	3.65038e+08	2.4643e+08	1.75244e+08	1.19949e+08	5.34413e+07	4.16846e+07	3.63431e+07	7.13598e+07	5.82304e+07	3.71525e+07	3.83695e+07	2.63181e+07	3.56402e+07
4891	Bacteroides thetaiotaomicron	K00024	malate dehydrogenase	Metabolism	Amino acid metabolism	Cysteine and methionine metabolism	2.29305e+07	1.26968e+07	2.23158e+07	6.40927e+07	2.06786e+06	2.12623e+07	2.35367e+07	1.58149e+07	2.33338e+07	2.26062e+07	1.33586e+07	9.24774e+07	2.91098e+07	8.89692e+07	3.37995e+07	8.55789e+06	9.19323e+06	9.1002e+06	5.75909e+07	1.2362e+08	88991702	2.66838e+07	4.70893e+07	2.01038e+07	2.35387e+07	2.36862e+07	1.98666e+07	6.05921e+07	6.86185e+07	6.06709e+07	1.02199e+08	7.20871e+07	5.85238e+07	1.01052e+08	1.61367e+08	1.41261e+08	1.85713e+08	3.00915e+08	3.2627e+08	2.36263e+08	247283228	8.62378e+07	2.3294e+08
1717	Bacteroides thetaiotaomicron	K00024	malate dehydrogenase	Metabolism	Carbohydrate metabolism	Citrate cycle (TCA cycle)	2.45219e+07	2.34684e+07	1.55614e+08	3.06912e+08	2.34492e+07	232704045	2.20863e+08	1.44613e+08	208134038	1.89704e+08	2.0608e+08	6.34397e+08	2.56684e+08	749214067	3.49462e+08	2.13927e+07	1.93974e+07	6.79516e+07	5.85967e+08	7.7749e+08	6.85348e+08	429886096	6.63693e+08	3.29515e+08	363968562	4.51974e+08	4.20701e+08	6.12253e+08	6.80546e+08	634906739	8.44304e+07	8.23799e+07	1.13162e+08	5.81785e+08	760902633	6.32703e+08	1103199737	1822741307	1154339955	1364113450	1344046499	5.53799e+08	7.40649e+08
1749	Escherichia coli	K00024	malate dehydrogenase	Metabolism	Carbohydrate metabolism	Citrate cycle (TCA cycle)	4.78595e+07	1.92006e+07	2.21873e+07	1.24024e+07	500389	1.59174e+07	1.88039e+07	1.14203e+07	1.67894e+07	1.61734e+07	4.26177e+06	2.17388e+07	5.46985e+06	4.77674e+07	6.90697e+06	1.54279e+08	6.48525e+07	5.40193e+07	2.4333e+07	4.20251e+07	3.24986e+07	2.01049e+07	2.70962e+07	1.72448e+07	2.07338e+07	2.10945e+07	1.43057e+07	3.23433e+07	3.57713e+07	3.21142e+07	3.65038e+08	2.4643e+08	1.75244e+08	1.19949e+08	5.34413e+07	4.16846e+07	3.63431e+07	7.13598e+07	5.82304e+07	3.71525e+07	3.83695e+07	2.63181e+07	3.56402e+07
4891	Bacteroides thetaiotaomicron	K00024	malate dehydrogenase	Metabolism	Carbohydrate metabolism	Citrate cycle (TCA cycle)	2.29305e+07	1.26968e+07	2.23158e+07	6.40927e+07	2.06786e+06	2.12623e+07	2.35367e+07	1.58149e+07	2.33338e+07	2.26062e+07	1.33586e+07	9.24774e+07	2.91098e+07	8.89692e+07	3.37995e+07	8.55789e+06	9.19323e+06	9.1002e+06	5.75909e+07	1.2362e+08	88991702	2.66838e+07	4.70893e+07	2.01038e+07	2.35387e+07	2.36862e+07	1.98666e+07	6.05921e+07	6.86185e+07	6.06709e+07	1.02199e+08	7.20871e+07	5.85238e+07	1.01052e+08	1.61367e+08	1.41261e+08	1.85713e+08	3.00915e+08	3.2627e+08	2.36263e+08	247283228	8.62378e+07	2.3294e+08
1717	Bacteroides thetaiotaomicron	K00024	malate dehydrogenase	Metabolism	Carbohydrate metabolism	Glyoxylate and dicarboxylate metabolism	2.45219e+07	2.34684e+07	1.55614e+08	3.06912e+08	2.34492e+07	232704045	2.20863e+08	1.44613e+08	208134038	1.89704e+08	2.0608e+08	6.34397e+08	2.56684e+08	749214067	3.49462e+08	2.13927e+07	1.93974e+07	6.79516e+07	5.85967e+08	7.7749e+08	6.85348e+08	429886096	6.63693e+08	3.29515e+08	363968562	4.51974e+08	4.20701e+08	6.12253e+08	6.80546e+08	634906739	8.44304e+07	8.23799e+07	1.13162e+08	5.81785e+08	760902633	6.32703e+08	1103199737	1822741307	1154339955	1364113450	1344046499	5.53799e+08	7.40649e+08
1749	Escherichia coli	K00024	malate dehydrogenase	Metabolism	Carbohydrate metabolism	Glyoxylate and dicarboxylate metabolism	4.78595e+07	1.92006e+07	2.21873e+07	1.24024e+07	500389	1.59174e+07	1.88039e+07	1.14203e+07	1.67894e+07	1.61734e+07	4.26177e+06	2.17388e+07	5.46985e+06	4.77674e+07	6.90697e+06	1.54279e+08	6.48525e+07	5.40193e+07	2.4333e+07	4.20251e+07	3.24986e+07	2.01049e+07	2.70962e+07	1.72448e+07	2.07338e+07	2.10945e+07	1.43057e+07	3.23433e+07	3.57713e+07	3.21142e+07	3.65038e+08	2.4643e+08	1.75244e+08	1.19949e+08	5.34413e+07	4.16846e+07	3.63431e+07	7.13598e+07	5.82304e+07	3.71525e+07	3.83695e+07	2.63181e+07	3.56402e+07
4891	Bacteroides thetaiotaomicron	K00024	malate dehydrogenase	Metabolism	Carbohydrate metabolism	Glyoxylate and dicarboxylate metabolism	2.29305e+07	1.26968e+07	2.23158e+07	6.40927e+07	2.06786e+06	2.12623e+07	2.35367e+07	1.58149e+07	2.33338e+07	2.26062e+07	1.33586e+07	9.24774e+07	2.91098e+07	8.89692e+07	3.37995e+07	8.55789e+06	9.19323e+06	9.1002e+06	5.75909e+07	1.2362e+08	88991702	2.66838e+07	4.70893e+07	2.01038e+07	2.35387e+07	2.36862e+07	1.98666e+07	6.05921e+07	6.86185e+07	6.06709e+07	1.02199e+08	7.20871e+07	5.85238e+07	1.01052e+08	1.61367e+08	1.41261e+08	1.85713e+08	3.00915e+08	3.2627e+08	2.36263e+08	247283228	8.62378e+07	2.3294e+08
1717	Bacteroides thetaiotaomicron	K00024	malate dehydrogenase	Metabolism	Carbohydrate metabolism	Pyruvate metabolism	2.45219e+07	2.34684e+07	1.55614e+08	3.06912e+08	2.34492e+07	232704045	2.20863e+08	1.44613e+08	208134038	1.89704e+08	2.0608e+08	6.34397e+08	2.56684e+08	749214067	3.49462e+08	2.13927e+07	1.93974e+07	6.79516e+07	5.85967e+08	7.7749e+08	6.85348e+08	429886096	6.63693e+08	3.29515e+08	363968562	4.51974e+08	4.20701e+08	6.12253e+08	6.80546e+08	634906739	8.44304e+07	8.23799e+07	1.13162e+08	5.81785e+08	760902633	6.32703e+08	1103199737	1822741307	1154339955	1364113450	1344046499	5.53799e+08	7.40649e+08
1749	Escherichia coli	K00024	malate dehydrogenase	Metabolism	Carbohydrate metabolism	Pyruvate metabolism	4.78595e+07	1.92006e+07	2.21873e+07	1.24024e+07	500389	1.59174e+07	1.88039e+07	1.14203e+07	1.67894e+07	1.61734e+07	4.26177e+06	2.17388e+07	5.46985e+06	4.77674e+07	6.90697e+06	1.54279e+08	6.48525e+07	5.40193e+07	2.4333e+07	4.20251e+07	3.24986e+07	2.01049e+07	2.70962e+07	1.72448e+07	2.07338e+07	2.10945e+07	1.43057e+07	3.23433e+07	3.57713e+07	3.21142e+07	3.65038e+08	2.4643e+08	1.75244e+08	1.19949e+08	5.34413e+07	4.16846e+07	3.63431e+07	7.13598e+07	5.82304e+07	3.71525e+07	3.83695e+07	2.63181e+07	3.56402e+07
4891	Bacteroides thetaiotaomicron	K00024	malate dehydrogenase	Metabolism	Carbohydrate metabolism	Pyruvate metabolism	2.29305e+07	1.26968e+07	2.23158e+07	6.40927e+07	2.06786e+06	2.12623e+07	2.35367e+07	1.58149e+07	2.33338e+07	2.26062e+07	1.33586e+07	9.24774e+07	2.91098e+07	8.89692e+07	3.37995e+07	8.55789e+06	9.19323e+06	9.1002e+06	5.75909e+07	1.2362e+08	88991702	2.66838e+07	4.70893e+07	2.01038e+07	2.35387e+07	2.36862e+07	1.98666e+07	6.05921e+07	6.86185e+07	6.06709e+07	1.02199e+08	7.20871e+07	5.85238e+07	1.01052e+08	1.61367e+08	1.41261e+08	1.85713e+08	3.00915e+08	3.2627e+08	2.36263e+08	247283228	8.62378e+07	2.3294e+08
1717	Bacteroides thetaiotaomicron	K00024	malate dehydrogenase	Metabolism	Energy metabolism	Carbon fixation in photosynthetic organisms	2.45219e+07	2.34684e+07	1.55614e+08	3.06912e+08	2.34492e+07	232704045	2.20863e+08	1.44613e+08	208134038	1.89704e+08	2.0608e+08	6.34397e+08	2.56684e+08	749214067	3.49462e+08	2.13927e+07	1.93974e+07	6.79516e+07	5.85967e+08	7.7749e+08	6.85348e+08	429886096	6.63693e+08	3.29515e+08	363968562	4.51974e+08	4.20701e+08	6.12253e+08	6.80546e+08	634906739	8.44304e+07	8.23799e+07	1.13162e+08	5.81785e+08	760902633	6.32703e+08	1103199737	1822741307	1154339955	1364113450	1344046499	5.53799e+08	7.40649e+08
1749	Escherichia coli	K00024	malate dehydrogenase	Metabolism	Energy metabolism	Carbon fixation in photosynthetic organisms	4.78595e+07	1.92006e+07	2.21873e+07	1.24024e+07	500389	1.59174e+07	1.88039e+07	1.14203e+07	1.67894e+07	1.61734e+07	4.26177e+06	2.17388e+07	5.46985e+06	4.77674e+07	6.90697e+06	1.54279e+08	6.48525e+07	5.40193e+07	2.4333e+07	4.20251e+07	3.24986e+07	2.01049e+07	2.70962e+07	1.72448e+07	2.07338e+07	2.10945e+07	1.43057e+07	3.23433e+07	3.57713e+07	3.21142e+07	3.65038e+08	2.4643e+08	1.75244e+08	1.19949e+08	5.34413e+07	4.16846e+07	3.63431e+07	7.13598e+07	5.82304e+07	3.71525e+07	3.83695e+07	2.63181e+07	3.56402e+07
4891	Bacteroides thetaiotaomicron	K00024	malate dehydrogenase	Metabolism	Energy metabolism	Carbon fixation in photosynthetic organisms	2.29305e+07	1.26968e+07	2.23158e+07	6.40927e+07	2.06786e+06	2.12623e+07	2.35367e+07	1.58149e+07	2.33338e+07	2.26062e+07	1.33586e+07	9.24774e+07	2.91098e+07	8.89692e+07	3.37995e+07	8.55789e+06	9.19323e+06	9.1002e+06	5.75909e+07	1.2362e+08	88991702	2.66838e+07	4.70893e+07	2.01038e+07	2.35387e+07	2.36862e+07	1.98666e+07	6.05921e+07	6.86185e+07	6.06709e+07	1.02199e+08	7.20871e+07	5.85238e+07	1.01052e+08	1.61367e+08	1.41261e+08	1.85713e+08	3.00915e+08	3.2627e+08	2.36263e+08	247283228	8.62378e+07	2.3294e+08
1717	Bacteroides thetaiotaomicron	K00024	malate dehydrogenase	Metabolism	Energy metabolism	Carbon fixation pathways in prokaryotes	2.45219e+07	2.34684e+07	1.55614e+08	3.06912e+08	2.34492e+07	232704045	2.20863e+08	1.44613e+08	208134038	1.89704e+08	2.0608e+08	6.34397e+08	2.56684e+08	749214067	3.49462e+08	2.13927e+07	1.93974e+07	6.79516e+07	5.85967e+08	7.7749e+08	6.85348e+08	429886096	6.63693e+08	3.29515e+08	363968562	4.51974e+08	4.20701e+08	6.12253e+08	6.80546e+08	634906739	8.44304e+07	8.23799e+07	1.13162e+08	5.81785e+08	760902633	6.32703e+08	1103199737	1822741307	1154339955	1364113450	1344046499	5.53799e+08	7.40649e+08
1749	Escherichia coli	K00024	malate dehydrogenase	Metabolism	Energy metabolism	Carbon fixation pathways in prokaryotes	4.78595e+07	1.92006e+07	2.21873e+07	1.24024e+07	500389	1.59174e+07	1.88039e+07	1.14203e+07	1.67894e+07	1.61734e+07	4.26177e+06	2.17388e+07	5.46985e+06	4.77674e+07	6.90697e+06	1.54279e+08	6.48525e+07	5.40193e+07	2.4333e+07	4.20251e+07	3.24986e+07	2.01049e+07	2.70962e+07	1.72448e+07	2.07338e+07	2.10945e+07	1.43057e+07	3.23433e+07	3.57713e+07	3.21142e+07	3.65038e+08	2.4643e+08	1.75244e+08	1.19949e+08	5.34413e+07	4.16846e+07	3.63431e+07	7.13598e+07	5.82304e+07	3.71525e+07	3.83695e+07	2.63181e+07	3.56402e+07
4891	Bacteroides thetaiotaomicron	K00024	malate dehydrogenase	Metabolism	Energy metabolism	Carbon fixation pathways in prokaryotes	2.29305e+07	1.26968e+07	2.23158e+07	6.40927e+07	2.06786e+06	2.12623e+07	2.35367e+07	1.58149e+07	2.33338e+07	2.26062e+07	1.33586e+07	9.24774e+07	2.91098e+07	8.89692e+07	3.37995e+07	8.55789e+06	9.19323e+06	9.1002e+06	5.75909e+07	1.2362e+08	88991702	2.66838e+07	4.70893e+07	2.01038e+07	2.35387e+07	2.36862e+07	1.98666e+07	6.05921e+07	6.86185e+07	6.06709e+07	1.02199e+08	7.20871e+07	5.85238e+07	1.01052e+08	1.61367e+08	1.41261e+08	1.85713e+08	3.00915e+08	3.2627e+08	2.36263e+08	247283228	8.62378e+07	2.3294e+08
1717	Bacteroides thetaiotaomicron	K00024	malate dehydrogenase	Metabolism	Energy metabolism	Methane metabolism	2.45219e+07	2.34684e+07	1.55614e+08	3.06912e+08	2.34492e+07	232704045	2.20863e+08	1.44613e+08	208134038	1.89704e+08	2.0608e+08	6.34397e+08	2.56684e+08	749214067	3.49462e+08	2.13927e+07	1.93974e+07	6.79516e+07	5.85967e+08	7.7749e+08	6.85348e+08	429886096	6.63693e+08	3.29515e+08	363968562	4.51974e+08	4.20701e+08	6.12253e+08	6.80546e+08	634906739	8.44304e+07	8.23799e+07	1.13162e+08	5.81785e+08	760902633	6.32703e+08	1103199737	1822741307	1154339955	1364113450	1344046499	5.53799e+08	7.40649e+08
1749	Escherichia coli	K00024	malate dehydrogenase	Metabolism	Energy metabolism	Methane metabolism	4.78595e+07	1.92006e+07	2.21873e+07	1.24024e+07	500389	1.59174e+07	1.88039e+07	1.14203e+07	1.67894e+07	1.61734e+07	4.26177e+06	2.17388e+07	5.46985e+06	4.77674e+07	6.90697e+06	1.54279e+08	6.48525e+07	5.40193e+07	2.4333e+07	4.20251e+07	3.24986e+07	2.01049e+07	2.70962e+07	1.72448e+07	2.07338e+07	2.10945e+07	1.43057e+07	3.23433e+07	3.57713e+07	3.21142e+07	3.65038e+08	2.4643e+08	1.75244e+08	1.19949e+08	5.34413e+07	4.16846e+07	3.63431e+07	7.13598e+07	5.82304e+07	3.71525e+07	3.83695e+07	2.63181e+07	3.56402e+07
4891	Bacteroides thetaiotaomicron	K00024	malate dehydrogenase	Metabolism	Energy metabolism	Methane metabolism	2.29305e+07	1.26968e+07	2.23158e+07	6.40927e+07	2.06786e+06	2.12623e+07	2.35367e+07	1.58149e+07	2.33338e+07	2.26062e+07	1.33586e+07	9.24774e+07	2.91098e+07	8.89692e+07	3.37995e+07	8.55789e+06	9.19323e+06	9.1002e+06	5.75909e+07	1.2362e+08	88991702	2.66838e+07	4.70893e+07	2.01038e+07	2.35387e+07	2.36862e+07	1.98666e+07	6.05921e+07	6.86185e+07	6.06709e+07	1.02199e+08	7.20871e+07	5.85238e+07	1.01052e+08	1.61367e+08	1.41261e+08	1.85713e+08	3.00915e+08	3.2627e+08	2.36263e+08	247283228	8.62378e+07	2.3294e+08
504	Blautia sp.	K00027	malate dehydrogenase (oxaloacetate-decarboxylating)	Environmental Information Processing	Signal transduction	Two-component system	1.24788e+06	NA	871003	NA	30498.9	651954	701243	730121	582490	338717	6521364	709428	6374978	255992	12490221	NA	414430	272725	931705	1.15383e+06	1.00767e+06	581728	448977	512861	480602	719379	430067	773580	950015	597878	1.19569e+06	3801067	1.94385e+06	1.00621e+06	NA	719105	NA	NA	NA	NA	NA	NA	108739
4492	Blautia sp.	K00027	malate dehydrogenase (oxaloacetate-decarboxylating)	Environmental Information Processing	Signal transduction	Two-component system	6.30959e+07	4.31596e+07	6.01501e+07	3.45234e+07	3.28881e+06	2.63017e+07	3.59003e+07	2.56149e+07	2.45162e+07	1.36794e+07	8.23798e+06	2.7967e+07	7.31051e+06	2.92804e+07	1.06134e+07	2.98935e+07	6.97295e+07	4.90094e+07	4.60243e+07	5.23073e+07	5.52696e+07	3.52416e+07	1.32394e+07	1.84705e+07	2.35811e+07	2.06099e+07	1.00509e+07	2.49766e+07	3.3156e+07	3.13155e+07	8.43162e+07	7.18739e+07	1.25516e+08	5.08917e+07	3.89184e+07	3.32348e+07	2.31239e+07	2.92453e+07	1.45313e+07	1.83979e+07	1.65068e+07	9.39491e+06	1.24786e+07
4930	Anaerostipes caccae	K00027	malate dehydrogenase (oxaloacetate-decarboxylating)	Environmental Information Processing	Signal transduction	Two-component system	107086	313396	220502	NA	NA	69884.5	40457.9	41683.9	249393	163189	NA	184304	34138.5	275257	24062.5	72126.6	28775	NA	65798.6	731246	167877	95582	80262	159582	211144	91536.8	243034	45385.2	202565	303893	1.52299e+06	1.54828e+06	1.36287e+06	227116	NA	126215	NA	458942	345356	NA	6118.95	19090	576304
6052	Escherichia coli	K00027	malate dehydrogenase (oxaloacetate-decarboxylating)	Environmental Information Processing	Signal transduction	Two-component system	4.23984e+06	1.97143e+06	924352	695426	96687.3	177344	497680	525842	683408	437424	221268	915020	444894	535404	73051.2	3.13927e+06	805449	967740	317793	2.696e+06	2.19568e+06	1.47393e+06	1.89721e+06	1.00015e+06	1.94671e+06	1.46977e+06	142536	2.18755e+06	2.12059e+06	2.35578e+06	8.57753e+06	5.64226e+06	4.60741e+06	4.37297e+06	3.11411e+06	2.02422e+06	2.14599e+06	2.34987e+06	2.34955e+06	1.76923e+06	2.3178e+06	1.00806e+06	3.11248e+06
504	Blautia sp.	K00027	malate dehydrogenase (oxaloacetate-decarboxylating)	Metabolism	Carbohydrate metabolism	Pyruvate metabolism	1.24788e+06	NA	871003	NA	30498.9	651954	701243	730121	582490	338717	6521364	709428	6374978	255992	12490221	NA	414430	272725	931705	1.15383e+06	1.00767e+06	581728	448977	512861	480602	719379	430067	773580	950015	597878	1.19569e+06	3801067	1.94385e+06	1.00621e+06	NA	719105	NA	NA	NA	NA	NA	NA	108739
4492	Blautia sp.	K00027	malate dehydrogenase (oxaloacetate-decarboxylating)	Metabolism	Carbohydrate metabolism	Pyruvate metabolism	6.30959e+07	4.31596e+07	6.01501e+07	3.45234e+07	3.28881e+06	2.63017e+07	3.59003e+07	2.56149e+07	2.45162e+07	1.36794e+07	8.23798e+06	2.7967e+07	7.31051e+06	2.92804e+07	1.06134e+07	2.98935e+07	6.97295e+07	4.90094e+07	4.60243e+07	5.23073e+07	5.52696e+07	3.52416e+07	1.32394e+07	1.84705e+07	2.35811e+07	2.06099e+07	1.00509e+07	2.49766e+07	3.3156e+07	3.13155e+07	8.43162e+07	7.18739e+07	1.25516e+08	5.08917e+07	3.89184e+07	3.32348e+07	2.31239e+07	2.92453e+07	1.45313e+07	1.83979e+07	1.65068e+07	9.39491e+06	1.24786e+07
4930	Anaerostipes caccae	K00027	malate dehydrogenase (oxaloacetate-decarboxylating)	Metabolism	Carbohydrate metabolism	Pyruvate metabolism	107086	313396	220502	NA	NA	69884.5	40457.9	41683.9	249393	163189	NA	184304	34138.5	275257	24062.5	72126.6	28775	NA	65798.6	731246	167877	95582	80262	159582	211144	91536.8	243034	45385.2	202565	303893	1.52299e+06	1.54828e+06	1.36287e+06	227116	NA	126215	NA	458942	345356	NA	6118.95	19090	576304
6052	Escherichia coli	K00027	malate dehydrogenase (oxaloacetate-decarboxylating)	Metabolism	Carbohydrate metabolism	Pyruvate metabolism	4.23984e+06	1.97143e+06	924352	695426	96687.3	177344	497680	525842	683408	437424	221268	915020	444894	535404	73051.2	3.13927e+06	805449	967740	317793	2.696e+06	2.19568e+06	1.47393e+06	1.89721e+06	1.00015e+06	1.94671e+06	1.46977e+06	142536	2.18755e+06	2.12059e+06	2.35578e+06	8.57753e+06	5.64226e+06	4.60741e+06	4.37297e+06	3.11411e+06	2.02422e+06	2.14599e+06	2.34987e+06	2.34955e+06	1.76923e+06	2.3178e+06	1.00806e+06	3.11248e+06
2325	Bacteroides thetaiotaomicron	K00029	malate dehydrogenase (oxaloacetate-decarboxylating)(NADP+)	Metabolism	Carbohydrate metabolism	Pyruvate metabolism	9.96998e+06	1.65062e+07	1.48637e+07	2.2562e+07	2.63003e+06	1.20046e+07	1.42058e+07	1.11124e+07	3.06207e+07	2.07965e+07	1.0958e+07	2.29766e+07	9.17647e+06	2.95728e+07	1.22479e+07	5.01095e+07	7.9264e+07	9.2956e+07	6.5954e+07	1.09928e+08	8.71453e+07	4.87513e+07	4.40216e+07	2.829e+07	3.41248e+07	3.39604e+07	2.16208e+07	5.2858e+07	5.55002e+07	5.28199e+07	1.19522e+08	1.8184e+08	2.56417e+08	1.66926e+08	128225104	8.24575e+07	5.50608e+07	9.71491e+07	9.49519e+07	8.88806e+07	7.88294e+07	3.01902e+07	8.99028e+07
5305	Escherichia coli	K00029	malate dehydrogenase (oxaloacetate-decarboxylating)(NADP+)	Metabolism	Carbohydrate metabolism	Pyruvate metabolism	2.61299e+07	8.06001e+06	1.16296e+07	3.93332e+06	509483	2.84346e+06	3.25655e+06	2.24158e+06	3.67804e+06	2.76834e+06	1.15691e+06	4.48301e+06	1.19369e+06	5.14691e+06	2.43744e+06	2.86117e+06	2.16226e+06	1.72593e+06	2.40207e+06	8.83127e+06	7.84365e+06	5.88644e+06	7.93386e+06	6.20321e+06	6.13273e+06	8.69831e+06	8.59694e+06	9.38061e+06	1.14077e+07	1.0223e+07	3.31672e+07	2.56531e+07	25433051	1.96867e+07	7.79058e+06	7.35046e+06	4.50202e+06	9.53599e+06	8.65157e+06	8.20835e+06	8.95562e+06	2.14028e+06	8.3087e+06
2325	Bacteroides thetaiotaomicron	K00029	malate dehydrogenase (oxaloacetate-decarboxylating)(NADP+)	Metabolism	Energy metabolism	Carbon fixation in photosynthetic organisms	9.96998e+06	1.65062e+07	1.48637e+07	2.2562e+07	2.63003e+06	1.20046e+07	1.42058e+07	1.11124e+07	3.06207e+07	2.07965e+07	1.0958e+07	2.29766e+07	9.17647e+06	2.95728e+07	1.22479e+07	5.01095e+07	7.9264e+07	9.2956e+07	6.5954e+07	1.09928e+08	8.71453e+07	4.87513e+07	4.40216e+07	2.829e+07	3.41248e+07	3.39604e+07	2.16208e+07	5.2858e+07	5.55002e+07	5.28199e+07	1.19522e+08	1.8184e+08	2.56417e+08	1.66926e+08	128225104	8.24575e+07	5.50608e+07	9.71491e+07	9.49519e+07	8.88806e+07	7.88294e+07	3.01902e+07	8.99028e+07
5305	Escherichia coli	K00029	malate dehydrogenase (oxaloacetate-decarboxylating)(NADP+)	Metabolism	Energy metabolism	Carbon fixation in photosynthetic organisms	2.61299e+07	8.06001e+06	1.16296e+07	3.93332e+06	509483	2.84346e+06	3.25655e+06	2.24158e+06	3.67804e+06	2.76834e+06	1.15691e+06	4.48301e+06	1.19369e+06	5.14691e+06	2.43744e+06	2.86117e+06	2.16226e+06	1.72593e+06	2.40207e+06	8.83127e+06	7.84365e+06	5.88644e+06	7.93386e+06	6.20321e+06	6.13273e+06	8.69831e+06	8.59694e+06	9.38061e+06	1.14077e+07	1.0223e+07	3.31672e+07	2.56531e+07	25433051	1.96867e+07	7.79058e+06	7.35046e+06	4.50202e+06	9.53599e+06	8.65157e+06	8.20835e+06	8.95562e+06	2.14028e+06	8.3087e+06
4839	Erysipelatoclostridium ramosum	K00030	isocitrate dehydrogenase (NAD+)	Metabolism	Carbohydrate metabolism	Citrate cycle (TCA cycle)	NA	NA	NA	NA	NA	173884	NA	138414	NA	NA	NA	NA	NA	NA	NA	NA	NA	NA	NA	NA	NA	NA	NA	NA	NA	NA	NA	NA	NA	NA	NA	NA	NA	NA	NA	NA	NA	NA	NA	NA	NA	NA	NA
718	Bacteroides thetaiotaomicron	K00031	isocitrate dehydrogenase	Cellular Processes	Transport and catabolism	Peroxisome	1.14329e+07	5.76747e+06	1.61059e+07	2.80278e+07	460161	9.62201e+06	6.56323e+06	4.60342e+06	7.25524e+06	6.36509e+06	6.78932e+06	1.54231e+07	4.31613e+06	1.31278e+07	5.68133e+06	3.27452e+06	4.30134e+06	3.66784e+06	2.68395e+07	4.67052e+07	2.86596e+07	1.26856e+07	1.61403e+07	7.59231e+06	7.87714e+06	9.15863e+06	1.08536e+07	1.60244e+07	1.39929e+07	1.33521e+07	1.13624e+07	2.24929e+07	2.58704e+07	3.23542e+07	4.74764e+07	3.20777e+07	2.41821e+07	4.38251e+07	4.96039e+07	3.81442e+07	3.90846e+07	1.30861e+07	3.33689e+07
1605	Blautia sp.	K00031	isocitrate dehydrogenase	Cellular Processes	Transport and catabolism	Peroxisome	NA	51774.1	54804.1	NA	NA	142606	NA	NA	122195	376426	32826.2	121288	66823.9	94492.2	161450	1.474e+06	760341	611587	1.12741e+06	1.98014e+06	1.35146e+06	449050	483089	250147	296844	219422	NA	654904	816068	370498	2.35127e+06	712020	1.44724e+06	1.18606e+06	688077	566314	NA	NA	NA	NA	NA	NA	NA
3893	Escherichia coli	K00031	isocitrate dehydrogenase	Cellular Processes	Transport and catabolism	Peroxisome	1.96273e+07	1.00252e+07	1.06848e+07	9.76447e+06	708905	3.78105e+06	4.34362e+06	2.50918e+06	3.77343e+06	2.08872e+06	5.54376e+06	8.77077e+06	2.16602e+06	9.47317e+06	3.89829e+06	1.03256e+07	4.81778e+06	5.07152e+06	2.9693e+06	3.5759e+06	2.93497e+06	1.59502e+06	1.50895e+06	1.56054e+06	1.31792e+06	2.20556e+06	1.58001e+06	3.59458e+06	3.54037e+06	4.54449e+06	5.19858e+07	4.63888e+07	3.29866e+07	3.03602e+07	2.12489e+07	1.69459e+07	1.5172e+07	3.02774e+07	2.54863e+07	2.62376e+07	2.57616e+07	8.68691e+06	2.54818e+07
5295	Heterogeneous	K00031	isocitrate dehydrogenase	Cellular Processes	Transport and catabolism	Peroxisome	11435435	2.03869e+06	5.7245e+06	5.29459e+06	59015.8	2.39192e+06	2.55683e+06	2.81573e+06	2.95447e+06	1.27265e+06	381477	953661	114779	1.05083e+06	491637	6.2215e+06	2.84137e+06	2.13294e+06	4.85475e+06	4.09277e+06	2.57201e+06	1.85509e+06	1.80989e+06	996352	1.18156e+06	1.20719e+06	683301	840593	699611	579907	6.87798e+07	3.35521e+07	3.87855e+07	1.04456e+07	6.33346e+06	5.67921e+06	2.7291e+06	6.13653e+06	4.98128e+06	4.2912e+06	4.25378e+06	1.99011e+06	3.58371e+06
718	Bacteroides thetaiotaomicron	K00031	isocitrate dehydrogenase	Metabolism	Carbohydrate metabolism	Citrate cycle (TCA cycle)	1.14329e+07	5.76747e+06	1.61059e+07	2.80278e+07	460161	9.62201e+06	6.56323e+06	4.60342e+06	7.25524e+06	6.36509e+06	6.78932e+06	1.54231e+07	4.31613e+06	1.31278e+07	5.68133e+06	3.27452e+06	4.30134e+06	3.66784e+06	2.68395e+07	4.67052e+07	2.86596e+07	1.26856e+07	1.61403e+07	7.59231e+06	7.87714e+06	9.15863e+06	1.08536e+07	1.60244e+07	1.39929e+07	1.33521e+07	1.13624e+07	2.24929e+07	2.58704e+07	3.23542e+07	4.74764e+07	3.20777e+07	2.41821e+07	4.38251e+07	4.96039e+07	3.81442e+07	3.90846e+07	1.30861e+07	3.33689e+07
1605	Blautia sp.	K00031	isocitrate dehydrogenase	Metabolism	Carbohydrate metabolism	Citrate cycle (TCA cycle)	NA	51774.1	54804.1	NA	NA	142606	NA	NA	122195	376426	32826.2	121288	66823.9	94492.2	161450	1.474e+06	760341	611587	1.12741e+06	1.98014e+06	1.35146e+06	449050	483089	250147	296844	219422	NA	654904	816068	370498	2.35127e+06	712020	1.44724e+06	1.18606e+06	688077	566314	NA	NA	NA	NA	NA	NA	NA
3893	Escherichia coli	K00031	isocitrate dehydrogenase	Metabolism	Carbohydrate metabolism	Citrate cycle (TCA cycle)	1.96273e+07	1.00252e+07	1.06848e+07	9.76447e+06	708905	3.78105e+06	4.34362e+06	2.50918e+06	3.77343e+06	2.08872e+06	5.54376e+06	8.77077e+06	2.16602e+06	9.47317e+06	3.89829e+06	1.03256e+07	4.81778e+06	5.07152e+06	2.9693e+06	3.5759e+06	2.93497e+06	1.59502e+06	1.50895e+06	1.56054e+06	1.31792e+06	2.20556e+06	1.58001e+06	3.59458e+06	3.54037e+06	4.54449e+06	5.19858e+07	4.63888e+07	3.29866e+07	3.03602e+07	2.12489e+07	1.69459e+07	1.5172e+07	3.02774e+07	2.54863e+07	2.62376e+07	2.57616e+07	8.68691e+06	2.54818e+07
5295	Heterogeneous	K00031	isocitrate dehydrogenase	Metabolism	Carbohydrate metabolism	Citrate cycle (TCA cycle)	11435435	2.03869e+06	5.7245e+06	5.29459e+06	59015.8	2.39192e+06	2.55683e+06	2.81573e+06	2.95447e+06	1.27265e+06	381477	953661	114779	1.05083e+06	491637	6.2215e+06	2.84137e+06	2.13294e+06	4.85475e+06	4.09277e+06	2.57201e+06	1.85509e+06	1.80989e+06	996352	1.18156e+06	1.20719e+06	683301	840593	699611	579907	6.87798e+07	3.35521e+07	3.87855e+07	1.04456e+07	6.33346e+06	5.67921e+06	2.7291e+06	6.13653e+06	4.98128e+06	4.2912e+06	4.25378e+06	1.99011e+06	3.58371e+06
718	Bacteroides thetaiotaomicron	K00031	isocitrate dehydrogenase	Metabolism	Energy metabolism	Carbon fixation pathways in prokaryotes	1.14329e+07	5.76747e+06	1.61059e+07	2.80278e+07	460161	9.62201e+06	6.56323e+06	4.60342e+06	7.25524e+06	6.36509e+06	6.78932e+06	1.54231e+07	4.31613e+06	1.31278e+07	5.68133e+06	3.27452e+06	4.30134e+06	3.66784e+06	2.68395e+07	4.67052e+07	2.86596e+07	1.26856e+07	1.61403e+07	7.59231e+06	7.87714e+06	9.15863e+06	1.08536e+07	1.60244e+07	1.39929e+07	1.33521e+07	1.13624e+07	2.24929e+07	2.58704e+07	3.23542e+07	4.74764e+07	3.20777e+07	2.41821e+07	4.38251e+07	4.96039e+07	3.81442e+07	3.90846e+07	1.30861e+07	3.33689e+07
1605	Blautia sp.	K00031	isocitrate dehydrogenase	Metabolism	Energy metabolism	Carbon fixation pathways in prokaryotes	NA	51774.1	54804.1	NA	NA	142606	NA	NA	122195	376426	32826.2	121288	66823.9	94492.2	161450	1.474e+06	760341	611587	1.12741e+06	1.98014e+06	1.35146e+06	449050	483089	250147	296844	219422	NA	654904	816068	370498	2.35127e+06	712020	1.44724e+06	1.18606e+06	688077	566314	NA	NA	NA	NA	NA	NA	NA
3893	Escherichia coli	K00031	isocitrate dehydrogenase	Metabolism	Energy metabolism	Carbon fixation pathways in prokaryotes	1.96273e+07	1.00252e+07	1.06848e+07	9.76447e+06	708905	3.78105e+06	4.34362e+06	2.50918e+06	3.77343e+06	2.08872e+06	5.54376e+06	8.77077e+06	2.16602e+06	9.47317e+06	3.89829e+06	1.03256e+07	4.81778e+06	5.07152e+06	2.9693e+06	3.5759e+06	2.93497e+06	1.59502e+06	1.50895e+06	1.56054e+06	1.31792e+06	2.20556e+06	1.58001e+06	3.59458e+06	3.54037e+06	4.54449e+06	5.19858e+07	4.63888e+07	3.29866e+07	3.03602e+07	2.12489e+07	1.69459e+07	1.5172e+07	3.02774e+07	2.54863e+07	2.62376e+07	2.57616e+07	8.68691e+06	2.54818e+07
5295	Heterogeneous	K00031	isocitrate dehydrogenase	Metabolism	Energy metabolism	Carbon fixation pathways in prokaryotes	11435435	2.03869e+06	5.7245e+06	5.29459e+06	59015.8	2.39192e+06	2.55683e+06	2.81573e+06	2.95447e+06	1.27265e+06	381477	953661	114779	1.05083e+06	491637	6.2215e+06	2.84137e+06	2.13294e+06	4.85475e+06	4.09277e+06	2.57201e+06	1.85509e+06	1.80989e+06	996352	1.18156e+06	1.20719e+06	683301	840593	699611	579907	6.87798e+07	3.35521e+07	3.87855e+07	1.04456e+07	6.33346e+06	5.67921e+06	2.7291e+06	6.13653e+06	4.98128e+06	4.2912e+06	4.25378e+06	1.99011e+06	3.58371e+06
718	Bacteroides thetaiotaomicron	K00031	isocitrate dehydrogenase	Metabolism	Metabolism of other amino acids	Glutathione metabolism	1.14329e+07	5.76747e+06	1.61059e+07	2.80278e+07	460161	9.62201e+06	6.56323e+06	4.60342e+06	7.25524e+06	6.36509e+06	6.78932e+06	1.54231e+07	4.31613e+06	1.31278e+07	5.68133e+06	3.27452e+06	4.30134e+06	3.66784e+06	2.68395e+07	4.67052e+07	2.86596e+07	1.26856e+07	1.61403e+07	7.59231e+06	7.87714e+06	9.15863e+06	1.08536e+07	1.60244e+07	1.39929e+07	1.33521e+07	1.13624e+07	2.24929e+07	2.58704e+07	3.23542e+07	4.74764e+07	3.20777e+07	2.41821e+07	4.38251e+07	4.96039e+07	3.81442e+07	3.90846e+07	1.30861e+07	3.33689e+07
1605	Blautia sp.	K00031	isocitrate dehydrogenase	Metabolism	Metabolism of other amino acids	Glutathione metabolism	NA	51774.1	54804.1	NA	NA	142606	NA	NA	122195	376426	32826.2	121288	66823.9	94492.2	161450	1.474e+06	760341	611587	1.12741e+06	1.98014e+06	1.35146e+06	449050	483089	250147	296844	219422	NA	654904	816068	370498	2.35127e+06	712020	1.44724e+06	1.18606e+06	688077	566314	NA	NA	NA	NA	NA	NA	NA
3893	Escherichia coli	K00031	isocitrate dehydrogenase	Metabolism	Metabolism of other amino acids	Glutathione metabolism	1.96273e+07	1.00252e+07	1.06848e+07	9.76447e+06	708905	3.78105e+06	4.34362e+06	2.50918e+06	3.77343e+06	2.08872e+06	5.54376e+06	8.77077e+06	2.16602e+06	9.47317e+06	3.89829e+06	1.03256e+07	4.81778e+06	5.07152e+06	2.9693e+06	3.5759e+06	2.93497e+06	1.59502e+06	1.50895e+06	1.56054e+06	1.31792e+06	2.20556e+06	1.58001e+06	3.59458e+06	3.54037e+06	4.54449e+06	5.19858e+07	4.63888e+07	3.29866e+07	3.03602e+07	2.12489e+07	1.69459e+07	1.5172e+07	3.02774e+07	2.54863e+07	2.62376e+07	2.57616e+07	8.68691e+06	2.54818e+07
5295	Heterogeneous	K00031	isocitrate dehydrogenase	Metabolism	Metabolism of other amino acids	Glutathione metabolism	11435435	2.03869e+06	5.7245e+06	5.29459e+06	59015.8	2.39192e+06	2.55683e+06	2.81573e+06	2.95447e+06	1.27265e+06	381477	953661	114779	1.05083e+06	491637	6.2215e+06	2.84137e+06	2.13294e+06	4.85475e+06	4.09277e+06	2.57201e+06	1.85509e+06	1.80989e+06	996352	1.18156e+06	1.20719e+06	683301	840593	699611	579907	6.87798e+07	3.35521e+07	3.87855e+07	1.04456e+07	6.33346e+06	5.67921e+06	2.7291e+06	6.13653e+06	4.98128e+06	4.2912e+06	4.25378e+06	1.99011e+06	3.58371e+06
838	Escherichia coli	K00033	6-phosphogluconate dehydrogenase	Metabolism	Carbohydrate metabolism	Pentose phosphate pathway	1.06274e+08	3.15422e+07	2.25342e+07	2.02462e+07	323287	1.7143e+07	1.85436e+07	1.19709e+07	1.34336e+07	1.29627e+07	4.33884e+06	2.42653e+07	9.9158e+06	2.81989e+07	6.64099e+06	8.28732e+07	4.88385e+07	2.78431e+07	1.35736e+07	1.9054e+07	1.81338e+07	1.23517e+07	1.53457e+07	8.60222e+06	9.4681e+06	1.21896e+07	1.03256e+07	3.81686e+07	1.68454e+07	1.93737e+07	3.83601e+08	1.80064e+08	1.37217e+08	9.68484e+07	3.50472e+07	2.81687e+07	2.21528e+07	4.2721e+07	3.1804e+07	3.02296e+07	3.49506e+07	1.15891e+07	2.59018e+07
3368	Lactobacillus plantarum	K00033	6-phosphogluconate dehydrogenase	Metabolism	Carbohydrate metabolism	Pentose phosphate pathway	175965	122312	NA	36810	9807.57	NA	NA	NA	NA	14965.4	NA	NA	NA	NA	NA	NA	46129.8	NA	25521.1	NA	60943.4	44723.7	NA	NA	NA	NA	NA	59561.3	NA	NA	596767	481524	551664	127179	NA	NA	NA	NA	43026.2	NA	NA	NA	NA
6597	Bacteroides thetaiotaomicron	K00033	6-phosphogluconate dehydrogenase	Metabolism	Carbohydrate metabolism	Pentose phosphate pathway	2.3486e+07	5.52457e+06	2.59728e+07	4.10333e+07	2.43622e+06	3.13052e+07	2.11996e+07	1.01389e+07	1.70849e+07	1.66985e+07	2.14361e+07	3.98061e+07	2.08365e+07	3.7324e+07	3.28009e+07	8.30416e+06	5.46367e+06	6.73516e+06	2.9254e+07	5.6587e+07	4.38394e+07	1.45244e+07	2.2347e+07	9.34173e+06	1.11854e+07	8.90211e+06	9.04037e+06	3.29802e+07	3.94182e+07	3.33896e+07	3.84654e+07	1.47879e+07	1.75481e+07	6.73095e+07	7.48055e+07	5.88448e+07	7.51456e+07	1.19475e+08	1.17323e+08	8.6221e+07	9.34005e+07	3.88965e+07	9.60429e+07
838	Escherichia coli	K00033	6-phosphogluconate dehydrogenase	Metabolism	Metabolism of other amino acids	Glutathione metabolism	1.06274e+08	3.15422e+07	2.25342e+07	2.02462e+07	323287	1.7143e+07	1.85436e+07	1.19709e+07	1.34336e+07	1.29627e+07	4.33884e+06	2.42653e+07	9.9158e+06	2.81989e+07	6.64099e+06	8.28732e+07	4.88385e+07	2.78431e+07	1.35736e+07	1.9054e+07	1.81338e+07	1.23517e+07	1.53457e+07	8.60222e+06	9.4681e+06	1.21896e+07	1.03256e+07	3.81686e+07	1.68454e+07	1.93737e+07	3.83601e+08	1.80064e+08	1.37217e+08	9.68484e+07	3.50472e+07	2.81687e+07	2.21528e+07	4.2721e+07	3.1804e+07	3.02296e+07	3.49506e+07	1.15891e+07	2.59018e+07
3368	Lactobacillus plantarum	K00033	6-phosphogluconate dehydrogenase	Metabolism	Metabolism of other amino acids	Glutathione metabolism	175965	122312	NA	36810	9807.57	NA	NA	NA	NA	14965.4	NA	NA	NA	NA	NA	NA	46129.8	NA	25521.1	NA	60943.4	44723.7	NA	NA	NA	NA	NA	59561.3	NA	NA	596767	481524	551664	127179	NA	NA	NA	NA	43026.2	NA	NA	NA	NA
6597	Bacteroides thetaiotaomicron	K00033	6-phosphogluconate dehydrogenase	Metabolism	Metabolism of other amino acids	Glutathione metabolism	2.3486e+07	5.52457e+06	2.59728e+07	4.10333e+07	2.43622e+06	3.13052e+07	2.11996e+07	1.01389e+07	1.70849e+07	1.66985e+07	2.14361e+07	3.98061e+07	2.08365e+07	3.7324e+07	3.28009e+07	8.30416e+06	5.46367e+06	6.73516e+06	2.9254e+07	5.6587e+07	4.38394e+07	1.45244e+07	2.2347e+07	9.34173e+06	1.11854e+07	8.90211e+06	9.04037e+06	3.29802e+07	3.94182e+07	3.33896e+07	3.84654e+07	1.47879e+07	1.75481e+07	6.73095e+07	7.48055e+07	5.88448e+07	7.51456e+07	1.19475e+08	1.17323e+08	8.6221e+07	9.34005e+07	3.88965e+07	9.60429e+07
755	Bacteroides thetaiotaomicron	K00036	glucose-6-phosphate 1-dehydrogenase	Cellular Processes	Transport and catabolism	Exosome	2.23109e+07	7.72404e+06	1.16809e+07	2.8681e+07	1.3272e+06	2.57171e+07	2.07265e+07	1.13013e+07	1.54518e+07	1.47213e+07	4.2367e+06	2.65883e+07	8.8628e+06	2.7546e+07	9.77142e+06	8.52106e+06	1.01421e+07	1.14344e+07	3.46497e+07	6.51156e+07	4.95874e+07	1.86606e+07	2.45132e+07	1.15086e+07	1.4413e+07	1.23253e+07	1.3157e+07	3.37316e+07	4.43093e+07	3.26157e+07	6.70787e+07	4.13989e+07	4.80604e+07	112966380	1.26174e+08	1.03187e+08	6.13319e+07	108101271	8.36224e+07	5.48544e+07	6.9839e+07	2.9322e+07	7.39117e+07
7061	Heterogeneous	K00036	glucose-6-phosphate 1-dehydrogenase	Cellular Processes	Transport and catabolism	Exosome	2.01447e+07	8.48684e+06	1.71797e+07	1.98217e+07	229132	3.89951e+06	3.66701e+06	3.16063e+06	4.04031e+06	2.32711e+06	1.92697e+06	1.83177e+07	7.97576e+06	1.82673e+07	1.02799e+07	1.46361e+07	3.16323e+07	1.6192e+07	8.30241e+06	1.20121e+07	8.01834e+06	4.12108e+06	4.22107e+06	2.69954e+06	3.36794e+06	2.50973e+06	1.83676e+06	6.02705e+06	8.31616e+06	7.06703e+06	5.69281e+07	3.24694e+07	4.37914e+07	2.56251e+07	1.65123e+07	1.64015e+07	7.88779e+06	1.53501e+07	1.35269e+07	1.36592e+07	1.34013e+07	6.54873e+06	1.11679e+07
755	Bacteroides thetaiotaomicron	K00036	glucose-6-phosphate 1-dehydrogenase	Human Diseases	Cancers	Central carbon metabolism in cancer	2.23109e+07	7.72404e+06	1.16809e+07	2.8681e+07	1.3272e+06	2.57171e+07	2.07265e+07	1.13013e+07	1.54518e+07	1.47213e+07	4.2367e+06	2.65883e+07	8.8628e+06	2.7546e+07	9.77142e+06	8.52106e+06	1.01421e+07	1.14344e+07	3.46497e+07	6.51156e+07	4.95874e+07	1.86606e+07	2.45132e+07	1.15086e+07	1.4413e+07	1.23253e+07	1.3157e+07	3.37316e+07	4.43093e+07	3.26157e+07	6.70787e+07	4.13989e+07	4.80604e+07	112966380	1.26174e+08	1.03187e+08	6.13319e+07	108101271	8.36224e+07	5.48544e+07	6.9839e+07	2.9322e+07	7.39117e+07
7061	Heterogeneous	K00036	glucose-6-phosphate 1-dehydrogenase	Human Diseases	Cancers	Central carbon metabolism in cancer	2.01447e+07	8.48684e+06	1.71797e+07	1.98217e+07	229132	3.89951e+06	3.66701e+06	3.16063e+06	4.04031e+06	2.32711e+06	1.92697e+06	1.83177e+07	7.97576e+06	1.82673e+07	1.02799e+07	1.46361e+07	3.16323e+07	1.6192e+07	8.30241e+06	1.20121e+07	8.01834e+06	4.12108e+06	4.22107e+06	2.69954e+06	3.36794e+06	2.50973e+06	1.83676e+06	6.02705e+06	8.31616e+06	7.06703e+06	5.69281e+07	3.24694e+07	4.37914e+07	2.56251e+07	1.65123e+07	1.64015e+07	7.88779e+06	1.53501e+07	1.35269e+07	1.36592e+07	1.34013e+07	6.54873e+06	1.11679e+07
755	Bacteroides thetaiotaomicron	K00036	glucose-6-phosphate 1-dehydrogenase	Metabolism	Carbohydrate metabolism	Pentose phosphate pathway	2.23109e+07	7.72404e+06	1.16809e+07	2.8681e+07	1.3272e+06	2.57171e+07	2.07265e+07	1.13013e+07	1.54518e+07	1.47213e+07	4.2367e+06	2.65883e+07	8.8628e+06	2.7546e+07	9.77142e+06	8.52106e+06	1.01421e+07	1.14344e+07	3.46497e+07	6.51156e+07	4.95874e+07	1.86606e+07	2.45132e+07	1.15086e+07	1.4413e+07	1.23253e+07	1.3157e+07	3.37316e+07	4.43093e+07	3.26157e+07	6.70787e+07	4.13989e+07	4.80604e+07	112966380	1.26174e+08	1.03187e+08	6.13319e+07	108101271	8.36224e+07	5.48544e+07	6.9839e+07	2.9322e+07	7.39117e+07
7061	Heterogeneous	K00036	glucose-6-phosphate 1-dehydrogenase	Metabolism	Carbohydrate metabolism	Pentose phosphate pathway	2.01447e+07	8.48684e+06	1.71797e+07	1.98217e+07	229132	3.89951e+06	3.66701e+06	3.16063e+06	4.04031e+06	2.32711e+06	1.92697e+06	1.83177e+07	7.97576e+06	1.82673e+07	1.02799e+07	1.46361e+07	3.16323e+07	1.6192e+07	8.30241e+06	1.20121e+07	8.01834e+06	4.12108e+06	4.22107e+06	2.69954e+06	3.36794e+06	2.50973e+06	1.83676e+06	6.02705e+06	8.31616e+06	7.06703e+06	5.69281e+07	3.24694e+07	4.37914e+07	2.56251e+07	1.65123e+07	1.64015e+07	7.88779e+06	1.53501e+07	1.35269e+07	1.36592e+07	1.34013e+07	6.54873e+06	1.11679e+07
755	Bacteroides thetaiotaomicron	K00036	glucose-6-phosphate 1-dehydrogenase	Metabolism	Metabolism of other amino acids	Glutathione metabolism	2.23109e+07	7.72404e+06	1.16809e+07	2.8681e+07	1.3272e+06	2.57171e+07	2.07265e+07	1.13013e+07	1.54518e+07	1.47213e+07	4.2367e+06	2.65883e+07	8.8628e+06	2.7546e+07	9.77142e+06	8.52106e+06	1.01421e+07	1.14344e+07	3.46497e+07	6.51156e+07	4.95874e+07	1.86606e+07	2.45132e+07	1.15086e+07	1.4413e+07	1.23253e+07	1.3157e+07	3.37316e+07	4.43093e+07	3.26157e+07	6.70787e+07	4.13989e+07	4.80604e+07	112966380	1.26174e+08	1.03187e+08	6.13319e+07	108101271	8.36224e+07	5.48544e+07	6.9839e+07	2.9322e+07	7.39117e+07
7061	Heterogeneous	K00036	glucose-6-phosphate 1-dehydrogenase	Metabolism	Metabolism of other amino acids	Glutathione metabolism	2.01447e+07	8.48684e+06	1.71797e+07	1.98217e+07	229132	3.89951e+06	3.66701e+06	3.16063e+06	4.04031e+06	2.32711e+06	1.92697e+06	1.83177e+07	7.97576e+06	1.82673e+07	1.02799e+07	1.46361e+07	3.16323e+07	1.6192e+07	8.30241e+06	1.20121e+07	8.01834e+06	4.12108e+06	4.22107e+06	2.69954e+06	3.36794e+06	2.50973e+06	1.83676e+06	6.02705e+06	8.31616e+06	7.06703e+06	5.69281e+07	3.24694e+07	4.37914e+07	2.56251e+07	1.65123e+07	1.64015e+07	7.88779e+06	1.53501e+07	1.35269e+07	1.36592e+07	1.34013e+07	6.54873e+06	1.11679e+07
1515	Escherichia coli	K00040	fructuronate reductase	Metabolism	Carbohydrate metabolism	Pentose and glucuronate interconversions	1.61244e+06	27456.1	500647	151769	11657.5	192613	71176.5	240994	43263	65432.4	16637.8	451293	450295	696370	386689	404632	359940	364291	812121	1.2112e+06	295724	1.15174e+06	1.16736e+06	983053	946772	1.79264e+06	1.50746e+06	836815	203717	1.27258e+06	1.12874e+07	6.47691e+06	5.42754e+06	2.86332e+06	1.77746e+06	1.78803e+06	890796	1.47499e+06	1.57939e+06	410673	1.01729e+06	649553	3.12159e+06
2117	Blautia sp.	K00040	fructuronate reductase	Metabolism	Carbohydrate metabolism	Pentose and glucuronate interconversions	1.35009e+06	1.28811e+06	1.22305e+06	498260	198319	316170	306296	523113	372488	94359.9	107852	154054	110601	135795	349836	80094.1	458283	423471	376203	558814	529525	85589.8	NA	217477	67633.1	103255	127978	357576	575308	299191	2.3606e+06	4.90447e+06	1.072e+07	3.73549e+06	1.83799e+06	1.02925e+06	702926	726548	761307	626522	673483	378978	698965
2170	Bacteroides thetaiotaomicron	K00041	tagaturonate reductase	Metabolism	Carbohydrate metabolism	Pentose and glucuronate interconversions	1.91729e+07	5.76847e+06	2.71543e+07	6.32688e+07	3.69498e+06	4.79718e+07	6.3973e+07	3.91719e+07	7.48444e+07	5.26424e+07	2.06858e+07	6.80373e+07	1.87899e+07	6.2593e+07	2.48995e+07	9.73813e+06	7.27869e+06	5.24374e+06	4.68804e+07	9.05801e+07	8.25497e+07	4.13697e+07	5.72672e+07	3.32649e+07	3.33047e+07	2.71511e+07	1.37062e+07	5.91248e+07	6.96479e+07	6.23662e+07	2.3941e+07	2.10791e+07	3.01465e+07	1.26918e+08	1.18495e+08	7.8587e+07	8.04552e+07	1.23713e+08	1.244e+08	119826106	1.29147e+08	4.77507e+07	1.80039e+08
3720	Escherichia coli	K00041	tagaturonate reductase	Metabolism	Carbohydrate metabolism	Pentose and glucuronate interconversions	1.24007e+07	7.0736e+06	1.38652e+07	1.27885e+07	413826	1.09328e+07	1.12573e+07	1.15264e+07	2.71759e+07	1.8233e+07	1.16702e+06	2.51952e+07	1.3198e+06	2.34657e+07	5.08791e+06	6.87459e+06	7.63711e+06	1.00263e+07	1.90041e+07	2.17807e+07	1.86518e+07	1.71803e+07	2.17631e+07	1.27253e+07	13265202	1.4166e+07	9.40329e+06	1.3903e+07	1.42239e+07	2.46288e+07	3.75641e+07	5.89614e+07	3.21347e+07	2.60633e+07	2.25732e+07	2.32496e+07	1.92756e+07	3.22682e+07	2.10277e+07	2.16125e+07	2.25463e+07	7.13509e+06	1.11448e+07
6797	Blautia sp.	K00041	tagaturonate reductase	Metabolism	Carbohydrate metabolism	Pentose and glucuronate interconversions	240843	63566.1	398233	656408	52672.6	252616	3.40492e+06	2.86414e+06	5.28693e+06	4.53777e+06	286882	781929	491875	5.59265e+06	647961	184714	141764	NA	2.04516e+06	5.36622e+06	4.09407e+06	724288	690287	1.04839e+06	1.69352e+06	284203	184591	1.54312e+07	1.89035e+07	1.05055e+07	6.90494e+07	5.57033e+07	1.03738e+08	3.80514e+07	2.385e+07	1.19801e+07	1.34309e+06	4.11137e+06	4.38991e+06	4.12133e+06	4.81562e+06	2.19112e+06	6.11079e+06
2820	Escherichia coli	K00042	2-hydroxy-3-oxopropionate reductase	Metabolism	Carbohydrate metabolism	Glyoxylate and dicarboxylate metabolism	2.21887e+06	859157	278167	68499.6	33341	1.14807e+06	825647	385757	231820	283625	647988	639958	241381	249829	35720.6	3.46151e+06	2.18702e+06	2.93561e+06	1.72285e+06	2.88973e+06	2.97575e+06	1.14319e+06	597104	517237	837520	496331	185437	1.7386e+06	1.551e+06	1.51857e+06	2.0562e+07	1.14351e+07	1.10087e+07	6.12886e+06	3.99426e+06	2.77731e+06	157888	438194	450186	385869	221459	241783	870595
3006	Blautia sp.	K00046	gluconate 5-dehydrogenase	Unclassified	Metabolism	Biosynthesis and biodegradation of secondary metabolites	778500	642573	550708	566097	13859.7	NA	27753.5	38742.5	NA	60285.7	471057	238119	360215	NA	619005	624286	573804	983860	1.9368e+06	510261	745064	202300	NA	262340	226262	99697.1	79916.2	NA	169700	445497	3.3907e+06	2.81173e+06	4.35489e+06	1.45237e+06	1.28992e+06	772697	246299	342215	823676	312133	399435	192502	611738
3781	Bacteroides thetaiotaomicron	K00046	gluconate 5-dehydrogenase	Unclassified	Metabolism	Biosynthesis and biodegradation of secondary metabolites	4.8843e+06	7.49386e+06	1.60675e+07	5.05455e+07	2.14817e+06	4.28821e+07	4.51188e+07	3.00821e+07	5.77908e+07	5.36668e+07	3.68035e+07	8.72188e+07	3.65759e+07	9.37641e+07	4.09628e+07	6.89016e+06	2.59197e+06	2.10593e+07	6.81517e+07	9.39969e+07	8.4712e+07	4.51468e+07	6.75656e+07	4.04156e+07	4.02878e+07	3.65493e+07	2.53349e+07	7.67451e+07	8.22833e+07	6.6733e+07	1.94281e+07	7.93625e+06	1.35787e+07	1.06633e+08	127507081	9.19743e+07	7.13384e+07	1.15239e+08	1.27938e+08	1.22224e+08	111105960	3.16766e+07	1.62815e+08
4006	Bifidobacterium longum	K00048	lactaldehyde reductase	Metabolism	Carbohydrate metabolism	Glyoxylate and dicarboxylate metabolism	885384	105653	113081	417204	25882.3	184015	97681.3	139547	44738.7	296204	NA	170803	265368	202332	132042	2.79945e+06	1.7955e+06	1.66178e+06	1.43213e+06	3.0791e+06	2.1685e+06	609456	153088	60183.1	427415	393599	227611	1.13642e+06	1.62938e+06	1.11233e+06	2.52912e+07	8.45651e+06	1.25364e+07	5.27382e+06	2.8403e+06	2.29556e+06	188810	685710	957662	674490	313740	271082	606467
4921	Anaerostipes caccae	K00048	lactaldehyde reductase	Metabolism	Carbohydrate metabolism	Glyoxylate and dicarboxylate metabolism	NA	NA	NA	7588.06	NA	NA	NA	27146.1	43023.9	NA	37124.3	NA	NA	NA	103256	NA	NA	NA	NA	NA	NA	20144.1	NA	NA	NA	NA	NA	NA	NA	NA	NA	158630	394114	NA	NA	NA	NA	NA	NA	NA	NA	NA	10583.7
5449	Escherichia coli	K00048	lactaldehyde reductase	Metabolism	Carbohydrate metabolism	Glyoxylate and dicarboxylate metabolism	1.76492e+07	3.72964e+06	6.94992e+06	4.28581e+06	593604	1.89569e+06	3.40299e+06	4.52038e+06	3.74991e+06	3.4223e+06	2.00029e+06	1.03556e+07	2.40682e+06	1.03712e+07	2.66186e+06	1.109e+07	7.08187e+06	5.86753e+06	4.4716e+06	5.21084e+06	5.02091e+06	6.53971e+06	5.58723e+06	3.83309e+06	7.37787e+06	5.92359e+06	4.49429e+06	9.39163e+06	1.11087e+07	7.4796e+06	7.76856e+07	4.22983e+07	4.44528e+07	2.83436e+07	1.40721e+07	1.05218e+07	1.31272e+07	2.66944e+07	2.02325e+07	1.41684e+07	1.54326e+07	7.51294e+06	1.53747e+07
5847	Bacteroides thetaiotaomicron	K00048	lactaldehyde reductase	Metabolism	Carbohydrate metabolism	Glyoxylate and dicarboxylate metabolism	2.29546e+08	1.15177e+08	2.70394e+08	1.38079e+08	9.31715e+06	104412764	106593208	8.10307e+07	1.03534e+08	8.2669e+07	2.84185e+07	8.72757e+07	2.86187e+07	1.19862e+08	6.14817e+07	4.04588e+07	3.55882e+07	2.30497e+07	5.16705e+07	8.18454e+07	8.13158e+07	4.01391e+07	4.02554e+07	2.52453e+07	3.81489e+07	2.79676e+07	1.59406e+07	4.94199e+07	5.44846e+07	5.39591e+07	1.00619e+08	7.5363e+07	1.30888e+08	109061834	1.00389e+08	8.15519e+07	4.04467e+07	8.17843e+07	6.91329e+07	8.01841e+07	7.82806e+07	2.59831e+07	7.96286e+07
7286	Erysipelatoclostridium ramosum	K00048	lactaldehyde reductase	Metabolism	Carbohydrate metabolism	Glyoxylate and dicarboxylate metabolism	804795	492918	1.10916e+06	1.57405e+06	259028	1.63363e+06	1.72033e+06	1.14227e+06	1.15239e+06	662233	415877	1.83288e+06	745760	3.2366e+06	982305	1.04451e+06	2.36516e+06	1.57744e+06	1.33012e+06	1.83923e+06	1.88604e+06	1.24788e+06	1.43016e+06	1.16976e+06	1.27141e+06	1.4884e+06	582655	1.7798e+06	1.73705e+06	2.76007e+06	6.05762e+06	4.77891e+06	4.29616e+06	2.69646e+06	1.34401e+06	1.08379e+06	96556.9	524568	167016	448285	196995	257723	482570
4006	Bifidobacterium longum	K00048	lactaldehyde reductase	Metabolism	Carbohydrate metabolism	Propanoate metabolism	885384	105653	113081	417204	25882.3	184015	97681.3	139547	44738.7	296204	NA	170803	265368	202332	132042	2.79945e+06	1.7955e+06	1.66178e+06	1.43213e+06	3.0791e+06	2.1685e+06	609456	153088	60183.1	427415	393599	227611	1.13642e+06	1.62938e+06	1.11233e+06	2.52912e+07	8.45651e+06	1.25364e+07	5.27382e+06	2.8403e+06	2.29556e+06	188810	685710	957662	674490	313740	271082	606467
4921	Anaerostipes caccae	K00048	lactaldehyde reductase	Metabolism	Carbohydrate metabolism	Propanoate metabolism	NA	NA	NA	7588.06	NA	NA	NA	27146.1	43023.9	NA	37124.3	NA	NA	NA	103256	NA	NA	NA	NA	NA	NA	20144.1	NA	NA	NA	NA	NA	NA	NA	NA	NA	158630	394114	NA	NA	NA	NA	NA	NA	NA	NA	NA	10583.7
5449	Escherichia coli	K00048	lactaldehyde reductase	Metabolism	Carbohydrate metabolism	Propanoate metabolism	1.76492e+07	3.72964e+06	6.94992e+06	4.28581e+06	593604	1.89569e+06	3.40299e+06	4.52038e+06	3.74991e+06	3.4223e+06	2.00029e+06	1.03556e+07	2.40682e+06	1.03712e+07	2.66186e+06	1.109e+07	7.08187e+06	5.86753e+06	4.4716e+06	5.21084e+06	5.02091e+06	6.53971e+06	5.58723e+06	3.83309e+06	7.37787e+06	5.92359e+06	4.49429e+06	9.39163e+06	1.11087e+07	7.4796e+06	7.76856e+07	4.22983e+07	4.44528e+07	2.83436e+07	1.40721e+07	1.05218e+07	1.31272e+07	2.66944e+07	2.02325e+07	1.41684e+07	1.54326e+07	7.51294e+06	1.53747e+07
5847	Bacteroides thetaiotaomicron	K00048	lactaldehyde reductase	Metabolism	Carbohydrate metabolism	Propanoate metabolism	2.29546e+08	1.15177e+08	2.70394e+08	1.38079e+08	9.31715e+06	104412764	106593208	8.10307e+07	1.03534e+08	8.2669e+07	2.84185e+07	8.72757e+07	2.86187e+07	1.19862e+08	6.14817e+07	4.04588e+07	3.55882e+07	2.30497e+07	5.16705e+07	8.18454e+07	8.13158e+07	4.01391e+07	4.02554e+07	2.52453e+07	3.81489e+07	2.79676e+07	1.59406e+07	4.94199e+07	5.44846e+07	5.39591e+07	1.00619e+08	7.5363e+07	1.30888e+08	109061834	1.00389e+08	8.15519e+07	4.04467e+07	8.17843e+07	6.91329e+07	8.01841e+07	7.82806e+07	2.59831e+07	7.96286e+07
7286	Erysipelatoclostridium ramosum	K00048	lactaldehyde reductase	Metabolism	Carbohydrate metabolism	Propanoate metabolism	804795	492918	1.10916e+06	1.57405e+06	259028	1.63363e+06	1.72033e+06	1.14227e+06	1.15239e+06	662233	415877	1.83288e+06	745760	3.2366e+06	982305	1.04451e+06	2.36516e+06	1.57744e+06	1.33012e+06	1.83923e+06	1.88604e+06	1.24788e+06	1.43016e+06	1.16976e+06	1.27141e+06	1.4884e+06	582655	1.7798e+06	1.73705e+06	2.76007e+06	6.05762e+06	4.77891e+06	4.29616e+06	2.69646e+06	1.34401e+06	1.08379e+06	96556.9	524568	167016	448285	196995	257723	482570
4139	Anaerostipes caccae	K00052	3-isopropylmalate dehydrogenase	Metabolism	Amino acid metabolism	Valine, leucine and isoleucine biosynthesis	1.12197e+06	2.98004e+06	1.27581e+06	972327	196611	1.50223e+06	1.72663e+06	1.87934e+06	1.59464e+06	179755	35704.3	222175	238730	413605	260942	421302	723706	2.59593e+06	1.99419e+06	1.79246e+06	1.17303e+06	994200	458092	1.35257e+06	867553	232830	306438	1.86008e+06	1.41757e+06	760660	1.94511e+07	2.74635e+07	3.34809e+07	1.53156e+07	7.84928e+06	6.64412e+06	5.30184e+06	1.06525e+07	5.64417e+06	7.99865e+06	8.55242e+06	3.83713e+06	4.26525e+06
4454	Blautia sp.	K00052	3-isopropylmalate dehydrogenase	Metabolism	Amino acid metabolism	Valine, leucine and isoleucine biosynthesis	4.10758e+06	5.03007e+06	6.88455e+06	4.96846e+06	22819.1	3.20386e+06	4.10244e+06	1.98556e+06	2.30721e+06	1.88227e+06	1.75692e+06	3.07582e+06	1.78514e+06	3.66656e+06	1.71373e+06	5.80199e+06	1.35085e+07	1.35412e+07	1.1668e+07	1.20047e+07	1.22552e+07	5.48354e+06	4.69769e+06	4.09045e+06	4.85241e+06	4.04748e+06	1.97619e+06	8.50817e+06	1.58758e+07	9.46494e+06	2.16278e+07	1.84148e+07	2.81254e+07	1.29128e+07	1.3373e+07	7.66905e+06	5.62376e+06	8.05231e+06	3.11132e+06	4.51132e+06	4.87118e+06	2.47755e+06	6.01014e+06
6063	Erysipelatoclostridium ramosum	K00052	3-isopropylmalate dehydrogenase	Metabolism	Amino acid metabolism	Valine, leucine and isoleucine biosynthesis	167718	121658	173208	95386.7	NA	64921.9	129198	47873.1	9846.19	69286.4	NA	14457.9	26818.6	10929.5	33889.4	53266.4	64818.7	NA	NA	NA	74560.1	82993.8	NA	75700	NA	91139.3	60566.5	52352.6	NA	NA	5.28035e+06	1.71576e+06	832670	NA	NA	NA	NA	NA	NA	78663.5	NA	NA	260572
6978	Bacteroides thetaiotaomicron	K00052	3-isopropylmalate dehydrogenase	Metabolism	Amino acid metabolism	Valine, leucine and isoleucine biosynthesis	3.20691e+06	3.244e+06	6.83165e+06	5.74207e+06	706309	5.1691e+06	4.68366e+06	2.94432e+06	5.21718e+06	5.56214e+06	2.56964e+06	3.15888e+07	1.56876e+06	2.1773e+07	1.88343e+06	1.66789e+06	457976	323381	3.84964e+06	1.08338e+07	1.03045e+07	5.0042e+06	5.33693e+06	4.29507e+06	5.14556e+06	2.6877e+06	1.5142e+06	6.23609e+06	7.08958e+06	5.93212e+06	1.72611e+07	1.12574e+07	1.77019e+07	1.65048e+07	1.28261e+07	9.8873e+06	5.71733e+06	1.34041e+07	1.05213e+07	8.28447e+06	1.11101e+07	3.00842e+06	1.17921e+07
4139	Anaerostipes caccae	K00052	3-isopropylmalate dehydrogenase	Metabolism	Carbohydrate metabolism	C5-Branched dibasic acid metabolism	1.12197e+06	2.98004e+06	1.27581e+06	972327	196611	1.50223e+06	1.72663e+06	1.87934e+06	1.59464e+06	179755	35704.3	222175	238730	413605	260942	421302	723706	2.59593e+06	1.99419e+06	1.79246e+06	1.17303e+06	994200	458092	1.35257e+06	867553	232830	306438	1.86008e+06	1.41757e+06	760660	1.94511e+07	2.74635e+07	3.34809e+07	1.53156e+07	7.84928e+06	6.64412e+06	5.30184e+06	1.06525e+07	5.64417e+06	7.99865e+06	8.55242e+06	3.83713e+06	4.26525e+06
4454	Blautia sp.	K00052	3-isopropylmalate dehydrogenase	Metabolism	Carbohydrate metabolism	C5-Branched dibasic acid metabolism	4.10758e+06	5.03007e+06	6.88455e+06	4.96846e+06	22819.1	3.20386e+06	4.10244e+06	1.98556e+06	2.30721e+06	1.88227e+06	1.75692e+06	3.07582e+06	1.78514e+06	3.66656e+06	1.71373e+06	5.80199e+06	1.35085e+07	1.35412e+07	1.1668e+07	1.20047e+07	1.22552e+07	5.48354e+06	4.69769e+06	4.09045e+06	4.85241e+06	4.04748e+06	1.97619e+06	8.50817e+06	1.58758e+07	9.46494e+06	2.16278e+07	1.84148e+07	2.81254e+07	1.29128e+07	1.3373e+07	7.66905e+06	5.62376e+06	8.05231e+06	3.11132e+06	4.51132e+06	4.87118e+06	2.47755e+06	6.01014e+06
6063	Erysipelatoclostridium ramosum	K00052	3-isopropylmalate dehydrogenase	Metabolism	Carbohydrate metabolism	C5-Branched dibasic acid metabolism	167718	121658	173208	95386.7	NA	64921.9	129198	47873.1	9846.19	69286.4	NA	14457.9	26818.6	10929.5	33889.4	53266.4	64818.7	NA	NA	NA	74560.1	82993.8	NA	75700	NA	91139.3	60566.5	52352.6	NA	NA	5.28035e+06	1.71576e+06	832670	NA	NA	NA	NA	NA	NA	78663.5	NA	NA	260572
6978	Bacteroides thetaiotaomicron	K00052	3-isopropylmalate dehydrogenase	Metabolism	Carbohydrate metabolism	C5-Branched dibasic acid metabolism	3.20691e+06	3.244e+06	6.83165e+06	5.74207e+06	706309	5.1691e+06	4.68366e+06	2.94432e+06	5.21718e+06	5.56214e+06	2.56964e+06	3.15888e+07	1.56876e+06	2.1773e+07	1.88343e+06	1.66789e+06	457976	323381	3.84964e+06	1.08338e+07	1.03045e+07	5.0042e+06	5.33693e+06	4.29507e+06	5.14556e+06	2.6877e+06	1.5142e+06	6.23609e+06	7.08958e+06	5.93212e+06	1.72611e+07	1.12574e+07	1.77019e+07	1.65048e+07	1.28261e+07	9.8873e+06	5.71733e+06	1.34041e+07	1.05213e+07	8.28447e+06	1.11101e+07	3.00842e+06	1.17921e+07
863	Blautia sp.	K00053	ketol-acid reductoisomerase	Metabolism	Amino acid metabolism	Valine, leucine and isoleucine biosynthesis	9.87799e+07	1.17897e+08	1.32235e+08	9.88984e+07	1.59836e+07	5.43233e+07	6.39724e+07	5.75502e+07	5.09371e+07	3.48268e+07	1.99943e+07	6.52886e+07	1.66138e+07	8.15724e+07	2.29082e+07	3.97822e+07	1.00094e+08	1.35152e+08	7.06011e+07	8.62949e+07	1.11202e+08	4.31148e+07	2.18353e+07	2.40353e+07	3.41547e+07	3.20175e+07	1.87641e+07	5.53482e+07	5.15265e+07	5.67684e+07	2.65455e+08	2.77636e+08	4.63461e+08	2.32173e+08	152255602	1.28769e+08	1.12291e+08	2.02468e+08	7.89035e+07	1.19975e+08	1.3478e+08	5.15068e+07	1.25523e+08
2709	Bacteroides thetaiotaomicron	K00053	ketol-acid reductoisomerase	Metabolism	Amino acid metabolism	Valine, leucine and isoleucine biosynthesis	5.64815e+06	363319	1.03495e+07	1.39113e+07	1.07185e+06	9.507e+06	1.35196e+07	1.40845e+07	2.32776e+07	1.87847e+07	9.75062e+06	2.72162e+07	8.52073e+06	2.44471e+07	1.05903e+07	7.97923e+06	7.07826e+06	4.53852e+06	9.12125e+06	1.31198e+07	1.40729e+07	6.50053e+06	9.74602e+06	4.20673e+06	7.54013e+06	5.07103e+06	2.38361e+06	1.13382e+07	1.54865e+07	9.14549e+06	1.72691e+07	1.01544e+07	1.13494e+07	4.51588e+07	3.78801e+07	3.33025e+07	2.27938e+07	3.68241e+07	3.2e+07	2.92882e+07	3.35955e+07	1.20178e+07	3.21761e+07
4801	Bifidobacterium longum	K00053	ketol-acid reductoisomerase	Metabolism	Amino acid metabolism	Valine, leucine and isoleucine biosynthesis	NA	NA	NA	NA	NA	NA	NA	NA	NA	NA	NA	NA	NA	NA	NA	NA	NA	NA	NA	NA	NA	NA	NA	NA	NA	NA	NA	NA	NA	NA	NA	NA	NA	NA	NA	NA	NA	NA	NA	NA	NA	NA	NA
5142	Erysipelatoclostridium ramosum	K00053	ketol-acid reductoisomerase	Metabolism	Amino acid metabolism	Valine, leucine and isoleucine biosynthesis	5.14988e+06	580684	2.04344e+06	1.9362e+06	169178	1.53922e+06	666502	433738	637587	487782	1.45804e+06	2.89225e+06	1.57347e+06	4.27658e+06	2.098e+06	678320	1.47051e+06	841913	697638	1.32699e+06	978043	274518	1.0493e+06	500889	916146	428557	445311	484751	1.45627e+06	1.36548e+06	2.15558e+06	1.06927e+06	2.35198e+06	997827	666962	709515	1.55992e+06	3.44559e+06	3.10228e+06	2.46464e+06	2.27708e+06	873840	1.87945e+06
7010	Anaerostipes caccae	K00053	ketol-acid reductoisomerase	Metabolism	Amino acid metabolism	Valine, leucine and isoleucine biosynthesis	2.39807e+07	7.55166e+06	1.26275e+07	9.73699e+06	796183	7.0709e+06	7.65023e+06	5.80683e+06	8.35669e+06	6.89349e+06	3.35029e+06	6.08774e+06	3.62005e+06	6.78042e+06	3.41892e+06	3.32025e+07	1.17067e+07	1.16025e+07	8.61231e+06	1.58486e+07	1.45296e+07	7.56463e+06	1.4371e+07	6.78075e+06	7.27537e+06	5.28258e+06	4.82811e+06	1.04208e+07	1.26236e+07	1.11628e+07	3.88188e+08	2.58588e+08	3.62061e+08	1.21867e+08	4.61108e+07	3.41642e+07	2.4018e+07	4.97616e+07	2.45317e+07	2.54651e+07	2.92312e+07	1.38758e+07	1.46462e+07
863	Blautia sp.	K00053	ketol-acid reductoisomerase	Metabolism	Metabolism of cofactors and vitamins	Pantothenate and CoA biosynthesis	9.87799e+07	1.17897e+08	1.32235e+08	9.88984e+07	1.59836e+07	5.43233e+07	6.39724e+07	5.75502e+07	5.09371e+07	3.48268e+07	1.99943e+07	6.52886e+07	1.66138e+07	8.15724e+07	2.29082e+07	3.97822e+07	1.00094e+08	1.35152e+08	7.06011e+07	8.62949e+07	1.11202e+08	4.31148e+07	2.18353e+07	2.40353e+07	3.41547e+07	3.20175e+07	1.87641e+07	5.53482e+07	5.15265e+07	5.67684e+07	2.65455e+08	2.77636e+08	4.63461e+08	2.32173e+08	152255602	1.28769e+08	1.12291e+08	2.02468e+08	7.89035e+07	1.19975e+08	1.3478e+08	5.15068e+07	1.25523e+08
2709	Bacteroides thetaiotaomicron	K00053	ketol-acid reductoisomerase	Metabolism	Metabolism of cofactors and vitamins	Pantothenate and CoA biosynthesis	5.64815e+06	363319	1.03495e+07	1.39113e+07	1.07185e+06	9.507e+06	1.35196e+07	1.40845e+07	2.32776e+07	1.87847e+07	9.75062e+06	2.72162e+07	8.52073e+06	2.44471e+07	1.05903e+07	7.97923e+06	7.07826e+06	4.53852e+06	9.12125e+06	1.31198e+07	1.40729e+07	6.50053e+06	9.74602e+06	4.20673e+06	7.54013e+06	5.07103e+06	2.38361e+06	1.13382e+07	1.54865e+07	9.14549e+06	1.72691e+07	1.01544e+07	1.13494e+07	4.51588e+07	3.78801e+07	3.33025e+07	2.27938e+07	3.68241e+07	3.2e+07	2.92882e+07	3.35955e+07	1.20178e+07	3.21761e+07
4801	Bifidobacterium longum	K00053	ketol-acid reductoisomerase	Metabolism	Metabolism of cofactors and vitamins	Pantothenate and CoA biosynthesis	NA	NA	NA	NA	NA	NA	NA	NA	NA	NA	NA	NA	NA	NA	NA	NA	NA	NA	NA	NA	NA	NA	NA	NA	NA	NA	NA	NA	NA	NA	NA	NA	NA	NA	NA	NA	NA	NA	NA	NA	NA	NA	NA
5142	Erysipelatoclostridium ramosum	K00053	ketol-acid reductoisomerase	Metabolism	Metabolism of cofactors and vitamins	Pantothenate and CoA biosynthesis	5.14988e+06	580684	2.04344e+06	1.9362e+06	169178	1.53922e+06	666502	433738	637587	487782	1.45804e+06	2.89225e+06	1.57347e+06	4.27658e+06	2.098e+06	678320	1.47051e+06	841913	697638	1.32699e+06	978043	274518	1.0493e+06	500889	916146	428557	445311	484751	1.45627e+06	1.36548e+06	2.15558e+06	1.06927e+06	2.35198e+06	997827	666962	709515	1.55992e+06	3.44559e+06	3.10228e+06	2.46464e+06	2.27708e+06	873840	1.87945e+06
7010	Anaerostipes caccae	K00053	ketol-acid reductoisomerase	Metabolism	Metabolism of cofactors and vitamins	Pantothenate and CoA biosynthesis	2.39807e+07	7.55166e+06	1.26275e+07	9.73699e+06	796183	7.0709e+06	7.65023e+06	5.80683e+06	8.35669e+06	6.89349e+06	3.35029e+06	6.08774e+06	3.62005e+06	6.78042e+06	3.41892e+06	3.32025e+07	1.17067e+07	1.16025e+07	8.61231e+06	1.58486e+07	1.45296e+07	7.56463e+06	1.4371e+07	6.78075e+06	7.27537e+06	5.28258e+06	4.82811e+06	1.04208e+07	1.26236e+07	1.11628e+07	3.88188e+08	2.58588e+08	3.62061e+08	1.21867e+08	4.61108e+07	3.41642e+07	2.4018e+07	4.97616e+07	2.45317e+07	2.54651e+07	2.92312e+07	1.38758e+07	1.46462e+07
2137	Anaerostipes caccae	K00057	glycerol-3-phosphate dehydrogenase (NAD(P)+)	Metabolism	Lipid metabolism	Glycerophospholipid metabolism	7.88158e+06	393896	549678	NA	7696.05	182342	7886.54	4475.91	116504	124335	219779	259316	1.67287e+06	235980	3.10434e+06	7.04529e+06	1087882	1.66293e+06	456146	558175	571256	184904	49441.1	240516	139499	143616	69487.4	465817	599895	353528	1.01446e+07	1.53399e+07	1.66442e+07	8.27737e+06	1.4354e+06	984766	785916	1.69971e+06	1.1355e+06	1.54518e+06	1.53177e+06	698909	1.13803e+06
4346	Bacteroides thetaiotaomicron	K00057	glycerol-3-phosphate dehydrogenase (NAD(P)+)	Metabolism	Lipid metabolism	Glycerophospholipid metabolism	1.4927e+06	1.25525e+06	1.95343e+06	5.80241e+06	2.25211e+06	2.14543e+06	2.47305e+06	1.13527e+06	4.34283e+06	3.80478e+06	4.36049e+06	1.50224e+07	3.85038e+06	1.31922e+07	3.86984e+06	499472	644256	213022	2.68093e+06	2.87188e+06	2.57497e+06	1.41962e+06	2.19566e+06	765731	1.03685e+06	1.33907e+06	797886	3.34714e+06	2.55647e+06	2.97041e+06	2.4997e+06	3.87777e+06	4.82069e+06	1.50489e+07	2.46385e+07	2.35481e+07	1.77059e+07	5.0922e+07	5.82228e+06	5.63756e+06	7.47284e+06	1.07464e+07	6.31679e+06
4960	Escherichia coli	K00057	glycerol-3-phosphate dehydrogenase (NAD(P)+)	Metabolism	Lipid metabolism	Glycerophospholipid metabolism	296131	144372	28567.1	2.29145e+06	182300	68803.2	5.56708e+06	3.64897e+06	NA	16092.2	65532.8	71013.3	67727.4	220349	90674.4	2.48526e+06	1.5286e+06	808075	214751	322787	666463	76413.4	320352	85167.4	143096	140810	NA	244664	114945	113095	8.70193e+06	4513488	2.76199e+06	2.86842e+06	948820	1.07912e+06	17764.7	47531.3	102064	35109	293275	9117.78	535136
5908	Blautia sp.	K00057	glycerol-3-phosphate dehydrogenase (NAD(P)+)	Metabolism	Lipid metabolism	Glycerophospholipid metabolism	87535.4	999553	510743	248712	14688.7	NA	42664.3	210737	32103.1	37862.5	70050.2	182201	40252.2	359826	142464	417937	66789.6	233334	NA	NA	NA	154053	88583.5	NA	NA	NA	NA	NA	NA	NA	1.56452e+06	761544	1.68697e+06	137116	202879	241898	77748.2	450926	NA	28951.4	731061	25716.7	NA
6235	Anaerostipes caccae	K00057	glycerol-3-phosphate dehydrogenase (NAD(P)+)	Metabolism	Lipid metabolism	Glycerophospholipid metabolism	1.46862e+06	368172	238338	689265	232794	334891	89276.5	27045.4	136241	91729.9	365735	2.16466e+06	138651	738136	42746.5	4.11102e+06	1.24487e+06	221722	143733	541107	490882	417732	420504	383442	524471	246415	226466	425174	1.07498e+06	568900	1.7061e+07	3.9184e+07	4.65923e+07	1.65076e+07	2.84621e+06	2.37782e+06	570808	1.02741e+06	963737	442636	873004	384378	2.00962e+06
6928	Anaerostipes caccae	K00057	glycerol-3-phosphate dehydrogenase (NAD(P)+)	Metabolism	Lipid metabolism	Glycerophospholipid metabolism	129209	NA	353971	1.32556e+06	NA	71156.8	88189.3	18621.3	21109.6	40512.3	15040.8	277743	158973	348073	38157.4	365292	389642	177055	208120	648561	483028	315230	776369	60048.2	365565	787986	807790	735365	581055	1.10042e+06	3.4946e+06	9.65547e+06	1.227e+07	4.11217e+06	1.3778e+06	368552	NA	435482	571241	166400	375818	243344	NA
983	Clostridium butyricum	K00058	D-3-phosphoglycerate dehydrogenase / 2-oxoglutarate reductase	Cellular Processes	Transport and catabolism	Exosome	NA	66249.3	72041.9	39532.4	NA	NA	NA	NA	NA	NA	82082.8	NA	NA	NA	NA	NA	NA	NA	NA	NA	NA	NA	NA	NA	NA	NA	NA	NA	NA	NA	1531256	NA	168181	334310	422271	173613	NA	NA	NA	NA	NA	NA	NA
1133	Escherichia coli	K00058	D-3-phosphoglycerate dehydrogenase / 2-oxoglutarate reductase	Cellular Processes	Transport and catabolism	Exosome	267663	236659	615424	812114	4283.4	263266	373444	42831.1	86031	273932	744140	223006	78909.7	389274	312397	400626	527379	260462	58577.4	252088	125103	141292	130772	18555.8	41688.8	121688	NA	50422.7	156143	157685	5.07419e+06	3.08325e+06	2.78397e+06	3.15819e+06	12787.5	254894	1.32174e+06	3.62782e+06	3.68085e+06	3.60898e+06	3.44822e+06	1.47354e+06	6.05375e+06
3706	Blautia sp.	K00058	D-3-phosphoglycerate dehydrogenase / 2-oxoglutarate reductase	Cellular Processes	Transport and catabolism	Exosome	1.03967e+07	5.16564e+06	1.02243e+07	1.25415e+07	199346	1.6068e+07	1.47856e+07	1.08388e+07	1.63049e+07	1.61747e+07	2.24928e+06	4.09838e+06	1.94127e+06	1.83766e+07	2.25766e+06	9.58216e+06	7.02612e+06	9.05327e+06	1.07049e+07	1.16319e+07	1.35363e+07	5.27916e+06	5.21515e+06	3.4854e+06	4.03498e+06	3.73616e+06	3.03609e+06	5.69349e+06	7.77705e+06	6.67812e+06	7.83318e+07	5.44078e+07	6.38543e+07	6.93198e+07	4.10775e+07	4.42157e+07	5.09711e+06	7.58287e+06	4.77822e+06	5.96918e+06	4.75713e+06	1.93359e+06	2.99445e+06
4274	Anaerostipes caccae	K00058	D-3-phosphoglycerate dehydrogenase / 2-oxoglutarate reductase	Cellular Processes	Transport and catabolism	Exosome	7.93809e+06	1.19974e+06	2.93756e+06	2.02337e+06	140993	2.46819e+06	1.50973e+06	673203	844785	933336	672364	2.84794e+06	1.24137e+06	3.6271e+06	1.71031e+06	1.14995e+07	7.57717e+06	4.59036e+06	1.29852e+06	5.12446e+06	4.78623e+06	1.22434e+06	1.03776e+06	941627	1.18199e+06	1.06075e+06	750743	2.54599e+06	3.02594e+06	3.55288e+06	5.76966e+07	4.74929e+07	5.50767e+07	1.48144e+07	5.50157e+06	5.0614e+06	3.70771e+06	5.79959e+06	7.41694e+06	9.22784e+06	9.59052e+06	3.39141e+06	5.82786e+06
4796	Erysipelatoclostridium ramosum	K00058	D-3-phosphoglycerate dehydrogenase / 2-oxoglutarate reductase	Cellular Processes	Transport and catabolism	Exosome	50627.7	130751	54861.3	NA	10324.4	NA	NA	NA	14552.9	NA	NA	97054.6	NA	94329.2	NA	115532	111797	33246.8	NA	104184	143815	NA	NA	18275.3	136079	108882	61918.9	NA	NA	222785	390973	190984	NA	231039	339964	NA	354334	157472	141286	NA	431343	NA	903332
6289	Anaerostipes caccae	K00058	D-3-phosphoglycerate dehydrogenase / 2-oxoglutarate reductase	Cellular Processes	Transport and catabolism	Exosome	NA	152969	54985.4	172857	37383.4	NA	NA	NA	33065.6	23271.2	NA	289260	NA	397608	NA	NA	NA	NA	51468	NA	NA	NA	NA	NA	NA	NA	NA	50779.6	NA	NA	2244153	140857	253168	182394	NA	90623.7	NA	NA	NA	NA	NA	NA	NA
6674	Bacteroides thetaiotaomicron	K00058	D-3-phosphoglycerate dehydrogenase / 2-oxoglutarate reductase	Cellular Processes	Transport and catabolism	Exosome	6.91666e+07	5.95524e+07	1.5331e+08	218015417	6.05145e+06	163740240	1.6626e+08	1.14221e+08	1.97976e+08	1.7811e+08	9.96485e+07	2.88172e+08	9.05382e+07	2.79693e+08	1.08608e+08	2.58022e+08	2.58228e+08	2.49588e+08	4.76545e+08	556358355	4.74863e+08	2.55129e+08	356045433	2.57481e+08	2.19103e+08	2.29218e+08	1.73302e+08	3.56977e+08	4.56613e+08	3.86257e+08	3.81982e+08	2.73175e+08	3.06885e+08	5.03806e+08	4.36331e+08	3.87057e+08	4.07438e+08	6.94899e+08	5.13862e+08	5.95079e+08	6.50078e+08	1.97845e+08	5.21942e+08
983	Clostridium butyricum	K00058	D-3-phosphoglycerate dehydrogenase / 2-oxoglutarate reductase	Metabolism	Amino acid metabolism	Glycine, serine and threonine metabolism	NA	66249.3	72041.9	39532.4	NA	NA	NA	NA	NA	NA	82082.8	NA	NA	NA	NA	NA	NA	NA	NA	NA	NA	NA	NA	NA	NA	NA	NA	NA	NA	NA	1531256	NA	168181	334310	422271	173613	NA	NA	NA	NA	NA	NA	NA
1133	Escherichia coli	K00058	D-3-phosphoglycerate dehydrogenase / 2-oxoglutarate reductase	Metabolism	Amino acid metabolism	Glycine, serine and threonine metabolism	267663	236659	615424	812114	4283.4	263266	373444	42831.1	86031	273932	744140	223006	78909.7	389274	312397	400626	527379	260462	58577.4	252088	125103	141292	130772	18555.8	41688.8	121688	NA	50422.7	156143	157685	5.07419e+06	3.08325e+06	2.78397e+06	3.15819e+06	12787.5	254894	1.32174e+06	3.62782e+06	3.68085e+06	3.60898e+06	3.44822e+06	1.47354e+06	6.05375e+06
3706	Blautia sp.	K00058	D-3-phosphoglycerate dehydrogenase / 2-oxoglutarate reductase	Metabolism	Amino acid metabolism	Glycine, serine and threonine metabolism	1.03967e+07	5.16564e+06	1.02243e+07	1.25415e+07	199346	1.6068e+07	1.47856e+07	1.08388e+07	1.63049e+07	1.61747e+07	2.24928e+06	4.09838e+06	1.94127e+06	1.83766e+07	2.25766e+06	9.58216e+06	7.02612e+06	9.05327e+06	1.07049e+07	1.16319e+07	1.35363e+07	5.27916e+06	5.21515e+06	3.4854e+06	4.03498e+06	3.73616e+06	3.03609e+06	5.69349e+06	7.77705e+06	6.67812e+06	7.83318e+07	5.44078e+07	6.38543e+07	6.93198e+07	4.10775e+07	4.42157e+07	5.09711e+06	7.58287e+06	4.77822e+06	5.96918e+06	4.75713e+06	1.93359e+06	2.99445e+06
4274	Anaerostipes caccae	K00058	D-3-phosphoglycerate dehydrogenase / 2-oxoglutarate reductase	Metabolism	Amino acid metabolism	Glycine, serine and threonine metabolism	7.93809e+06	1.19974e+06	2.93756e+06	2.02337e+06	140993	2.46819e+06	1.50973e+06	673203	844785	933336	672364	2.84794e+06	1.24137e+06	3.6271e+06	1.71031e+06	1.14995e+07	7.57717e+06	4.59036e+06	1.29852e+06	5.12446e+06	4.78623e+06	1.22434e+06	1.03776e+06	941627	1.18199e+06	1.06075e+06	750743	2.54599e+06	3.02594e+06	3.55288e+06	5.76966e+07	4.74929e+07	5.50767e+07	1.48144e+07	5.50157e+06	5.0614e+06	3.70771e+06	5.79959e+06	7.41694e+06	9.22784e+06	9.59052e+06	3.39141e+06	5.82786e+06
4796	Erysipelatoclostridium ramosum	K00058	D-3-phosphoglycerate dehydrogenase / 2-oxoglutarate reductase	Metabolism	Amino acid metabolism	Glycine, serine and threonine metabolism	50627.7	130751	54861.3	NA	10324.4	NA	NA	NA	14552.9	NA	NA	97054.6	NA	94329.2	NA	115532	111797	33246.8	NA	104184	143815	NA	NA	18275.3	136079	108882	61918.9	NA	NA	222785	390973	190984	NA	231039	339964	NA	354334	157472	141286	NA	431343	NA	903332
6289	Anaerostipes caccae	K00058	D-3-phosphoglycerate dehydrogenase / 2-oxoglutarate reductase	Metabolism	Amino acid metabolism	Glycine, serine and threonine metabolism	NA	152969	54985.4	172857	37383.4	NA	NA	NA	33065.6	23271.2	NA	289260	NA	397608	NA	NA	NA	NA	51468	NA	NA	NA	NA	NA	NA	NA	NA	50779.6	NA	NA	2244153	140857	253168	182394	NA	90623.7	NA	NA	NA	NA	NA	NA	NA
6674	Bacteroides thetaiotaomicron	K00058	D-3-phosphoglycerate dehydrogenase / 2-oxoglutarate reductase	Metabolism	Amino acid metabolism	Glycine, serine and threonine metabolism	6.91666e+07	5.95524e+07	1.5331e+08	218015417	6.05145e+06	163740240	1.6626e+08	1.14221e+08	1.97976e+08	1.7811e+08	9.96485e+07	2.88172e+08	9.05382e+07	2.79693e+08	1.08608e+08	2.58022e+08	2.58228e+08	2.49588e+08	4.76545e+08	556358355	4.74863e+08	2.55129e+08	356045433	2.57481e+08	2.19103e+08	2.29218e+08	1.73302e+08	3.56977e+08	4.56613e+08	3.86257e+08	3.81982e+08	2.73175e+08	3.06885e+08	5.03806e+08	4.36331e+08	3.87057e+08	4.07438e+08	6.94899e+08	5.13862e+08	5.95079e+08	6.50078e+08	1.97845e+08	5.21942e+08
983	Clostridium butyricum	K00058	D-3-phosphoglycerate dehydrogenase / 2-oxoglutarate reductase	Metabolism	Energy metabolism	Methane metabolism	NA	66249.3	72041.9	39532.4	NA	NA	NA	NA	NA	NA	82082.8	NA	NA	NA	NA	NA	NA	NA	NA	NA	NA	NA	NA	NA	NA	NA	NA	NA	NA	NA	1531256	NA	168181	334310	422271	173613	NA	NA	NA	NA	NA	NA	NA
1133	Escherichia coli	K00058	D-3-phosphoglycerate dehydrogenase / 2-oxoglutarate reductase	Metabolism	Energy metabolism	Methane metabolism	267663	236659	615424	812114	4283.4	263266	373444	42831.1	86031	273932	744140	223006	78909.7	389274	312397	400626	527379	260462	58577.4	252088	125103	141292	130772	18555.8	41688.8	121688	NA	50422.7	156143	157685	5.07419e+06	3.08325e+06	2.78397e+06	3.15819e+06	12787.5	254894	1.32174e+06	3.62782e+06	3.68085e+06	3.60898e+06	3.44822e+06	1.47354e+06	6.05375e+06
3706	Blautia sp.	K00058	D-3-phosphoglycerate dehydrogenase / 2-oxoglutarate reductase	Metabolism	Energy metabolism	Methane metabolism	1.03967e+07	5.16564e+06	1.02243e+07	1.25415e+07	199346	1.6068e+07	1.47856e+07	1.08388e+07	1.63049e+07	1.61747e+07	2.24928e+06	4.09838e+06	1.94127e+06	1.83766e+07	2.25766e+06	9.58216e+06	7.02612e+06	9.05327e+06	1.07049e+07	1.16319e+07	1.35363e+07	5.27916e+06	5.21515e+06	3.4854e+06	4.03498e+06	3.73616e+06	3.03609e+06	5.69349e+06	7.77705e+06	6.67812e+06	7.83318e+07	5.44078e+07	6.38543e+07	6.93198e+07	4.10775e+07	4.42157e+07	5.09711e+06	7.58287e+06	4.77822e+06	5.96918e+06	4.75713e+06	1.93359e+06	2.99445e+06
4274	Anaerostipes caccae	K00058	D-3-phosphoglycerate dehydrogenase / 2-oxoglutarate reductase	Metabolism	Energy metabolism	Methane metabolism	7.93809e+06	1.19974e+06	2.93756e+06	2.02337e+06	140993	2.46819e+06	1.50973e+06	673203	844785	933336	672364	2.84794e+06	1.24137e+06	3.6271e+06	1.71031e+06	1.14995e+07	7.57717e+06	4.59036e+06	1.29852e+06	5.12446e+06	4.78623e+06	1.22434e+06	1.03776e+06	941627	1.18199e+06	1.06075e+06	750743	2.54599e+06	3.02594e+06	3.55288e+06	5.76966e+07	4.74929e+07	5.50767e+07	1.48144e+07	5.50157e+06	5.0614e+06	3.70771e+06	5.79959e+06	7.41694e+06	9.22784e+06	9.59052e+06	3.39141e+06	5.82786e+06
4796	Erysipelatoclostridium ramosum	K00058	D-3-phosphoglycerate dehydrogenase / 2-oxoglutarate reductase	Metabolism	Energy metabolism	Methane metabolism	50627.7	130751	54861.3	NA	10324.4	NA	NA	NA	14552.9	NA	NA	97054.6	NA	94329.2	NA	115532	111797	33246.8	NA	104184	143815	NA	NA	18275.3	136079	108882	61918.9	NA	NA	222785	390973	190984	NA	231039	339964	NA	354334	157472	141286	NA	431343	NA	903332
6289	Anaerostipes caccae	K00058	D-3-phosphoglycerate dehydrogenase / 2-oxoglutarate reductase	Metabolism	Energy metabolism	Methane metabolism	NA	152969	54985.4	172857	37383.4	NA	NA	NA	33065.6	23271.2	NA	289260	NA	397608	NA	NA	NA	NA	51468	NA	NA	NA	NA	NA	NA	NA	NA	50779.6	NA	NA	2244153	140857	253168	182394	NA	90623.7	NA	NA	NA	NA	NA	NA	NA
6674	Bacteroides thetaiotaomicron	K00058	D-3-phosphoglycerate dehydrogenase / 2-oxoglutarate reductase	Metabolism	Energy metabolism	Methane metabolism	6.91666e+07	5.95524e+07	1.5331e+08	218015417	6.05145e+06	163740240	1.6626e+08	1.14221e+08	1.97976e+08	1.7811e+08	9.96485e+07	2.88172e+08	9.05382e+07	2.79693e+08	1.08608e+08	2.58022e+08	2.58228e+08	2.49588e+08	4.76545e+08	556358355	4.74863e+08	2.55129e+08	356045433	2.57481e+08	2.19103e+08	2.29218e+08	1.73302e+08	3.56977e+08	4.56613e+08	3.86257e+08	3.81982e+08	2.73175e+08	3.06885e+08	5.03806e+08	4.36331e+08	3.87057e+08	4.07438e+08	6.94899e+08	5.13862e+08	5.95079e+08	6.50078e+08	1.97845e+08	5.21942e+08
1138	Bacteroides thetaiotaomicron	K00059	3-oxoacyl-[acyl-carrier protein] reductase	Metabolism	Biosynthesis of other secondary metabolites	Prodigiosin biosyntheses	2.78329e+07	9.98157e+06	6.13504e+07	8.38625e+07	7.13584e+06	7.22847e+07	8.70552e+07	7.57753e+07	1.06984e+08	8.30562e+07	5.94762e+07	1.85914e+08	6.15052e+07	2.09251e+08	7.19265e+07	9.80483e+06	1.50969e+07	3.3877e+07	1.27276e+08	1.22783e+08	9.34585e+07	5.49238e+07	9.34895e+07	4.49533e+07	4.83606e+07	3.55874e+07	2.13139e+07	8.97784e+07	1.30434e+08	8.10091e+07	5.02571e+07	4.54066e+07	1.80816e+07	244066938	2.26072e+08	1.98927e+08	1.7369e+08	2.70522e+08	2.21538e+08	2.41627e+08	260972813	9.25713e+07	216025137
1678	Anaerostipes caccae	K00059	3-oxoacyl-[acyl-carrier protein] reductase	Metabolism	Biosynthesis of other secondary metabolites	Prodigiosin biosyntheses	6.00474e+06	4.71182e+06	5.4067e+06	6.59597e+06	382999	1.35804e+07	9.96828e+06	4.91162e+06	5.94063e+06	4.73048e+06	975134	6.73893e+06	928720	6.12985e+06	2.76035e+06	9.71805e+06	3.56803e+06	3.3209e+06	3.21245e+06	3.78033e+06	3.39254e+06	2.96506e+06	3.29887e+06	1.68387e+06	2.55229e+06	3.09922e+06	3.27056e+06	3.55926e+06	2.76428e+06	5.7363e+06	6.26188e+07	1.303e+08	1.64501e+08	6.90189e+07	2.99954e+07	1.92577e+07	4.63808e+06	8.56585e+06	7.40098e+06	8.41256e+06	6.28645e+06	2.80727e+06	4.98897e+06
3783	Heterogeneous	K00059	3-oxoacyl-[acyl-carrier protein] reductase	Metabolism	Biosynthesis of other secondary metabolites	Prodigiosin biosyntheses	6.54469e+07	8.89512e+06	1.06941e+07	3.31374e+06	946305	2.95214e+06	3.8647e+06	2.43004e+06	4.4191e+06	3.31928e+06	8.10177e+06	1.39881e+07	7.42985e+06	1.35462e+07	8.96393e+06	5.62646e+07	3.01451e+07	2.43805e+07	5.50781e+06	1.09115e+07	1.11896e+07	8.08195e+06	1.19724e+07	6.71142e+06	7.08597e+06	7.64221e+06	6.12956e+06	1.37533e+07	1.42437e+07	1.75141e+07	2.38909e+08	9.61796e+07	7.99564e+07	7.87584e+07	2.99727e+07	2.5393e+07	6.08411e+06	1.04021e+07	9.59608e+06	8.85032e+06	9.15038e+06	3.17398e+06	4.30735e+06
4477	Erysipelatoclostridium ramosum	K00059	3-oxoacyl-[acyl-carrier protein] reductase	Metabolism	Biosynthesis of other secondary metabolites	Prodigiosin biosyntheses	NA	NA	8438.43	NA	87723.8	NA	NA	18753.2	7551.91	NA	33002.3	NA	NA	NA	NA	23332.8	NA	NA	NA	NA	199076	NA	NA	NA	NA	NA	NA	NA	NA	NA	79533.8	38967.4	NA	152866	NA	NA	NA	NA	NA	NA	NA	NA	NA
6757	Blautia sp.	K00059	3-oxoacyl-[acyl-carrier protein] reductase	Metabolism	Biosynthesis of other secondary metabolites	Prodigiosin biosyntheses	2.02214e+07	1.43045e+07	8.29182e+06	562691	495191	506907	2.0307e+06	2.57029e+06	586552	474226	171432	552397	755728	83699.7	953893	634130	437976	566637	641202	349516	468443	150985	1.1558e+06	450643	491134	121697	110110	827575	256499	572709	6.22855e+06	3.91185e+06	4.72053e+06	3.09656e+06	2.15404e+06	965413	895441	791724	824238	462252	412122	164678	389395
1138	Bacteroides thetaiotaomicron	K00059	3-oxoacyl-[acyl-carrier protein] reductase	Metabolism	Lipid metabolism	Biosynthesis of unsaturated fatty acids	2.78329e+07	9.98157e+06	6.13504e+07	8.38625e+07	7.13584e+06	7.22847e+07	8.70552e+07	7.57753e+07	1.06984e+08	8.30562e+07	5.94762e+07	1.85914e+08	6.15052e+07	2.09251e+08	7.19265e+07	9.80483e+06	1.50969e+07	3.3877e+07	1.27276e+08	1.22783e+08	9.34585e+07	5.49238e+07	9.34895e+07	4.49533e+07	4.83606e+07	3.55874e+07	2.13139e+07	8.97784e+07	1.30434e+08	8.10091e+07	5.02571e+07	4.54066e+07	1.80816e+07	244066938	2.26072e+08	1.98927e+08	1.7369e+08	2.70522e+08	2.21538e+08	2.41627e+08	260972813	9.25713e+07	216025137
1678	Anaerostipes caccae	K00059	3-oxoacyl-[acyl-carrier protein] reductase	Metabolism	Lipid metabolism	Biosynthesis of unsaturated fatty acids	6.00474e+06	4.71182e+06	5.4067e+06	6.59597e+06	382999	1.35804e+07	9.96828e+06	4.91162e+06	5.94063e+06	4.73048e+06	975134	6.73893e+06	928720	6.12985e+06	2.76035e+06	9.71805e+06	3.56803e+06	3.3209e+06	3.21245e+06	3.78033e+06	3.39254e+06	2.96506e+06	3.29887e+06	1.68387e+06	2.55229e+06	3.09922e+06	3.27056e+06	3.55926e+06	2.76428e+06	5.7363e+06	6.26188e+07	1.303e+08	1.64501e+08	6.90189e+07	2.99954e+07	1.92577e+07	4.63808e+06	8.56585e+06	7.40098e+06	8.41256e+06	6.28645e+06	2.80727e+06	4.98897e+06
3783	Heterogeneous	K00059	3-oxoacyl-[acyl-carrier protein] reductase	Metabolism	Lipid metabolism	Biosynthesis of unsaturated fatty acids	6.54469e+07	8.89512e+06	1.06941e+07	3.31374e+06	946305	2.95214e+06	3.8647e+06	2.43004e+06	4.4191e+06	3.31928e+06	8.10177e+06	1.39881e+07	7.42985e+06	1.35462e+07	8.96393e+06	5.62646e+07	3.01451e+07	2.43805e+07	5.50781e+06	1.09115e+07	1.11896e+07	8.08195e+06	1.19724e+07	6.71142e+06	7.08597e+06	7.64221e+06	6.12956e+06	1.37533e+07	1.42437e+07	1.75141e+07	2.38909e+08	9.61796e+07	7.99564e+07	7.87584e+07	2.99727e+07	2.5393e+07	6.08411e+06	1.04021e+07	9.59608e+06	8.85032e+06	9.15038e+06	3.17398e+06	4.30735e+06
4477	Erysipelatoclostridium ramosum	K00059	3-oxoacyl-[acyl-carrier protein] reductase	Metabolism	Lipid metabolism	Biosynthesis of unsaturated fatty acids	NA	NA	8438.43	NA	87723.8	NA	NA	18753.2	7551.91	NA	33002.3	NA	NA	NA	NA	23332.8	NA	NA	NA	NA	199076	NA	NA	NA	NA	NA	NA	NA	NA	NA	79533.8	38967.4	NA	152866	NA	NA	NA	NA	NA	NA	NA	NA	NA
6757	Blautia sp.	K00059	3-oxoacyl-[acyl-carrier protein] reductase	Metabolism	Lipid metabolism	Biosynthesis of unsaturated fatty acids	2.02214e+07	1.43045e+07	8.29182e+06	562691	495191	506907	2.0307e+06	2.57029e+06	586552	474226	171432	552397	755728	83699.7	953893	634130	437976	566637	641202	349516	468443	150985	1.1558e+06	450643	491134	121697	110110	827575	256499	572709	6.22855e+06	3.91185e+06	4.72053e+06	3.09656e+06	2.15404e+06	965413	895441	791724	824238	462252	412122	164678	389395
1138	Bacteroides thetaiotaomicron	K00059	3-oxoacyl-[acyl-carrier protein] reductase	Metabolism	Lipid metabolism	Fatty acid biosynthesis	2.78329e+07	9.98157e+06	6.13504e+07	8.38625e+07	7.13584e+06	7.22847e+07	8.70552e+07	7.57753e+07	1.06984e+08	8.30562e+07	5.94762e+07	1.85914e+08	6.15052e+07	2.09251e+08	7.19265e+07	9.80483e+06	1.50969e+07	3.3877e+07	1.27276e+08	1.22783e+08	9.34585e+07	5.49238e+07	9.34895e+07	4.49533e+07	4.83606e+07	3.55874e+07	2.13139e+07	8.97784e+07	1.30434e+08	8.10091e+07	5.02571e+07	4.54066e+07	1.80816e+07	244066938	2.26072e+08	1.98927e+08	1.7369e+08	2.70522e+08	2.21538e+08	2.41627e+08	260972813	9.25713e+07	216025137
1678	Anaerostipes caccae	K00059	3-oxoacyl-[acyl-carrier protein] reductase	Metabolism	Lipid metabolism	Fatty acid biosynthesis	6.00474e+06	4.71182e+06	5.4067e+06	6.59597e+06	382999	1.35804e+07	9.96828e+06	4.91162e+06	5.94063e+06	4.73048e+06	975134	6.73893e+06	928720	6.12985e+06	2.76035e+06	9.71805e+06	3.56803e+06	3.3209e+06	3.21245e+06	3.78033e+06	3.39254e+06	2.96506e+06	3.29887e+06	1.68387e+06	2.55229e+06	3.09922e+06	3.27056e+06	3.55926e+06	2.76428e+06	5.7363e+06	6.26188e+07	1.303e+08	1.64501e+08	6.90189e+07	2.99954e+07	1.92577e+07	4.63808e+06	8.56585e+06	7.40098e+06	8.41256e+06	6.28645e+06	2.80727e+06	4.98897e+06
3783	Heterogeneous	K00059	3-oxoacyl-[acyl-carrier protein] reductase	Metabolism	Lipid metabolism	Fatty acid biosynthesis	6.54469e+07	8.89512e+06	1.06941e+07	3.31374e+06	946305	2.95214e+06	3.8647e+06	2.43004e+06	4.4191e+06	3.31928e+06	8.10177e+06	1.39881e+07	7.42985e+06	1.35462e+07	8.96393e+06	5.62646e+07	3.01451e+07	2.43805e+07	5.50781e+06	1.09115e+07	1.11896e+07	8.08195e+06	1.19724e+07	6.71142e+06	7.08597e+06	7.64221e+06	6.12956e+06	1.37533e+07	1.42437e+07	1.75141e+07	2.38909e+08	9.61796e+07	7.99564e+07	7.87584e+07	2.99727e+07	2.5393e+07	6.08411e+06	1.04021e+07	9.59608e+06	8.85032e+06	9.15038e+06	3.17398e+06	4.30735e+06
4477	Erysipelatoclostridium ramosum	K00059	3-oxoacyl-[acyl-carrier protein] reductase	Metabolism	Lipid metabolism	Fatty acid biosynthesis	NA	NA	8438.43	NA	87723.8	NA	NA	18753.2	7551.91	NA	33002.3	NA	NA	NA	NA	23332.8	NA	NA	NA	NA	199076	NA	NA	NA	NA	NA	NA	NA	NA	NA	79533.8	38967.4	NA	152866	NA	NA	NA	NA	NA	NA	NA	NA	NA
6757	Blautia sp.	K00059	3-oxoacyl-[acyl-carrier protein] reductase	Metabolism	Lipid metabolism	Fatty acid biosynthesis	2.02214e+07	1.43045e+07	8.29182e+06	562691	495191	506907	2.0307e+06	2.57029e+06	586552	474226	171432	552397	755728	83699.7	953893	634130	437976	566637	641202	349516	468443	150985	1.1558e+06	450643	491134	121697	110110	827575	256499	572709	6.22855e+06	3.91185e+06	4.72053e+06	3.09656e+06	2.15404e+06	965413	895441	791724	824238	462252	412122	164678	389395
1138	Bacteroides thetaiotaomicron	K00059	3-oxoacyl-[acyl-carrier protein] reductase	Metabolism	Lipid metabolism	Lipid biosynthesis proteins	2.78329e+07	9.98157e+06	6.13504e+07	8.38625e+07	7.13584e+06	7.22847e+07	8.70552e+07	7.57753e+07	1.06984e+08	8.30562e+07	5.94762e+07	1.85914e+08	6.15052e+07	2.09251e+08	7.19265e+07	9.80483e+06	1.50969e+07	3.3877e+07	1.27276e+08	1.22783e+08	9.34585e+07	5.49238e+07	9.34895e+07	4.49533e+07	4.83606e+07	3.55874e+07	2.13139e+07	8.97784e+07	1.30434e+08	8.10091e+07	5.02571e+07	4.54066e+07	1.80816e+07	244066938	2.26072e+08	1.98927e+08	1.7369e+08	2.70522e+08	2.21538e+08	2.41627e+08	260972813	9.25713e+07	216025137
1678	Anaerostipes caccae	K00059	3-oxoacyl-[acyl-carrier protein] reductase	Metabolism	Lipid metabolism	Lipid biosynthesis proteins	6.00474e+06	4.71182e+06	5.4067e+06	6.59597e+06	382999	1.35804e+07	9.96828e+06	4.91162e+06	5.94063e+06	4.73048e+06	975134	6.73893e+06	928720	6.12985e+06	2.76035e+06	9.71805e+06	3.56803e+06	3.3209e+06	3.21245e+06	3.78033e+06	3.39254e+06	2.96506e+06	3.29887e+06	1.68387e+06	2.55229e+06	3.09922e+06	3.27056e+06	3.55926e+06	2.76428e+06	5.7363e+06	6.26188e+07	1.303e+08	1.64501e+08	6.90189e+07	2.99954e+07	1.92577e+07	4.63808e+06	8.56585e+06	7.40098e+06	8.41256e+06	6.28645e+06	2.80727e+06	4.98897e+06
3783	Heterogeneous	K00059	3-oxoacyl-[acyl-carrier protein] reductase	Metabolism	Lipid metabolism	Lipid biosynthesis proteins	6.54469e+07	8.89512e+06	1.06941e+07	3.31374e+06	946305	2.95214e+06	3.8647e+06	2.43004e+06	4.4191e+06	3.31928e+06	8.10177e+06	1.39881e+07	7.42985e+06	1.35462e+07	8.96393e+06	5.62646e+07	3.01451e+07	2.43805e+07	5.50781e+06	1.09115e+07	1.11896e+07	8.08195e+06	1.19724e+07	6.71142e+06	7.08597e+06	7.64221e+06	6.12956e+06	1.37533e+07	1.42437e+07	1.75141e+07	2.38909e+08	9.61796e+07	7.99564e+07	7.87584e+07	2.99727e+07	2.5393e+07	6.08411e+06	1.04021e+07	9.59608e+06	8.85032e+06	9.15038e+06	3.17398e+06	4.30735e+06
4477	Erysipelatoclostridium ramosum	K00059	3-oxoacyl-[acyl-carrier protein] reductase	Metabolism	Lipid metabolism	Lipid biosynthesis proteins	NA	NA	8438.43	NA	87723.8	NA	NA	18753.2	7551.91	NA	33002.3	NA	NA	NA	NA	23332.8	NA	NA	NA	NA	199076	NA	NA	NA	NA	NA	NA	NA	NA	NA	79533.8	38967.4	NA	152866	NA	NA	NA	NA	NA	NA	NA	NA	NA
6757	Blautia sp.	K00059	3-oxoacyl-[acyl-carrier protein] reductase	Metabolism	Lipid metabolism	Lipid biosynthesis proteins	2.02214e+07	1.43045e+07	8.29182e+06	562691	495191	506907	2.0307e+06	2.57029e+06	586552	474226	171432	552397	755728	83699.7	953893	634130	437976	566637	641202	349516	468443	150985	1.1558e+06	450643	491134	121697	110110	827575	256499	572709	6.22855e+06	3.91185e+06	4.72053e+06	3.09656e+06	2.15404e+06	965413	895441	791724	824238	462252	412122	164678	389395
1138	Bacteroides thetaiotaomicron	K00059	3-oxoacyl-[acyl-carrier protein] reductase	Metabolism	Metabolism of cofactors and vitamins	Biotin metabolism	2.78329e+07	9.98157e+06	6.13504e+07	8.38625e+07	7.13584e+06	7.22847e+07	8.70552e+07	7.57753e+07	1.06984e+08	8.30562e+07	5.94762e+07	1.85914e+08	6.15052e+07	2.09251e+08	7.19265e+07	9.80483e+06	1.50969e+07	3.3877e+07	1.27276e+08	1.22783e+08	9.34585e+07	5.49238e+07	9.34895e+07	4.49533e+07	4.83606e+07	3.55874e+07	2.13139e+07	8.97784e+07	1.30434e+08	8.10091e+07	5.02571e+07	4.54066e+07	1.80816e+07	244066938	2.26072e+08	1.98927e+08	1.7369e+08	2.70522e+08	2.21538e+08	2.41627e+08	260972813	9.25713e+07	216025137
1678	Anaerostipes caccae	K00059	3-oxoacyl-[acyl-carrier protein] reductase	Metabolism	Metabolism of cofactors and vitamins	Biotin metabolism	6.00474e+06	4.71182e+06	5.4067e+06	6.59597e+06	382999	1.35804e+07	9.96828e+06	4.91162e+06	5.94063e+06	4.73048e+06	975134	6.73893e+06	928720	6.12985e+06	2.76035e+06	9.71805e+06	3.56803e+06	3.3209e+06	3.21245e+06	3.78033e+06	3.39254e+06	2.96506e+06	3.29887e+06	1.68387e+06	2.55229e+06	3.09922e+06	3.27056e+06	3.55926e+06	2.76428e+06	5.7363e+06	6.26188e+07	1.303e+08	1.64501e+08	6.90189e+07	2.99954e+07	1.92577e+07	4.63808e+06	8.56585e+06	7.40098e+06	8.41256e+06	6.28645e+06	2.80727e+06	4.98897e+06
3783	Heterogeneous	K00059	3-oxoacyl-[acyl-carrier protein] reductase	Metabolism	Metabolism of cofactors and vitamins	Biotin metabolism	6.54469e+07	8.89512e+06	1.06941e+07	3.31374e+06	946305	2.95214e+06	3.8647e+06	2.43004e+06	4.4191e+06	3.31928e+06	8.10177e+06	1.39881e+07	7.42985e+06	1.35462e+07	8.96393e+06	5.62646e+07	3.01451e+07	2.43805e+07	5.50781e+06	1.09115e+07	1.11896e+07	8.08195e+06	1.19724e+07	6.71142e+06	7.08597e+06	7.64221e+06	6.12956e+06	1.37533e+07	1.42437e+07	1.75141e+07	2.38909e+08	9.61796e+07	7.99564e+07	7.87584e+07	2.99727e+07	2.5393e+07	6.08411e+06	1.04021e+07	9.59608e+06	8.85032e+06	9.15038e+06	3.17398e+06	4.30735e+06
4477	Erysipelatoclostridium ramosum	K00059	3-oxoacyl-[acyl-carrier protein] reductase	Metabolism	Metabolism of cofactors and vitamins	Biotin metabolism	NA	NA	8438.43	NA	87723.8	NA	NA	18753.2	7551.91	NA	33002.3	NA	NA	NA	NA	23332.8	NA	NA	NA	NA	199076	NA	NA	NA	NA	NA	NA	NA	NA	NA	79533.8	38967.4	NA	152866	NA	NA	NA	NA	NA	NA	NA	NA	NA
6757	Blautia sp.	K00059	3-oxoacyl-[acyl-carrier protein] reductase	Metabolism	Metabolism of cofactors and vitamins	Biotin metabolism	2.02214e+07	1.43045e+07	8.29182e+06	562691	495191	506907	2.0307e+06	2.57029e+06	586552	474226	171432	552397	755728	83699.7	953893	634130	437976	566637	641202	349516	468443	150985	1.1558e+06	450643	491134	121697	110110	827575	256499	572709	6.22855e+06	3.91185e+06	4.72053e+06	3.09656e+06	2.15404e+06	965413	895441	791724	824238	462252	412122	164678	389395
3157	Escherichia coli	K00060	threonine 3-dehydrogenase	Metabolism	Amino acid metabolism	Glycine, serine and threonine metabolism	1.53329e+06	78543.7	501985	12748.2	NA	70547.8	51565.3	53112.5	141951	26880.4	89732.2	882772	47251.6	259772	82641.6	2.88096e+06	811255	695821	81072.2	96850.2	175375	179069	151378	202594	72783.3	18599.2	111340	12962	39437.8	126893	9.44468e+06	3.57033e+06	1.94203e+06	1.12413e+06	442149	237125	57132.1	NA	568736	233356	373860	49790.7	64760.3
1531	Escherichia coli	K00065	2-deoxy-D-gluconate 3-dehydrogenase	Metabolism	Carbohydrate metabolism	Pentose and glucuronate interconversions	1.01645e+06	135824	2.75215e+06	4.04619e+06	124479	2.46552e+06	3.40448e+06	3.70459e+06	4.41173e+06	4.17305e+06	906303	4.10719e+06	596853	4.25921e+06	699860	2.22377e+06	873391	290483	1.43336e+06	2.68814e+06	1.22147e+06	886349	1.25789e+06	1.89383e+06	1.48366e+06	2.05311e+06	1.56158e+06	2.40076e+06	2.46138e+06	2.23947e+06	3.05702e+06	3.9575e+06	2.12666e+06	1.32286e+07	9.05277e+06	9.60102e+06	1.58042e+06	3.26133e+06	1.37352e+06	2.29293e+06	2.46762e+06	727426	3.31285e+06
7339	Blautia sp.	K00065	2-deoxy-D-gluconate 3-dehydrogenase	Metabolism	Carbohydrate metabolism	Pentose and glucuronate interconversions	1.16187e+06	710046	1.45751e+06	1.66716e+06	17699.2	2.76192e+06	2.33571e+06	1.62786e+06	2.74677e+06	1.95547e+06	120327	2.21153e+06	191617	2.09473e+06	302616	76180.4	1.69459e+06	2.30105e+06	4.29123e+06	6.70682e+06	5.30582e+06	899093	955135	433725	951271	714593	1.26783e+06	3.10487e+06	2.80837e+06	3.20078e+06	1.46577e+06	1.76268e+06	4.30476e+06	1.83423e+06	5.12878e+06	6.31737e+06	321126	7.2324e+06	4.30971e+06	4.1327e+06	6.67769e+06	908576	419115
418	Bacteroides thetaiotaomicron	K00067	dTDP-4-dehydrorhamnose reductase	Metabolism	Biosynthesis of other secondary metabolites	Streptomycin biosynthesis	146447	NA	NA	182910	NA	NA	NA	NA	NA	NA	NA	NA	105255	209755	120182	NA	NA	NA	NA	NA	NA	NA	NA	NA	NA	NA	NA	NA	NA	NA	NA	NA	NA	NA	NA	NA	NA	NA	NA	NA	NA	NA	NA
2004	Escherichia coli	K00067	dTDP-4-dehydrorhamnose reductase	Metabolism	Biosynthesis of other secondary metabolites	Streptomycin biosynthesis	2.20019e+06	601668	683102	685292	85678.5	156398	340548	189138	330422	65299.6	174153	944063	169894	1.96586e+06	310124	6.94888e+06	5.6967e+06	4.04443e+06	3.9402e+06	4.56307e+06	4.50569e+06	1.94236e+06	1.1412e+06	1.01334e+06	1.50081e+06	836939	587057	2.76682e+06	4.16847e+06	3.65713e+06	1.46169e+07	9.30893e+06	1.17777e+07	6.59376e+06	4.02682e+06	2.62978e+06	3.69303e+06	8.89942e+06	7.78736e+06	9.15885e+06	9.40354e+06	3.23756e+06	4.78835e+06
3362	Bifidobacterium longum	K00067	dTDP-4-dehydrorhamnose reductase	Metabolism	Biosynthesis of other secondary metabolites	Streptomycin biosynthesis	NA	124337	NA	NA	NA	NA	NA	NA	22189.7	33810.5	16166.2	NA	NA	NA	NA	92742	NA	78645.5	NA	150027	54978.7	NA	NA	NA	20375.3	NA	NA	NA	191257	NA	2.207e+06	436380	NA	278697	NA	180729	88218.9	95681.2	126137	133897	61554.4	78292.1	NA
4834	Bacteroides thetaiotaomicron	K00067	dTDP-4-dehydrorhamnose reductase	Metabolism	Biosynthesis of other secondary metabolites	Streptomycin biosynthesis	341801	NA	730419	1.83341e+06	392465	1.80994e+06	2.275e+06	586012	2.56603e+06	1.45676e+06	435171	2.12941e+06	441592	2.05138e+06	1.19337e+06	572389	548150	686555	3.82464e+06	6.13606e+06	4.45002e+06	1.31053e+06	2.30525e+06	1.31534e+06	1.53578e+06	2.32767e+06	2.31099e+06	3.35854e+06	3.19659e+06	2.83392e+06	3.47765e+06	3.10272e+06	3.47091e+06	5.96702e+06	6.22056e+06	5.09927e+06	2.02278e+06	5.84608e+06	3.7783e+06	6.75616e+06	7.15868e+06	1.09639e+06	9.88753e+06
5944	Blautia sp.	K00067	dTDP-4-dehydrorhamnose reductase	Metabolism	Biosynthesis of other secondary metabolites	Streptomycin biosynthesis	2.85119e+07	1.95225e+07	2.95068e+07	2.27043e+07	2.17568e+06	1.65159e+07	2.00695e+07	1.76693e+07	1.70195e+07	1.13906e+07	6.46468e+06	1.57794e+07	1.29047e+07	2.09841e+07	4.83358e+06	4.72224e+07	2.49955e+07	1.74381e+07	1.40033e+07	1.30192e+07	1.37436e+07	1.13264e+07	9.78747e+06	1.01764e+07	9.00285e+06	8.50697e+06	7.02235e+06	8.0526e+06	9.78142e+06	1.06737e+07	5.68267e+07	4.44779e+07	5.7244e+07	3.05327e+07	2.06478e+07	2.31944e+07	1.57997e+07	2.39289e+07	1.18836e+07	16114452	2.10932e+07	7.28634e+06	2.19677e+07
6002	Anaerostipes caccae	K00067	dTDP-4-dehydrorhamnose reductase	Metabolism	Biosynthesis of other secondary metabolites	Streptomycin biosynthesis	121345	NA	126253	NA	NA	315565	367217	402167	142397	77514.9	91551.8	96215	23661.1	69690.1	31062.8	709939	NA	NA	327912	NA	NA	389909	628862	216304	296609	495599	NA	NA	115957	374895	2.94033e+06	4.4935e+06	3.98392e+06	1.59815e+06	NA	NA	531444	767992	488306	2.50152e+06	409698	153062	835029
7034	Erysipelatoclostridium ramosum	K00067	dTDP-4-dehydrorhamnose reductase	Metabolism	Biosynthesis of other secondary metabolites	Streptomycin biosynthesis	27043.6	157492	NA	NA	11375.2	123491	NA	NA	75288.3	61906.2	NA	41410.8	NA	36500.8	206952	60730.1	NA	32087.2	NA	NA	NA	NA	163943	66125.8	NA	NA	84765.8	541009	NA	NA	191111	54530.6	NA	78792.9	49066.7	NA	NA	574775	NA	NA	63158.7	54211.1	96858.7
418	Bacteroides thetaiotaomicron	K00067	dTDP-4-dehydrorhamnose reductase	Metabolism	Metabolism of terpenoids and polyketides	Polyketide sugar unit biosynthesis	146447	NA	NA	182910	NA	NA	NA	NA	NA	NA	NA	NA	105255	209755	120182	NA	NA	NA	NA	NA	NA	NA	NA	NA	NA	NA	NA	NA	NA	NA	NA	NA	NA	NA	NA	NA	NA	NA	NA	NA	NA	NA	NA
2004	Escherichia coli	K00067	dTDP-4-dehydrorhamnose reductase	Metabolism	Metabolism of terpenoids and polyketides	Polyketide sugar unit biosynthesis	2.20019e+06	601668	683102	685292	85678.5	156398	340548	189138	330422	65299.6	174153	944063	169894	1.96586e+06	310124	6.94888e+06	5.6967e+06	4.04443e+06	3.9402e+06	4.56307e+06	4.50569e+06	1.94236e+06	1.1412e+06	1.01334e+06	1.50081e+06	836939	587057	2.76682e+06	4.16847e+06	3.65713e+06	1.46169e+07	9.30893e+06	1.17777e+07	6.59376e+06	4.02682e+06	2.62978e+06	3.69303e+06	8.89942e+06	7.78736e+06	9.15885e+06	9.40354e+06	3.23756e+06	4.78835e+06
3362	Bifidobacterium longum	K00067	dTDP-4-dehydrorhamnose reductase	Metabolism	Metabolism of terpenoids and polyketides	Polyketide sugar unit biosynthesis	NA	124337	NA	NA	NA	NA	NA	NA	22189.7	33810.5	16166.2	NA	NA	NA	NA	92742	NA	78645.5	NA	150027	54978.7	NA	NA	NA	20375.3	NA	NA	NA	191257	NA	2.207e+06	436380	NA	278697	NA	180729	88218.9	95681.2	126137	133897	61554.4	78292.1	NA
4834	Bacteroides thetaiotaomicron	K00067	dTDP-4-dehydrorhamnose reductase	Metabolism	Metabolism of terpenoids and polyketides	Polyketide sugar unit biosynthesis	341801	NA	730419	1.83341e+06	392465	1.80994e+06	2.275e+06	586012	2.56603e+06	1.45676e+06	435171	2.12941e+06	441592	2.05138e+06	1.19337e+06	572389	548150	686555	3.82464e+06	6.13606e+06	4.45002e+06	1.31053e+06	2.30525e+06	1.31534e+06	1.53578e+06	2.32767e+06	2.31099e+06	3.35854e+06	3.19659e+06	2.83392e+06	3.47765e+06	3.10272e+06	3.47091e+06	5.96702e+06	6.22056e+06	5.09927e+06	2.02278e+06	5.84608e+06	3.7783e+06	6.75616e+06	7.15868e+06	1.09639e+06	9.88753e+06
5944	Blautia sp.	K00067	dTDP-4-dehydrorhamnose reductase	Metabolism	Metabolism of terpenoids and polyketides	Polyketide sugar unit biosynthesis	2.85119e+07	1.95225e+07	2.95068e+07	2.27043e+07	2.17568e+06	1.65159e+07	2.00695e+07	1.76693e+07	1.70195e+07	1.13906e+07	6.46468e+06	1.57794e+07	1.29047e+07	2.09841e+07	4.83358e+06	4.72224e+07	2.49955e+07	1.74381e+07	1.40033e+07	1.30192e+07	1.37436e+07	1.13264e+07	9.78747e+06	1.01764e+07	9.00285e+06	8.50697e+06	7.02235e+06	8.0526e+06	9.78142e+06	1.06737e+07	5.68267e+07	4.44779e+07	5.7244e+07	3.05327e+07	2.06478e+07	2.31944e+07	1.57997e+07	2.39289e+07	1.18836e+07	16114452	2.10932e+07	7.28634e+06	2.19677e+07
6002	Anaerostipes caccae	K00067	dTDP-4-dehydrorhamnose reductase	Metabolism	Metabolism of terpenoids and polyketides	Polyketide sugar unit biosynthesis	121345	NA	126253	NA	NA	315565	367217	402167	142397	77514.9	91551.8	96215	23661.1	69690.1	31062.8	709939	NA	NA	327912	NA	NA	389909	628862	216304	296609	495599	NA	NA	115957	374895	2.94033e+06	4.4935e+06	3.98392e+06	1.59815e+06	NA	NA	531444	767992	488306	2.50152e+06	409698	153062	835029
7034	Erysipelatoclostridium ramosum	K00067	dTDP-4-dehydrorhamnose reductase	Metabolism	Metabolism of terpenoids and polyketides	Polyketide sugar unit biosynthesis	27043.6	157492	NA	NA	11375.2	123491	NA	NA	75288.3	61906.2	NA	41410.8	NA	36500.8	206952	60730.1	NA	32087.2	NA	NA	NA	NA	163943	66125.8	NA	NA	84765.8	541009	NA	NA	191111	54530.6	NA	78792.9	49066.7	NA	NA	574775	NA	NA	63158.7	54211.1	96858.7
2964	Escherichia coli	K00068	sorbitol-6-phosphate 2-dehydrogenase	Metabolism	Carbohydrate metabolism	Fructose and mannose metabolism	93753	NA	173335	116838	NA	31095.3	60294.8	95855	42539.8	NA	NA	16813.1	15581.8	NA	NA	51130.3	34784.8	15540.5	NA	NA	NA	NA	NA	18503.8	NA	NA	NA	NA	40159.7	NA	225507	NA	14744.8	NA	NA	NA	2039.9	NA	NA	NA	15889	NA	NA
7133	Heterogeneous	K00068	sorbitol-6-phosphate 2-dehydrogenase	Metabolism	Carbohydrate metabolism	Fructose and mannose metabolism	746335	524330	3.62969e+06	4.63081e+06	140210	3.17047e+06	3.39896e+06	2.07762e+06	3.6142e+06	4.26302e+06	53749.7	8.76533e+06	89215.5	7.91936e+06	459813	1.80175e+06	3.50337e+06	3.46218e+06	7.51967e+06	1.17431e+07	8.86776e+06	3.77225e+06	6.69047e+06	2.36133e+06	3.76318e+06	2.74825e+06	1.36698e+06	6.50874e+06	7.48679e+06	7.23344e+06	7.04935e+06	1.81157e+07	2.53649e+07	1.26766e+07	5.83664e+06	3.88901e+06	95750.5	49068.7	1.19565e+06	1.38187e+06	1.28567e+06	580676	1.59085e+06
5594	Heterogeneous	K00074	3-hydroxybutyryl-CoA dehydrogenase	Metabolism	Amino acid metabolism	Phenylalanine metabolism	6.047e+07	1.07086e+07	6.18798e+07	5.26543e+07	1.81606e+06	1.32171e+07	1.12026e+07	1.19756e+07	6.40806e+07	8.19395e+06	2.10157e+07	3.96195e+07	5.77603e+06	8.1999e+07	9.91166e+06	1.0028e+08	4.28644e+07	2.856e+07	1.3308e+07	2.69927e+07	2.25764e+07	9.37207e+06	1.63164e+07	8.34085e+06	9.03979e+06	9.20198e+06	1.07587e+07	1.96722e+07	2.11163e+07	2.30558e+07	3.0362e+08	6.1538e+08	8.17777e+08	3.60748e+08	8.08393e+07	6.00065e+07	1.34838e+07	2.84229e+07	2.45107e+07	2.98483e+07	3.13427e+07	9.75885e+06	1.66719e+07
5594	Heterogeneous	K00074	3-hydroxybutyryl-CoA dehydrogenase	Metabolism	Carbohydrate metabolism	Butanoate metabolism	6.047e+07	1.07086e+07	6.18798e+07	5.26543e+07	1.81606e+06	1.32171e+07	1.12026e+07	1.19756e+07	6.40806e+07	8.19395e+06	2.10157e+07	3.96195e+07	5.77603e+06	8.1999e+07	9.91166e+06	1.0028e+08	4.28644e+07	2.856e+07	1.3308e+07	2.69927e+07	2.25764e+07	9.37207e+06	1.63164e+07	8.34085e+06	9.03979e+06	9.20198e+06	1.07587e+07	1.96722e+07	2.11163e+07	2.30558e+07	3.0362e+08	6.1538e+08	8.17777e+08	3.60748e+08	8.08393e+07	6.00065e+07	1.34838e+07	2.84229e+07	2.45107e+07	2.98483e+07	3.13427e+07	9.75885e+06	1.66719e+07
5594	Heterogeneous	K00074	3-hydroxybutyryl-CoA dehydrogenase	Metabolism	Xenobiotics biodegradation and metabolism	Benzoate degradation	6.047e+07	1.07086e+07	6.18798e+07	5.26543e+07	1.81606e+06	1.32171e+07	1.12026e+07	1.19756e+07	6.40806e+07	8.19395e+06	2.10157e+07	3.96195e+07	5.77603e+06	8.1999e+07	9.91166e+06	1.0028e+08	4.28644e+07	2.856e+07	1.3308e+07	2.69927e+07	2.25764e+07	9.37207e+06	1.63164e+07	8.34085e+06	9.03979e+06	9.20198e+06	1.07587e+07	1.96722e+07	2.11163e+07	2.30558e+07	3.0362e+08	6.1538e+08	8.17777e+08	3.60748e+08	8.08393e+07	6.00065e+07	1.34838e+07	2.84229e+07	2.45107e+07	2.98483e+07	3.13427e+07	9.75885e+06	1.66719e+07
38	Escherichia coli	K00075	UDP-N-acetylmuramate dehydrogenase	Metabolism	Carbohydrate metabolism	Amino sugar and nucleotide sugar metabolism	NA	NA	NA	NA	NA	NA	NA	NA	NA	NA	NA	NA	NA	NA	NA	NA	NA	93593.8	NA	NA	NA	NA	NA	NA	NA	NA	NA	NA	NA	NA	1.3838e+06	500771	731611	411430	NA	NA	NA	NA	222342	NA	88095.7	67055.9	84721.3
1811	Anaerostipes caccae	K00075	UDP-N-acetylmuramate dehydrogenase	Metabolism	Carbohydrate metabolism	Amino sugar and nucleotide sugar metabolism	4.2113e+06	1.14277e+06	3.66333e+06	1.17277e+06	548503	587677	536136	137859	621055	783389	3.27803e+06	NA	198529	1.97836e+06	306503	4.16467e+06	940630	407045	188636	549626	343385	366380	488580	11018.1	280652	526794	321158	484633	205857	404141	1.58939e+07	1.17199e+07	1.0443e+07	6.75285e+06	2.69126e+06	1.27352e+06	51357.9	236404	78198	26336.1	248896	50234.5	176031
6720	Bacteroides thetaiotaomicron	K00075	UDP-N-acetylmuramate dehydrogenase	Metabolism	Carbohydrate metabolism	Amino sugar and nucleotide sugar metabolism	131732	141107	266387	241348	NA	441626	213259	383751	463385	414059	66619	702641	154864	801742	38016.1	NA	182846	294823	1.68026e+06	1.68324e+06	1.19439e+06	823455	1.64702e+06	1.0101e+06	631796	708598	675598	1.37336e+06	1.32228e+06	858204	1.56015e+06	402514	186042	2.32443e+06	1.39801e+06	1.07417e+06	1.26971e+06	1469523	1.6521e+06	1.3798e+06	1.56861e+06	615647	832793
38	Escherichia coli	K00075	UDP-N-acetylmuramate dehydrogenase	Metabolism	Glycan biosynthesis and metabolism	Peptidoglycan biosynthesis	NA	NA	NA	NA	NA	NA	NA	NA	NA	NA	NA	NA	NA	NA	NA	NA	NA	93593.8	NA	NA	NA	NA	NA	NA	NA	NA	NA	NA	NA	NA	1.3838e+06	500771	731611	411430	NA	NA	NA	NA	222342	NA	88095.7	67055.9	84721.3
1811	Anaerostipes caccae	K00075	UDP-N-acetylmuramate dehydrogenase	Metabolism	Glycan biosynthesis and metabolism	Peptidoglycan biosynthesis	4.2113e+06	1.14277e+06	3.66333e+06	1.17277e+06	548503	587677	536136	137859	621055	783389	3.27803e+06	NA	198529	1.97836e+06	306503	4.16467e+06	940630	407045	188636	549626	343385	366380	488580	11018.1	280652	526794	321158	484633	205857	404141	1.58939e+07	1.17199e+07	1.0443e+07	6.75285e+06	2.69126e+06	1.27352e+06	51357.9	236404	78198	26336.1	248896	50234.5	176031
6720	Bacteroides thetaiotaomicron	K00075	UDP-N-acetylmuramate dehydrogenase	Metabolism	Glycan biosynthesis and metabolism	Peptidoglycan biosynthesis	131732	141107	266387	241348	NA	441626	213259	383751	463385	414059	66619	702641	154864	801742	38016.1	NA	182846	294823	1.68026e+06	1.68324e+06	1.19439e+06	823455	1.64702e+06	1.0101e+06	631796	708598	675598	1.37336e+06	1.32228e+06	858204	1.56015e+06	402514	186042	2.32443e+06	1.39801e+06	1.07417e+06	1.26971e+06	1469523	1.6521e+06	1.3798e+06	1.56861e+06	615647	832793
38	Escherichia coli	K00075	UDP-N-acetylmuramate dehydrogenase	Metabolism	Glycan biosynthesis and metabolism	Peptidoglycan biosynthesis and degradation proteins	NA	NA	NA	NA	NA	NA	NA	NA	NA	NA	NA	NA	NA	NA	NA	NA	NA	93593.8	NA	NA	NA	NA	NA	NA	NA	NA	NA	NA	NA	NA	1.3838e+06	500771	731611	411430	NA	NA	NA	NA	222342	NA	88095.7	67055.9	84721.3
1811	Anaerostipes caccae	K00075	UDP-N-acetylmuramate dehydrogenase	Metabolism	Glycan biosynthesis and metabolism	Peptidoglycan biosynthesis and degradation proteins	4.2113e+06	1.14277e+06	3.66333e+06	1.17277e+06	548503	587677	536136	137859	621055	783389	3.27803e+06	NA	198529	1.97836e+06	306503	4.16467e+06	940630	407045	188636	549626	343385	366380	488580	11018.1	280652	526794	321158	484633	205857	404141	1.58939e+07	1.17199e+07	1.0443e+07	6.75285e+06	2.69126e+06	1.27352e+06	51357.9	236404	78198	26336.1	248896	50234.5	176031
6720	Bacteroides thetaiotaomicron	K00075	UDP-N-acetylmuramate dehydrogenase	Metabolism	Glycan biosynthesis and metabolism	Peptidoglycan biosynthesis and degradation proteins	131732	141107	266387	241348	NA	441626	213259	383751	463385	414059	66619	702641	154864	801742	38016.1	NA	182846	294823	1.68026e+06	1.68324e+06	1.19439e+06	823455	1.64702e+06	1.0101e+06	631796	708598	675598	1.37336e+06	1.32228e+06	858204	1.56015e+06	402514	186042	2.32443e+06	1.39801e+06	1.07417e+06	1.26971e+06	1469523	1.6521e+06	1.3798e+06	1.56861e+06	615647	832793
7384	Escherichia coli	K00076	7-alpha-hydroxysteroid dehydrogenase	Metabolism	Lipid metabolism	Secondary bile acid biosynthesis	4.54434e+06	948952	170979	1.01032e+06	NA	55072.8	291097	505381	155838	547458	557236	572963	186855	762713	231628	1.24435e+07	1.90377e+06	1.44005e+06	244448	534367	377043	247324	183388	252852	242179	375573	73820.8	NA	488499	673964	7.13268e+06	8.65799e+06	2.47883e+06	1.70831e+06	577884	540250	577256	837364	473008	742020	986411	198529	563094
2263	Bacteroides thetaiotaomicron	K00077	2-dehydropantoate 2-reductase	Metabolism	Metabolism of cofactors and vitamins	Pantothenate and CoA biosynthesis	2.0246e+06	701712	2.84186e+06	5.64738e+06	114549	3.75946e+06	4.02146e+06	2.78411e+06	4.14816e+06	3.96966e+06	4.62407e+06	5.84884e+06	1.24841e+06	5.69728e+06	1.87678e+06	1.79186e+06	1.9623e+06	3.36448e+06	4.06826e+06	5.24787e+06	5.02128e+06	3.20633e+06	3.72967e+06	1.86373e+06	3.72555e+06	3.92733e+06	1.75876e+06	4.91375e+06	5.11379e+06	5.48386e+06	9.04092e+06	6.67593e+06	6.23817e+06	1.86948e+07	1.69041e+07	1.10891e+07	1.4829e+07	2.22582e+07	2.61011e+07	2.59343e+07	2.76138e+07	9.13e+06	2.49041e+07
3220	Anaerostipes caccae	K00077	2-dehydropantoate 2-reductase	Metabolism	Metabolism of cofactors and vitamins	Pantothenate and CoA biosynthesis	NA	39411.3	NA	63611.4	NA	NA	NA	NA	NA	NA	NA	NA	NA	NA	NA	NA	NA	NA	454177	668770	518055	269974	402271	246015	326901	175675	169102	303917	330386	442180	NA	NA	NA	NA	NA	NA	45577.4	NA	77766	14971.5	49125.3	27979	NA
5572	Escherichia coli	K00077	2-dehydropantoate 2-reductase	Metabolism	Metabolism of cofactors and vitamins	Pantothenate and CoA biosynthesis	55821.3	16377.1	76229.3	65448.3	2129.65	74600.3	70568.9	41575.6	NA	19910.1	46997.8	NA	NA	NA	NA	657689	333162	127104	NA	NA	NA	46154.1	NA	40004.6	35709.8	NA	NA	59858.1	NA	NA	697522	359292	175008	294794	106713	123850	NA	NA	NA	NA	NA	NA	NA
557	Escherichia coli	K00087	xanthine dehydrogenase molybdenum-binding subunit	Metabolism	Nucleotide metabolism	Purine metabolism	NA	NA	63126.3	NA	NA	NA	NA	NA	423771	531001	NA	NA	NA	NA	NA	216564	332762	NA	159264	95179.8	34421.8	497197	281933	291754	563364	818963	754766	619610	2.73049e+06	3.44226e+06	692906	1.18892e+06	3.64983e+06	2.71168e+06	901250	909070	427561	644891	1.73562e+06	1.1457e+06	1.11616e+06	524149	2.63166e+06
6598	Blautia sp.	K00087	xanthine dehydrogenase molybdenum-binding subunit	Metabolism	Nucleotide metabolism	Purine metabolism	3.34714e+06	842703	1.55267e+06	732506	239535	514253	862969	250025	665694	390888	204923	321706	71376.6	1.26235e+06	161010	721551	729254	599304	1.22138e+06	2.27048e+06	3.37778e+06	1.54489e+06	810289	531443	913366	1.24024e+06	546221	2.24969e+06	2.09926e+06	1.67009e+06	6.82057e+06	7.28925e+06	1.54554e+07	6.17995e+06	3.33961e+06	1.98315e+06	1.3697e+06	3.0984e+06	2.4133e+06	1.11458e+06	1.67551e+06	1.18917e+06	2.87037e+06
6734	Anaerostipes caccae	K00087	xanthine dehydrogenase molybdenum-binding subunit	Metabolism	Nucleotide metabolism	Purine metabolism	131116	471238	NA	NA	NA	281065	38606	NA	18524.9	66374.9	NA	NA	17372.2	NA	NA	NA	NA	37017.1	131707	400503	241803	NA	NA	77106.8	NA	NA	NA	366800	242314	221425	817042	1.2702e+06	2.14886e+06	874096	455943	381303	123576	NA	542450	186056	155125	119430	NA
144	Anaerostipes caccae	K00088	IMP dehydrogenase	Cellular Processes	Transport and catabolism	Exosome	1.28629e+08	1.85915e+07	5.03547e+07	2.84707e+07	1.95823e+06	1.88025e+07	1.53274e+07	8.41354e+06	9.84306e+06	5.15815e+06	7.0242e+06	2.4078e+07	1.16296e+07	2.42493e+07	6.88333e+06	4.03079e+07	2.86037e+07	1.9874e+07	2.78704e+07	4.88694e+07	4.02487e+07	1.88301e+07	2.31934e+07	1.36378e+07	1.50647e+07	1.35427e+07	1.19835e+07	2.40848e+07	26542163	2.49265e+07	1.75948e+08	3.33629e+08	4.64326e+08	195100234	6.73167e+07	5.43487e+07	2.30137e+07	4.91496e+07	2.94958e+07	4.32062e+07	5.32522e+07	1.38683e+07	4.26179e+07
256	Bacteroides thetaiotaomicron	K00088	IMP dehydrogenase	Cellular Processes	Transport and catabolism	Exosome	3.26919e+07	1.21021e+07	4.17372e+07	9.79059e+07	1.45801e+07	9.43476e+07	7.67089e+07	4.33709e+07	8.15162e+07	6.86676e+07	3.61279e+07	1.22097e+08	3.85342e+07	123368636	6.4518e+07	2.08346e+07	1.65228e+07	1.80914e+07	8.04531e+07	1.74855e+08	1.46446e+08	6.88073e+07	1.16294e+08	6.173e+07	6.79837e+07	6.82858e+07	5.42316e+07	1.378e+08	155350288	1.36717e+08	7.49437e+07	6.98675e+07	1.02742e+08	2.55011e+08	2.85566e+08	2.22215e+08	1.76655e+08	2.87231e+08	2.30647e+08	2.50167e+08	2.56753e+08	8.61305e+07	2.08451e+08
487	Erysipelatoclostridium ramosum	K00088	IMP dehydrogenase	Cellular Processes	Transport and catabolism	Exosome	660197	2.08334e+06	926885	693652	7351.34	1.19991e+06	318896	529551	1.24191e+06	690265	NA	2.29012e+06	98809.6	2.6646e+06	142630	4.1556e+06	1.6401e+06	2.26303e+06	1.36241e+06	636898	540629	192672	554334	283824	726050	291474	443382	958827	864956	1.22801e+06	9.50388e+06	3.50637e+06	6.14369e+06	2.81659e+06	2.34366e+06	2.1127e+06	3.5472e+06	2.63037e+06	3.69693e+06	3.8373e+06	4975475	1.30154e+06	3.72118e+06
630	Bifidobacterium longum	K00088	IMP dehydrogenase	Cellular Processes	Transport and catabolism	Exosome	608470	178342	218889	NA	34298.3	16663.2	9.58817e+06	8.07768e+06	NA	28428.7	232248	271600	130907	218534	464504	339490	217865	267542	432788	675896	536647	149239	NA	114321	NA	104594	NA	NA	NA	NA	2.37379e+06	2.12336e+06	4.85513e+06	2.0074e+06	821120	705199	360351	408578	37560.9	410240	201496	187294	544613
3265	Blautia sp.	K00088	IMP dehydrogenase	Cellular Processes	Transport and catabolism	Exosome	1.67869e+07	1.76906e+07	1.98362e+07	2.58699e+07	1.30501e+06	1.31722e+07	1.66661e+07	1.09125e+07	1.23626e+07	8.04595e+06	3.66087e+06	9.88693e+06	5.46929e+06	1.0733e+07	6.37407e+06	1.74266e+07	2.47184e+07	1.90416e+07	3.01572e+07	4.37009e+07	3.24163e+07	1.61447e+07	1.3302e+07	9.85347e+06	1.21326e+07	1.2342e+07	7.19182e+06	1.82203e+07	2.07563e+07	1.4608e+07	6.46861e+07	4.82641e+07	9.62911e+07	4.84084e+07	3.61251e+07	3.4363e+07	2.60925e+07	4.4559e+07	2.54341e+07	2.61324e+07	3.19185e+07	1.34806e+07	2.57276e+07
3571	Escherichia coli	K00088	IMP dehydrogenase	Cellular Processes	Transport and catabolism	Exosome	1.3684e+07	6.19831e+06	4.06551e+06	8.76796e+06	798047	2.7091e+06	3.42987e+06	2.15495e+06	3.2873e+06	1.51705e+06	2.26506e+06	1.7428e+06	1.4046e+06	980292	2.06495e+06	1.8814e+07	1.07574e+07	5.60994e+06	2.20889e+06	4.15369e+06	3.01531e+06	2.69625e+06	1.98582e+06	2.66168e+06	2.03924e+06	2.17711e+06	2.33448e+06	3.93007e+06	3.81128e+06	3.6795e+06	7.79885e+07	8.14853e+07	6.50841e+07	3.65009e+07	8.07102e+06	6.92368e+06	1.63693e+07	2.56627e+07	2.77325e+07	2.39515e+07	2.10444e+07	5.72323e+06	1.71372e+07
144	Anaerostipes caccae	K00088	IMP dehydrogenase	Metabolism	Nucleotide metabolism	Purine metabolism	1.28629e+08	1.85915e+07	5.03547e+07	2.84707e+07	1.95823e+06	1.88025e+07	1.53274e+07	8.41354e+06	9.84306e+06	5.15815e+06	7.0242e+06	2.4078e+07	1.16296e+07	2.42493e+07	6.88333e+06	4.03079e+07	2.86037e+07	1.9874e+07	2.78704e+07	4.88694e+07	4.02487e+07	1.88301e+07	2.31934e+07	1.36378e+07	1.50647e+07	1.35427e+07	1.19835e+07	2.40848e+07	26542163	2.49265e+07	1.75948e+08	3.33629e+08	4.64326e+08	195100234	6.73167e+07	5.43487e+07	2.30137e+07	4.91496e+07	2.94958e+07	4.32062e+07	5.32522e+07	1.38683e+07	4.26179e+07
256	Bacteroides thetaiotaomicron	K00088	IMP dehydrogenase	Metabolism	Nucleotide metabolism	Purine metabolism	3.26919e+07	1.21021e+07	4.17372e+07	9.79059e+07	1.45801e+07	9.43476e+07	7.67089e+07	4.33709e+07	8.15162e+07	6.86676e+07	3.61279e+07	1.22097e+08	3.85342e+07	123368636	6.4518e+07	2.08346e+07	1.65228e+07	1.80914e+07	8.04531e+07	1.74855e+08	1.46446e+08	6.88073e+07	1.16294e+08	6.173e+07	6.79837e+07	6.82858e+07	5.42316e+07	1.378e+08	155350288	1.36717e+08	7.49437e+07	6.98675e+07	1.02742e+08	2.55011e+08	2.85566e+08	2.22215e+08	1.76655e+08	2.87231e+08	2.30647e+08	2.50167e+08	2.56753e+08	8.61305e+07	2.08451e+08
487	Erysipelatoclostridium ramosum	K00088	IMP dehydrogenase	Metabolism	Nucleotide metabolism	Purine metabolism	660197	2.08334e+06	926885	693652	7351.34	1.19991e+06	318896	529551	1.24191e+06	690265	NA	2.29012e+06	98809.6	2.6646e+06	142630	4.1556e+06	1.6401e+06	2.26303e+06	1.36241e+06	636898	540629	192672	554334	283824	726050	291474	443382	958827	864956	1.22801e+06	9.50388e+06	3.50637e+06	6.14369e+06	2.81659e+06	2.34366e+06	2.1127e+06	3.5472e+06	2.63037e+06	3.69693e+06	3.8373e+06	4975475	1.30154e+06	3.72118e+06
630	Bifidobacterium longum	K00088	IMP dehydrogenase	Metabolism	Nucleotide metabolism	Purine metabolism	608470	178342	218889	NA	34298.3	16663.2	9.58817e+06	8.07768e+06	NA	28428.7	232248	271600	130907	218534	464504	339490	217865	267542	432788	675896	536647	149239	NA	114321	NA	104594	NA	NA	NA	NA	2.37379e+06	2.12336e+06	4.85513e+06	2.0074e+06	821120	705199	360351	408578	37560.9	410240	201496	187294	544613
3265	Blautia sp.	K00088	IMP dehydrogenase	Metabolism	Nucleotide metabolism	Purine metabolism	1.67869e+07	1.76906e+07	1.98362e+07	2.58699e+07	1.30501e+06	1.31722e+07	1.66661e+07	1.09125e+07	1.23626e+07	8.04595e+06	3.66087e+06	9.88693e+06	5.46929e+06	1.0733e+07	6.37407e+06	1.74266e+07	2.47184e+07	1.90416e+07	3.01572e+07	4.37009e+07	3.24163e+07	1.61447e+07	1.3302e+07	9.85347e+06	1.21326e+07	1.2342e+07	7.19182e+06	1.82203e+07	2.07563e+07	1.4608e+07	6.46861e+07	4.82641e+07	9.62911e+07	4.84084e+07	3.61251e+07	3.4363e+07	2.60925e+07	4.4559e+07	2.54341e+07	2.61324e+07	3.19185e+07	1.34806e+07	2.57276e+07
3571	Escherichia coli	K00088	IMP dehydrogenase	Metabolism	Nucleotide metabolism	Purine metabolism	1.3684e+07	6.19831e+06	4.06551e+06	8.76796e+06	798047	2.7091e+06	3.42987e+06	2.15495e+06	3.2873e+06	1.51705e+06	2.26506e+06	1.7428e+06	1.4046e+06	980292	2.06495e+06	1.8814e+07	1.07574e+07	5.60994e+06	2.20889e+06	4.15369e+06	3.01531e+06	2.69625e+06	1.98582e+06	2.66168e+06	2.03924e+06	2.17711e+06	2.33448e+06	3.93007e+06	3.81128e+06	3.6795e+06	7.79885e+07	8.14853e+07	6.50841e+07	3.65009e+07	8.07102e+06	6.92368e+06	1.63693e+07	2.56627e+07	2.77325e+07	2.39515e+07	2.10444e+07	5.72323e+06	1.71372e+07
144	Anaerostipes caccae	K00088	IMP dehydrogenase	Metabolism	Xenobiotics biodegradation and metabolism	Drug metabolism - other enzymes	1.28629e+08	1.85915e+07	5.03547e+07	2.84707e+07	1.95823e+06	1.88025e+07	1.53274e+07	8.41354e+06	9.84306e+06	5.15815e+06	7.0242e+06	2.4078e+07	1.16296e+07	2.42493e+07	6.88333e+06	4.03079e+07	2.86037e+07	1.9874e+07	2.78704e+07	4.88694e+07	4.02487e+07	1.88301e+07	2.31934e+07	1.36378e+07	1.50647e+07	1.35427e+07	1.19835e+07	2.40848e+07	26542163	2.49265e+07	1.75948e+08	3.33629e+08	4.64326e+08	195100234	6.73167e+07	5.43487e+07	2.30137e+07	4.91496e+07	2.94958e+07	4.32062e+07	5.32522e+07	1.38683e+07	4.26179e+07
256	Bacteroides thetaiotaomicron	K00088	IMP dehydrogenase	Metabolism	Xenobiotics biodegradation and metabolism	Drug metabolism - other enzymes	3.26919e+07	1.21021e+07	4.17372e+07	9.79059e+07	1.45801e+07	9.43476e+07	7.67089e+07	4.33709e+07	8.15162e+07	6.86676e+07	3.61279e+07	1.22097e+08	3.85342e+07	123368636	6.4518e+07	2.08346e+07	1.65228e+07	1.80914e+07	8.04531e+07	1.74855e+08	1.46446e+08	6.88073e+07	1.16294e+08	6.173e+07	6.79837e+07	6.82858e+07	5.42316e+07	1.378e+08	155350288	1.36717e+08	7.49437e+07	6.98675e+07	1.02742e+08	2.55011e+08	2.85566e+08	2.22215e+08	1.76655e+08	2.87231e+08	2.30647e+08	2.50167e+08	2.56753e+08	8.61305e+07	2.08451e+08
487	Erysipelatoclostridium ramosum	K00088	IMP dehydrogenase	Metabolism	Xenobiotics biodegradation and metabolism	Drug metabolism - other enzymes	660197	2.08334e+06	926885	693652	7351.34	1.19991e+06	318896	529551	1.24191e+06	690265	NA	2.29012e+06	98809.6	2.6646e+06	142630	4.1556e+06	1.6401e+06	2.26303e+06	1.36241e+06	636898	540629	192672	554334	283824	726050	291474	443382	958827	864956	1.22801e+06	9.50388e+06	3.50637e+06	6.14369e+06	2.81659e+06	2.34366e+06	2.1127e+06	3.5472e+06	2.63037e+06	3.69693e+06	3.8373e+06	4975475	1.30154e+06	3.72118e+06
630	Bifidobacterium longum	K00088	IMP dehydrogenase	Metabolism	Xenobiotics biodegradation and metabolism	Drug metabolism - other enzymes	608470	178342	218889	NA	34298.3	16663.2	9.58817e+06	8.07768e+06	NA	28428.7	232248	271600	130907	218534	464504	339490	217865	267542	432788	675896	536647	149239	NA	114321	NA	104594	NA	NA	NA	NA	2.37379e+06	2.12336e+06	4.85513e+06	2.0074e+06	821120	705199	360351	408578	37560.9	410240	201496	187294	544613
3265	Blautia sp.	K00088	IMP dehydrogenase	Metabolism	Xenobiotics biodegradation and metabolism	Drug metabolism - other enzymes	1.67869e+07	1.76906e+07	1.98362e+07	2.58699e+07	1.30501e+06	1.31722e+07	1.66661e+07	1.09125e+07	1.23626e+07	8.04595e+06	3.66087e+06	9.88693e+06	5.46929e+06	1.0733e+07	6.37407e+06	1.74266e+07	2.47184e+07	1.90416e+07	3.01572e+07	4.37009e+07	3.24163e+07	1.61447e+07	1.3302e+07	9.85347e+06	1.21326e+07	1.2342e+07	7.19182e+06	1.82203e+07	2.07563e+07	1.4608e+07	6.46861e+07	4.82641e+07	9.62911e+07	4.84084e+07	3.61251e+07	3.4363e+07	2.60925e+07	4.4559e+07	2.54341e+07	2.61324e+07	3.19185e+07	1.34806e+07	2.57276e+07
3571	Escherichia coli	K00088	IMP dehydrogenase	Metabolism	Xenobiotics biodegradation and metabolism	Drug metabolism - other enzymes	1.3684e+07	6.19831e+06	4.06551e+06	8.76796e+06	798047	2.7091e+06	3.42987e+06	2.15495e+06	3.2873e+06	1.51705e+06	2.26506e+06	1.7428e+06	1.4046e+06	980292	2.06495e+06	1.8814e+07	1.07574e+07	5.60994e+06	2.20889e+06	4.15369e+06	3.01531e+06	2.69625e+06	1.98582e+06	2.66168e+06	2.03924e+06	2.17711e+06	2.33448e+06	3.93007e+06	3.81128e+06	3.6795e+06	7.79885e+07	8.14853e+07	6.50841e+07	3.65009e+07	8.07102e+06	6.92368e+06	1.63693e+07	2.56627e+07	2.77325e+07	2.39515e+07	2.10444e+07	5.72323e+06	1.71372e+07
2529	Escherichia coli	K00090	gluconate 2-dehydrogenase	Metabolism	Carbohydrate metabolism	Pentose phosphate pathway	109487	76735.7	171965	164303	77983	NA	NA	48342.3	NA	NA	38960.5	6247.85	90495.1	9975	186409	586649	65545.3	130986	NA	NA	NA	NA	NA	NA	13297.5	NA	NA	83554.8	97621	69919.2	2.57321e+06	2.0843e+06	877755	642709	146517	390484	301546	674223	959797	528306	471261	257030	911637
5647	Escherichia coli	K00094	galactitol-1-phosphate 5-dehydrogenase	Metabolism	Carbohydrate metabolism	Galactose metabolism	3.09753e+07	1.50207e+07	1.83879e+07	1.18801e+07	792739	8.94981e+06	1.35998e+07	8.97724e+06	8.21971e+06	5.461e+06	3.27425e+06	1.43713e+07	3.34301e+06	2.11952e+07	3.8323e+06	6.21408e+07	4.4469e+07	5.37524e+07	2.10511e+07	9.61906e+07	8.44368e+07	7.63093e+07	1.40462e+08	1.02014e+08	7.24741e+07	1.25304e+08	7.74705e+07	5.68335e+07	5.31701e+07	7.03882e+07	393035888	2.86239e+08	2.55762e+08	327275006	1.56885e+08	9.49985e+07	1.19169e+08	2.33149e+08	1.51123e+08	1.63938e+08	1.67992e+08	6.62905e+07	1.57153e+08
3913	Anaerostipes caccae	K00096	glycerol-1-phosphate dehydrogenase [NAD(P)+]	Metabolism	Lipid metabolism	Glycerophospholipid metabolism	248427	114109	355373	38668.6	37437.1	1.44768e+06	2.26471e+06	990523	1.49085e+06	NA	40626.2	33452	22376.3	75359.3	37552.3	87226.5	NA	NA	NA	NA	112701	NA	277523	65714	NA	NA	NA	130268	228472	NA	1.55314e+06	1.37539e+06	2.09848e+06	585581	144131	NA	1.73526e+06	2.77821e+06	19256.2	NA	NA	972636	NA
4021	Blautia sp.	K00096	glycerol-1-phosphate dehydrogenase [NAD(P)+]	Metabolism	Lipid metabolism	Glycerophospholipid metabolism	379960	1.14902e+07	NA	130803	36878.6	NA	2.9459e+06	1683695	1.88242e+06	NA	6085.74	40904.3	NA	17883.6	NA	144771	NA	NA	NA	NA	NA	NA	200712	131989	NA	70697.2	33916.9	116797	83445.8	206474	112917	67080.9	NA	217316	23984.4	12225.4	502696	913842	NA	NA	7049.83	NA	387456
5189	Anaerostipes caccae	K00096	glycerol-1-phosphate dehydrogenase [NAD(P)+]	Metabolism	Lipid metabolism	Glycerophospholipid metabolism	8.04016e+06	1.78105e+06	3.60617e+06	1.60534e+06	92596.5	6.28471e+06	3.0288e+06	1.04168e+06	2.67885e+06	1.00642e+06	2.94203e+06	1.60979e+06	859822	1.66223e+06	1.31193e+06	1.50396e+07	4.21168e+06	4.31251e+06	4.44555e+06	9.71093e+06	1.06996e+07	8.67114e+06	1.51965e+07	1.01312e+07	7.1911e+06	1.24176e+07	9.45423e+06	9.12899e+06	8.99479e+06	1.23344e+07	2.09756e+07	1.19883e+07	2.12406e+07	1.93678e+07	1.93729e+07	1.15262e+07	2.28634e+06	4.19957e+06	2.42115e+06	2.77037e+06	3.35979e+06	1.36467e+06	3.21457e+06
6000	Anaerostipes caccae	K00096	glycerol-1-phosphate dehydrogenase [NAD(P)+]	Metabolism	Lipid metabolism	Glycerophospholipid metabolism	NA	155880	356608	NA	NA	NA	NA	NA	NA	NA	NA	NA	NA	NA	NA	79158	97169.6	180396	37513.8	74283.1	86738.8	NA	115088	86127.3	98797.3	127547	NA	152727	NA	NA	365205	1.20164e+06	1.39522e+06	429036	61196.9	NA	NA	63817.5	NA	NA	15805.4	NA	80590.5
2731	Bacteroides thetaiotaomicron	K00097	4-hydroxythreonine-4-phosphate dehydrogenase	Metabolism	Metabolism of cofactors and vitamins	Vitamin B6 metabolism	7.47548e+06	2.58261e+06	1.19969e+07	2.37595e+07	1.58597e+06	1.88323e+07	1.59696e+07	8.62273e+06	1.78495e+07	1.25952e+07	1.05634e+07	2.41903e+07	1.01028e+07	2.5674e+07	1.48543e+07	6.70032e+06	8.23742e+06	4.67236e+06	1.7306e+07	2.38128e+07	1.80694e+07	8.44473e+06	1.58727e+07	6.18474e+06	1.03204e+07	6.93655e+06	5.22719e+06	1.76735e+07	2.19009e+07	1.70057e+07	4.13562e+07	1.90639e+07	2.74355e+07	4.2418e+07	4.09246e+07	3.35998e+07	2.34779e+07	4.57275e+07	3.97784e+07	4.07916e+07	5.82549e+07	1.49787e+07	5.06707e+07
4461	Blautia sp.	K00099	1-deoxy-D-xylulose-5-phosphate reductoisomerase	Metabolism	Metabolism of terpenoids and polyketides	Terpenoid backbone biosynthesis	NA	NA	NA	NA	NA	NA	NA	NA	NA	NA	NA	NA	NA	NA	NA	NA	357525	197312	209951	NA	NA	146300	NA	62748.5	NA	116017	100990	91503.5	NA	NA	NA	NA	NA	NA	NA	NA	NA	NA	NA	NA	NA	NA	NA
5853	Bacteroides thetaiotaomicron	K00099	1-deoxy-D-xylulose-5-phosphate reductoisomerase	Metabolism	Metabolism of terpenoids and polyketides	Terpenoid backbone biosynthesis	555804	298941	589263	722366	26678.3	570673	778513	456778	609886	244458	325501	781876	382937	867537	549411	2.26295e+06	696812	991444	1.5032e+06	1.95998e+06	2.13058e+06	1.11102e+06	1.53887e+06	276980	1.11303e+06	805445	679056	2.22847e+06	2.40508e+06	2.15009e+06	2.72196e+06	1.57018e+06	3.4197e+06	4.57561e+06	4.07089e+06	2.73116e+06	1.45442e+06	3.62993e+06	3.42331e+06	3.58461e+06	2.76469e+06	1.3614e+06	4.54235e+06
773	Anaerostipes caccae	K00104	glycolate oxidase	Metabolism	Carbohydrate metabolism	Glyoxylate and dicarboxylate metabolism	5.76864e+07	2.71465e+06	5.66563e+06	4.33935e+06	235950	3.90528e+06	1.28985e+06	1.42525e+06	5.13209e+06	5.59708e+06	565028	1.0645e+07	1.14107e+06	8.47054e+06	1.26811e+06	2.95664e+07	8.54338e+06	3.12625e+06	2.86276e+06	7.1098e+06	7.56335e+06	3.61012e+06	4.18519e+06	2.532e+06	2.86768e+06	3.11473e+06	1.99597e+06	6.64978e+06	6.4186e+06	7.06243e+06	5.09648e+07	2.87022e+07	2.85811e+07	1.36844e+07	6.64445e+06	4.15629e+06	7.47189e+06	1.24437e+07	1.03695e+07	9.76138e+06	9.12833e+06	4.23895e+06	7.7669e+06
3928	Heterogeneous	K00104	glycolate oxidase	Metabolism	Carbohydrate metabolism	Glyoxylate and dicarboxylate metabolism	2.18926e+07	7.01258e+06	6.3068e+06	1.57574e+06	239830	3.25645e+06	3.40275e+06	3.14088e+06	3.86684e+06	3.27418e+06	520232	2.00187e+06	334822	2.04814e+06	495350	1.7133e+07	2.11502e+06	779386	2.05415e+06	3.42608e+06	2.45289e+06	2.50188e+06	3.32739e+06	1.23812e+06	1.26448e+06	1.56786e+06	696688	2.4483e+06	2.60171e+06	2.59358e+06	4.88475e+07	3.78462e+07	3.29398e+07	2.87771e+07	1.14358e+07	9.75729e+06	1.19622e+07	1.78291e+07	1.34661e+07	1.72581e+07	1.79588e+07	6.69023e+06	2.3307e+07
26	Lactobacillus plantarum	K00105	alpha-glycerophosphate oxidase	Metabolism	Lipid metabolism	Glycerophospholipid metabolism	8.93035e+06	1.40352e+06	1.42539e+06	733054	274547	4.37967e+06	3.08855e+06	5.5111e+06	3.24474e+06	3.63816e+06	1.56172e+06	1.40107e+06	545157	1.23835e+06	744342	2.08333e+06	1.49708e+06	1.35875e+06	724207	1.12307e+06	945768	613554	179143	63508.8	165250	277149	482987	539721	1.20562e+06	594542	1.81175e+07	1.33656e+07	2.55088e+07	1.05931e+07	2.6662e+06	1.92668e+06	3.37668e+06	7.81728e+06	6.37352e+06	1.03772e+07	8.16167e+06	3.18365e+06	7.27922e+06
1960	Heterogeneous	K00111	glycerol-3-phosphate dehydrogenase	Metabolism	Lipid metabolism	Glycerophospholipid metabolism	1.51478e+07	2.49193e+06	1.90076e+06	849912	151149	1.31708e+06	484250	610760	728885	941832	1.12834e+06	620720	413333	523335	594872	8.72524e+06	3.53906e+06	3.22943e+06	1.52621e+06	1.69944e+06	1.53276e+06	870797	1.8447e+06	906920	1.3654e+06	1.54382e+06	976294	2.69374e+06	541464	2.7286e+06	4.03293e+07	2.07962e+07	1.8007e+07	6.43651e+06	2.98558e+06	1.5616e+06	4.49071e+06	5.78075e+06	6.54031e+06	6.69811e+06	4.82377e+06	1.73823e+06	4.51225e+06
2805	Blautia sp.	K00111	glycerol-3-phosphate dehydrogenase	Metabolism	Lipid metabolism	Glycerophospholipid metabolism	8.37498e+06	7.63476e+06	7.11091e+06	4.94257e+06	63443.1	1.80315e+06	2.59765e+06	811092	2.50162e+06	2.37252e+06	801977	1.64803e+06	430137	953010	160569	3.54721e+06	9.40138e+06	4.2724e+06	9.56256e+06	1.16238e+07	7.40498e+06	4.43969e+06	1.13667e+07	2.71015e+06	4.06988e+06	4.90158e+06	3.63305e+06	5.07311e+06	6.59251e+06	9.04536e+06	9.55838e+06	3.56566e+06	5.92439e+06	6.64907e+06	6.79464e+06	5.16373e+06	2.63396e+06	3.51474e+06	2.19138e+06	2.75898e+06	3.00429e+06	887511	1.74456e+06
5799	Escherichia coli	K00111	glycerol-3-phosphate dehydrogenase	Metabolism	Lipid metabolism	Glycerophospholipid metabolism	9.43871e+07	1.96159e+07	8.71003e+06	3.39249e+06	218198	2.30459e+07	2.31408e+07	2.1411e+07	3.52783e+07	2.50288e+07	2.55335e+06	7.81994e+06	2.22086e+06	5.30596e+06	3.50414e+06	6.41169e+07	1.86581e+07	5.41873e+06	7.40634e+06	1.92518e+07	1.70167e+07	3.72582e+06	9.01406e+06	2.38749e+06	5.07866e+06	3.52558e+06	3.05781e+06	1.37971e+07	1.94375e+07	9.49192e+06	2.38193e+08	8.48935e+07	2.66842e+07	2.63081e+07	3.28566e+07	4.06469e+07	1.03263e+07	1.73547e+07	1.38985e+07	1.42592e+07	1.31008e+07	5.02622e+06	1.47082e+07
6115	Escherichia coli	K00111	glycerol-3-phosphate dehydrogenase	Metabolism	Lipid metabolism	Glycerophospholipid metabolism	1.05083e+07	1.35921e+06	931775	1.03267e+06	24417.1	660610	545941	755376	869942	345086	1.63013e+06	1.10581e+06	471523	1.53104e+06	599560	1.03179e+07	3.3628e+06	959140	644710	360017	329837	613552	2.87859e+06	1.26765e+06	1.02846e+06	1.48006e+06	1.03552e+06	489936	447242	1.09297e+06	1.62031e+07	1.04567e+07	2.7806e+06	2.22672e+06	801853	705405	2.76086e+06	5.14836e+06	5.41466e+06	5.15212e+06	5.61433e+06	2.10918e+06	3.89948e+06
1433	Escherichia coli	K00112	glycerol-3-phosphate dehydrogenase subunit B	Metabolism	Lipid metabolism	Glycerophospholipid metabolism	4.95419e+07	7.46794e+06	1.15941e+06	914250	242660	714177	678030	701486	1.05699e+06	625199	485280	363144	295010	1.0582e+06	167836	3.02783e+07	8.74711e+06	5.10816e+06	1.67302e+06	1987992	1.91865e+06	751616	820660	670412	725248	705618	861082	2.52028e+06	1.69289e+06	1.02924e+06	8.03177e+07	2.40487e+07	1.05564e+07	5.04378e+06	2.34737e+06	1.87663e+06	426058	571148	814352	362598	350872	391258	742879
6256	Escherichia coli	K00113	glycerol-3-phosphate dehydrogenase subunit C	Metabolism	Lipid metabolism	Glycerophospholipid metabolism	4.47494e+07	8.71287e+06	5.15232e+06	4.29377e+06	133248	2.30325e+06	1.65244e+06	1.26128e+06	1.2509e+06	1.41364e+06	910601	3.70373e+06	780389	3.84872e+06	1.24878e+06	4.52741e+07	1.32091e+07	8.47155e+06	5.67908e+06	7.22884e+06	5.30958e+06	3.77408e+06	6.4211e+06	4.03747e+06	3.5347e+06	4.43813e+06	3.62735e+06	4.27357e+06	5.23469e+06	4.96327e+06	2.23869e+08	8.64934e+07	3.50155e+07	2.34954e+07	9.88476e+06	7.24684e+06	6.51317e+06	9.77443e+06	8.98471e+06	7.6722e+06	8.46548e+06	4.49417e+06	1.30064e+06
2898	Escherichia coli	K00121	S-(hydroxymethyl)glutathione dehydrogenase / alcohol dehydrogenase	Human Diseases	Cancers	Chemical carcinogenesis	3.98584e+06	1.42789e+06	856507	63829.1	5270.51	1.18311e+06	726710	350930	418076	82289.4	621867	2.80683e+06	442385	2.30547e+06	1.19905e+06	3.80438e+06	1.66552e+06	1.47234e+06	470435	962536	179585	5645.38	77318.7	1.34769e+06	438505	934513	394864	761973	476900	458609	1.81943e+07	1.04907e+07	6.26343e+06	1.41308e+08	1.00773e+08	6.19813e+07	1.43222e+06	1.90445e+06	581963	1.0184e+06	1.4549e+06	134854	1.38036e+06
2898	Escherichia coli	K00121	S-(hydroxymethyl)glutathione dehydrogenase / alcohol dehydrogenase	Metabolism	Amino acid metabolism	Tyrosine metabolism	3.98584e+06	1.42789e+06	856507	63829.1	5270.51	1.18311e+06	726710	350930	418076	82289.4	621867	2.80683e+06	442385	2.30547e+06	1.19905e+06	3.80438e+06	1.66552e+06	1.47234e+06	470435	962536	179585	5645.38	77318.7	1.34769e+06	438505	934513	394864	761973	476900	458609	1.81943e+07	1.04907e+07	6.26343e+06	1.41308e+08	1.00773e+08	6.19813e+07	1.43222e+06	1.90445e+06	581963	1.0184e+06	1.4549e+06	134854	1.38036e+06
2898	Escherichia coli	K00121	S-(hydroxymethyl)glutathione dehydrogenase / alcohol dehydrogenase	Metabolism	Carbohydrate metabolism	Glycolysis / Gluconeogenesis	3.98584e+06	1.42789e+06	856507	63829.1	5270.51	1.18311e+06	726710	350930	418076	82289.4	621867	2.80683e+06	442385	2.30547e+06	1.19905e+06	3.80438e+06	1.66552e+06	1.47234e+06	470435	962536	179585	5645.38	77318.7	1.34769e+06	438505	934513	394864	761973	476900	458609	1.81943e+07	1.04907e+07	6.26343e+06	1.41308e+08	1.00773e+08	6.19813e+07	1.43222e+06	1.90445e+06	581963	1.0184e+06	1.4549e+06	134854	1.38036e+06
2898	Escherichia coli	K00121	S-(hydroxymethyl)glutathione dehydrogenase / alcohol dehydrogenase	Metabolism	Energy metabolism	Methane metabolism	3.98584e+06	1.42789e+06	856507	63829.1	5270.51	1.18311e+06	726710	350930	418076	82289.4	621867	2.80683e+06	442385	2.30547e+06	1.19905e+06	3.80438e+06	1.66552e+06	1.47234e+06	470435	962536	179585	5645.38	77318.7	1.34769e+06	438505	934513	394864	761973	476900	458609	1.81943e+07	1.04907e+07	6.26343e+06	1.41308e+08	1.00773e+08	6.19813e+07	1.43222e+06	1.90445e+06	581963	1.0184e+06	1.4549e+06	134854	1.38036e+06
2898	Escherichia coli	K00121	S-(hydroxymethyl)glutathione dehydrogenase / alcohol dehydrogenase	Metabolism	Lipid metabolism	Fatty acid degradation	3.98584e+06	1.42789e+06	856507	63829.1	5270.51	1.18311e+06	726710	350930	418076	82289.4	621867	2.80683e+06	442385	2.30547e+06	1.19905e+06	3.80438e+06	1.66552e+06	1.47234e+06	470435	962536	179585	5645.38	77318.7	1.34769e+06	438505	934513	394864	761973	476900	458609	1.81943e+07	1.04907e+07	6.26343e+06	1.41308e+08	1.00773e+08	6.19813e+07	1.43222e+06	1.90445e+06	581963	1.0184e+06	1.4549e+06	134854	1.38036e+06
2898	Escherichia coli	K00121	S-(hydroxymethyl)glutathione dehydrogenase / alcohol dehydrogenase	Metabolism	Metabolism of cofactors and vitamins	Retinol metabolism	3.98584e+06	1.42789e+06	856507	63829.1	5270.51	1.18311e+06	726710	350930	418076	82289.4	621867	2.80683e+06	442385	2.30547e+06	1.19905e+06	3.80438e+06	1.66552e+06	1.47234e+06	470435	962536	179585	5645.38	77318.7	1.34769e+06	438505	934513	394864	761973	476900	458609	1.81943e+07	1.04907e+07	6.26343e+06	1.41308e+08	1.00773e+08	6.19813e+07	1.43222e+06	1.90445e+06	581963	1.0184e+06	1.4549e+06	134854	1.38036e+06
2898	Escherichia coli	K00121	S-(hydroxymethyl)glutathione dehydrogenase / alcohol dehydrogenase	Metabolism	Xenobiotics biodegradation and metabolism	Chloroalkane and chloroalkene degradation	3.98584e+06	1.42789e+06	856507	63829.1	5270.51	1.18311e+06	726710	350930	418076	82289.4	621867	2.80683e+06	442385	2.30547e+06	1.19905e+06	3.80438e+06	1.66552e+06	1.47234e+06	470435	962536	179585	5645.38	77318.7	1.34769e+06	438505	934513	394864	761973	476900	458609	1.81943e+07	1.04907e+07	6.26343e+06	1.41308e+08	1.00773e+08	6.19813e+07	1.43222e+06	1.90445e+06	581963	1.0184e+06	1.4549e+06	134854	1.38036e+06
2898	Escherichia coli	K00121	S-(hydroxymethyl)glutathione dehydrogenase / alcohol dehydrogenase	Metabolism	Xenobiotics biodegradation and metabolism	Drug metabolism - cytochrome P450	3.98584e+06	1.42789e+06	856507	63829.1	5270.51	1.18311e+06	726710	350930	418076	82289.4	621867	2.80683e+06	442385	2.30547e+06	1.19905e+06	3.80438e+06	1.66552e+06	1.47234e+06	470435	962536	179585	5645.38	77318.7	1.34769e+06	438505	934513	394864	761973	476900	458609	1.81943e+07	1.04907e+07	6.26343e+06	1.41308e+08	1.00773e+08	6.19813e+07	1.43222e+06	1.90445e+06	581963	1.0184e+06	1.4549e+06	134854	1.38036e+06
2898	Escherichia coli	K00121	S-(hydroxymethyl)glutathione dehydrogenase / alcohol dehydrogenase	Metabolism	Xenobiotics biodegradation and metabolism	Metabolism of xenobiotics by cytochrome P450	3.98584e+06	1.42789e+06	856507	63829.1	5270.51	1.18311e+06	726710	350930	418076	82289.4	621867	2.80683e+06	442385	2.30547e+06	1.19905e+06	3.80438e+06	1.66552e+06	1.47234e+06	470435	962536	179585	5645.38	77318.7	1.34769e+06	438505	934513	394864	761973	476900	458609	1.81943e+07	1.04907e+07	6.26343e+06	1.41308e+08	1.00773e+08	6.19813e+07	1.43222e+06	1.90445e+06	581963	1.0184e+06	1.4549e+06	134854	1.38036e+06
2898	Escherichia coli	K00121	S-(hydroxymethyl)glutathione dehydrogenase / alcohol dehydrogenase	Metabolism	Xenobiotics biodegradation and metabolism	Naphthalene degradation	3.98584e+06	1.42789e+06	856507	63829.1	5270.51	1.18311e+06	726710	350930	418076	82289.4	621867	2.80683e+06	442385	2.30547e+06	1.19905e+06	3.80438e+06	1.66552e+06	1.47234e+06	470435	962536	179585	5645.38	77318.7	1.34769e+06	438505	934513	394864	761973	476900	458609	1.81943e+07	1.04907e+07	6.26343e+06	1.41308e+08	1.00773e+08	6.19813e+07	1.43222e+06	1.90445e+06	581963	1.0184e+06	1.4549e+06	134854	1.38036e+06
5632	Escherichia coli	K00123	formate dehydrogenase major subunit	Metabolism	Carbohydrate metabolism	Glyoxylate and dicarboxylate metabolism	72088	NA	NA	22602.4	NA	NA	33596.7	NA	NA	NA	NA	NA	18027.9	NA	NA	NA	NA	85385.8	NA	208851	137065	158659	NA	77865.1	49288.4	126349	36141	117136	118094	311301	NA	507125	386086	547539	94412.5	112277	NA	127158	138102	46400.1	NA	60373	NA
5632	Escherichia coli	K00123	formate dehydrogenase major subunit	Metabolism	Energy metabolism	Methane metabolism	72088	NA	NA	22602.4	NA	NA	33596.7	NA	NA	NA	NA	NA	18027.9	NA	NA	NA	NA	85385.8	NA	208851	137065	158659	NA	77865.1	49288.4	126349	36141	117136	118094	311301	NA	507125	386086	547539	94412.5	112277	NA	127158	138102	46400.1	NA	60373	NA
4828	Escherichia coli	K00124	formate dehydrogenase iron-sulfur subunit	Metabolism	Carbohydrate metabolism	Glyoxylate and dicarboxylate metabolism	555657	347209	370260	139247	7369.5	121130	455350	655331	548018	360980	NA	538986	NA	643093	NA	349035	NA	74110	62395.5	249691	NA	NA	NA	NA	160650	181483	54916.4	NA	233717	NA	314143	139206	NA	NA	583379	94707.6	101887	NA	NA	NA	152452	NA	NA
4828	Escherichia coli	K00124	formate dehydrogenase iron-sulfur subunit	Metabolism	Energy metabolism	Methane metabolism	555657	347209	370260	139247	7369.5	121130	455350	655331	548018	360980	NA	538986	NA	643093	NA	349035	NA	74110	62395.5	249691	NA	NA	NA	NA	160650	181483	54916.4	NA	233717	NA	314143	139206	NA	NA	583379	94707.6	101887	NA	NA	NA	152452	NA	NA
479	Blautia sp.	K00128	aldehyde dehydrogenase (NAD+)	Metabolism	Amino acid metabolism	Arginine and proline metabolism	NA	NA	NA	NA	NA	NA	NA	NA	NA	NA	NA	NA	NA	NA	NA	NA	34761.5	37553	80328.8	158902	201269	NA	NA	NA	NA	NA	NA	NA	92362.9	NA	104693	186396	423483	144096	120345	52497.9	51603.8	202454	77791.8	NA	52102.4	45657	147601
479	Blautia sp.	K00128	aldehyde dehydrogenase (NAD+)	Metabolism	Amino acid metabolism	Histidine metabolism	NA	NA	NA	NA	NA	NA	NA	NA	NA	NA	NA	NA	NA	NA	NA	NA	34761.5	37553	80328.8	158902	201269	NA	NA	NA	NA	NA	NA	NA	92362.9	NA	104693	186396	423483	144096	120345	52497.9	51603.8	202454	77791.8	NA	52102.4	45657	147601
479	Blautia sp.	K00128	aldehyde dehydrogenase (NAD+)	Metabolism	Amino acid metabolism	Lysine degradation	NA	NA	NA	NA	NA	NA	NA	NA	NA	NA	NA	NA	NA	NA	NA	NA	34761.5	37553	80328.8	158902	201269	NA	NA	NA	NA	NA	NA	NA	92362.9	NA	104693	186396	423483	144096	120345	52497.9	51603.8	202454	77791.8	NA	52102.4	45657	147601
479	Blautia sp.	K00128	aldehyde dehydrogenase (NAD+)	Metabolism	Amino acid metabolism	Tryptophan metabolism	NA	NA	NA	NA	NA	NA	NA	NA	NA	NA	NA	NA	NA	NA	NA	NA	34761.5	37553	80328.8	158902	201269	NA	NA	NA	NA	NA	NA	NA	92362.9	NA	104693	186396	423483	144096	120345	52497.9	51603.8	202454	77791.8	NA	52102.4	45657	147601
479	Blautia sp.	K00128	aldehyde dehydrogenase (NAD+)	Metabolism	Amino acid metabolism	Valine, leucine and isoleucine degradation	NA	NA	NA	NA	NA	NA	NA	NA	NA	NA	NA	NA	NA	NA	NA	NA	34761.5	37553	80328.8	158902	201269	NA	NA	NA	NA	NA	NA	NA	92362.9	NA	104693	186396	423483	144096	120345	52497.9	51603.8	202454	77791.8	NA	52102.4	45657	147601
479	Blautia sp.	K00128	aldehyde dehydrogenase (NAD+)	Metabolism	Carbohydrate metabolism	Ascorbate and aldarate metabolism	NA	NA	NA	NA	NA	NA	NA	NA	NA	NA	NA	NA	NA	NA	NA	NA	34761.5	37553	80328.8	158902	201269	NA	NA	NA	NA	NA	NA	NA	92362.9	NA	104693	186396	423483	144096	120345	52497.9	51603.8	202454	77791.8	NA	52102.4	45657	147601
479	Blautia sp.	K00128	aldehyde dehydrogenase (NAD+)	Metabolism	Carbohydrate metabolism	Glycolysis / Gluconeogenesis	NA	NA	NA	NA	NA	NA	NA	NA	NA	NA	NA	NA	NA	NA	NA	NA	34761.5	37553	80328.8	158902	201269	NA	NA	NA	NA	NA	NA	NA	92362.9	NA	104693	186396	423483	144096	120345	52497.9	51603.8	202454	77791.8	NA	52102.4	45657	147601
479	Blautia sp.	K00128	aldehyde dehydrogenase (NAD+)	Metabolism	Carbohydrate metabolism	Pyruvate metabolism	NA	NA	NA	NA	NA	NA	NA	NA	NA	NA	NA	NA	NA	NA	NA	NA	34761.5	37553	80328.8	158902	201269	NA	NA	NA	NA	NA	NA	NA	92362.9	NA	104693	186396	423483	144096	120345	52497.9	51603.8	202454	77791.8	NA	52102.4	45657	147601
479	Blautia sp.	K00128	aldehyde dehydrogenase (NAD+)	Metabolism	Lipid metabolism	Fatty acid degradation	NA	NA	NA	NA	NA	NA	NA	NA	NA	NA	NA	NA	NA	NA	NA	NA	34761.5	37553	80328.8	158902	201269	NA	NA	NA	NA	NA	NA	NA	92362.9	NA	104693	186396	423483	144096	120345	52497.9	51603.8	202454	77791.8	NA	52102.4	45657	147601
479	Blautia sp.	K00128	aldehyde dehydrogenase (NAD+)	Metabolism	Lipid metabolism	Glycerolipid metabolism	NA	NA	NA	NA	NA	NA	NA	NA	NA	NA	NA	NA	NA	NA	NA	NA	34761.5	37553	80328.8	158902	201269	NA	NA	NA	NA	NA	NA	NA	92362.9	NA	104693	186396	423483	144096	120345	52497.9	51603.8	202454	77791.8	NA	52102.4	45657	147601
479	Blautia sp.	K00128	aldehyde dehydrogenase (NAD+)	Metabolism	Metabolism of other amino acids	beta-Alanine metabolism	NA	NA	NA	NA	NA	NA	NA	NA	NA	NA	NA	NA	NA	NA	NA	NA	34761.5	37553	80328.8	158902	201269	NA	NA	NA	NA	NA	NA	NA	92362.9	NA	104693	186396	423483	144096	120345	52497.9	51603.8	202454	77791.8	NA	52102.4	45657	147601
479	Blautia sp.	K00128	aldehyde dehydrogenase (NAD+)	Metabolism	Metabolism of terpenoids and polyketides	Insect hormone biosynthesis	NA	NA	NA	NA	NA	NA	NA	NA	NA	NA	NA	NA	NA	NA	NA	NA	34761.5	37553	80328.8	158902	201269	NA	NA	NA	NA	NA	NA	NA	92362.9	NA	104693	186396	423483	144096	120345	52497.9	51603.8	202454	77791.8	NA	52102.4	45657	147601
479	Blautia sp.	K00128	aldehyde dehydrogenase (NAD+)	Metabolism	Metabolism of terpenoids and polyketides	Limonene and pinene degradation	NA	NA	NA	NA	NA	NA	NA	NA	NA	NA	NA	NA	NA	NA	NA	NA	34761.5	37553	80328.8	158902	201269	NA	NA	NA	NA	NA	NA	NA	92362.9	NA	104693	186396	423483	144096	120345	52497.9	51603.8	202454	77791.8	NA	52102.4	45657	147601
479	Blautia sp.	K00128	aldehyde dehydrogenase (NAD+)	Metabolism	Xenobiotics biodegradation and metabolism	Chloroalkane and chloroalkene degradation	NA	NA	NA	NA	NA	NA	NA	NA	NA	NA	NA	NA	NA	NA	NA	NA	34761.5	37553	80328.8	158902	201269	NA	NA	NA	NA	NA	NA	NA	92362.9	NA	104693	186396	423483	144096	120345	52497.9	51603.8	202454	77791.8	NA	52102.4	45657	147601
209	Lactobacillus plantarum	K00133	aspartate-semialdehyde dehydrogenase	Metabolism	Amino acid metabolism	Cysteine and methionine metabolism	589574	315645	58503.7	153531	7920.64	83231.3	20621.1	78787.9	83392.2	12369.1	NA	34305.1	NA	64361.6	NA	182992	186567	244938	437541	91243.4	275096	198407	53420.6	132108	NA	246780	NA	175197	278203	393129	1.98184e+06	817952	933875	499511	840526	438487	544037	1.26089e+06	1.02942e+06	589541	1.4421e+06	575051	1.21971e+06
2905	Erysipelatoclostridium ramosum	K00133	aspartate-semialdehyde dehydrogenase	Metabolism	Amino acid metabolism	Cysteine and methionine metabolism	NA	NA	NA	363503	NA	136066	NA	NA	78826	46584	NA	582567	NA	NA	NA	1.38337e+06	1.3916e+06	366465	624732	866651	670035	336875	605870	559997	361260	523859	531881	324500	288528	507069	1.39455e+06	151756	NA	1.42291e+06	883442	NA	NA	493969	NA	931957	191381	343829	NA
3023	Blautia sp.	K00133	aspartate-semialdehyde dehydrogenase	Metabolism	Amino acid metabolism	Cysteine and methionine metabolism	3.89156e+07	2.18123e+07	3.26358e+07	2.44777e+07	1.12311e+06	1.99448e+07	2.66063e+07	1.70251e+07	2.15135e+07	1.49976e+07	3.8056e+06	1.70172e+07	4.04396e+06	1.67065e+07	7.38994e+06	2.74021e+07	3.1069e+07	3.05558e+07	3.21359e+07	3.95281e+07	3.71374e+07	1.62697e+07	1.42003e+07	9.00107e+06	1.17263e+07	8.42337e+06	5.67343e+06	1.83305e+07	2.61393e+07	1.77645e+07	1.12343e+08	1.14209e+08	1.62894e+08	9.59145e+07	6.59906e+07	4.98031e+07	1.99899e+07	3.53729e+07	1.39222e+07	1.65328e+07	1.76995e+07	7.47237e+06	1.56254e+07
5257	Anaerostipes caccae	K00133	aspartate-semialdehyde dehydrogenase	Metabolism	Amino acid metabolism	Cysteine and methionine metabolism	1.04046e+07	3.08121e+06	8.07727e+06	6.36998e+06	185660	4.46823e+06	4.64365e+06	2.94277e+06	3.75559e+06	2.72472e+06	93087.1	4.56693e+06	169268	2.67708e+06	364632	1.16654e+07	7.03211e+06	6.0398e+06	8.1383e+06	1.11779e+07	9.47153e+06	9.23636e+06	1.25959e+07	9.89613e+06	9.74781e+06	1.24784e+07	1.14796e+07	7.43481e+06	6.77312e+06	1.08049e+07	2.78384e+07	3.33174e+07	4.39702e+07	1.38903e+07	8.79922e+06	6.85627e+06	1.30085e+07	1.9205e+07	1.45515e+07	2.03928e+07	1.79687e+07	6.30061e+06	1.62484e+07
5426	Bacteroides thetaiotaomicron	K00133	aspartate-semialdehyde dehydrogenase	Metabolism	Amino acid metabolism	Cysteine and methionine metabolism	1.29799e+07	4.33135e+06	2.73532e+07	3.82849e+07	4.48643e+06	2.97705e+07	3.94952e+07	4.14827e+07	4.9668e+07	4.9126e+07	2.64394e+07	6.53122e+07	2.16423e+07	6.92813e+07	2.90339e+07	3.56793e+06	4.52902e+06	5.563e+06	3.24689e+07	3.32881e+07	3.34554e+07	1.33393e+07	2.29297e+07	8.01068e+06	1.54048e+07	1.10874e+07	8.87091e+06	3.31184e+07	3.75644e+07	2.67423e+07	1.33562e+07	6.95988e+06	1.28106e+07	9.16634e+07	8.20417e+07	7.13121e+07	6.23404e+07	1.20513e+08	1.18135e+08	9.88261e+07	8.79644e+07	4.01921e+07	8.33713e+07
6083	Escherichia coli	K00133	aspartate-semialdehyde dehydrogenase	Metabolism	Amino acid metabolism	Cysteine and methionine metabolism	8.95176e+06	4.11499e+06	2.84592e+06	758681	156204	619065	1.75764e+06	1.29123e+06	565510	928056	742639	1.14732e+06	1.36966e+06	1.18576e+06	559370	8.80036e+06	3.06663e+06	2.79359e+06	950524	1.053e+06	780217	856843	849671	1.74709e+06	1.0378e+06	1.83602e+06	1.59965e+06	600298	686442	1.13207e+06	4.41412e+07	2.02919e+07	1.63897e+07	1.51278e+07	5.5233e+06	3.16455e+06	2.2033e+06	4.18007e+06	6.44164e+06	2.42284e+06	2.7651e+06	1.13645e+06	4.32549e+06
209	Lactobacillus plantarum	K00133	aspartate-semialdehyde dehydrogenase	Metabolism	Amino acid metabolism	Glycine, serine and threonine metabolism	589574	315645	58503.7	153531	7920.64	83231.3	20621.1	78787.9	83392.2	12369.1	NA	34305.1	NA	64361.6	NA	182992	186567	244938	437541	91243.4	275096	198407	53420.6	132108	NA	246780	NA	175197	278203	393129	1.98184e+06	817952	933875	499511	840526	438487	544037	1.26089e+06	1.02942e+06	589541	1.4421e+06	575051	1.21971e+06
2905	Erysipelatoclostridium ramosum	K00133	aspartate-semialdehyde dehydrogenase	Metabolism	Amino acid metabolism	Glycine, serine and threonine metabolism	NA	NA	NA	363503	NA	136066	NA	NA	78826	46584	NA	582567	NA	NA	NA	1.38337e+06	1.3916e+06	366465	624732	866651	670035	336875	605870	559997	361260	523859	531881	324500	288528	507069	1.39455e+06	151756	NA	1.42291e+06	883442	NA	NA	493969	NA	931957	191381	343829	NA
3023	Blautia sp.	K00133	aspartate-semialdehyde dehydrogenase	Metabolism	Amino acid metabolism	Glycine, serine and threonine metabolism	3.89156e+07	2.18123e+07	3.26358e+07	2.44777e+07	1.12311e+06	1.99448e+07	2.66063e+07	1.70251e+07	2.15135e+07	1.49976e+07	3.8056e+06	1.70172e+07	4.04396e+06	1.67065e+07	7.38994e+06	2.74021e+07	3.1069e+07	3.05558e+07	3.21359e+07	3.95281e+07	3.71374e+07	1.62697e+07	1.42003e+07	9.00107e+06	1.17263e+07	8.42337e+06	5.67343e+06	1.83305e+07	2.61393e+07	1.77645e+07	1.12343e+08	1.14209e+08	1.62894e+08	9.59145e+07	6.59906e+07	4.98031e+07	1.99899e+07	3.53729e+07	1.39222e+07	1.65328e+07	1.76995e+07	7.47237e+06	1.56254e+07
5257	Anaerostipes caccae	K00133	aspartate-semialdehyde dehydrogenase	Metabolism	Amino acid metabolism	Glycine, serine and threonine metabolism	1.04046e+07	3.08121e+06	8.07727e+06	6.36998e+06	185660	4.46823e+06	4.64365e+06	2.94277e+06	3.75559e+06	2.72472e+06	93087.1	4.56693e+06	169268	2.67708e+06	364632	1.16654e+07	7.03211e+06	6.0398e+06	8.1383e+06	1.11779e+07	9.47153e+06	9.23636e+06	1.25959e+07	9.89613e+06	9.74781e+06	1.24784e+07	1.14796e+07	7.43481e+06	6.77312e+06	1.08049e+07	2.78384e+07	3.33174e+07	4.39702e+07	1.38903e+07	8.79922e+06	6.85627e+06	1.30085e+07	1.9205e+07	1.45515e+07	2.03928e+07	1.79687e+07	6.30061e+06	1.62484e+07
5426	Bacteroides thetaiotaomicron	K00133	aspartate-semialdehyde dehydrogenase	Metabolism	Amino acid metabolism	Glycine, serine and threonine metabolism	1.29799e+07	4.33135e+06	2.73532e+07	3.82849e+07	4.48643e+06	2.97705e+07	3.94952e+07	4.14827e+07	4.9668e+07	4.9126e+07	2.64394e+07	6.53122e+07	2.16423e+07	6.92813e+07	2.90339e+07	3.56793e+06	4.52902e+06	5.563e+06	3.24689e+07	3.32881e+07	3.34554e+07	1.33393e+07	2.29297e+07	8.01068e+06	1.54048e+07	1.10874e+07	8.87091e+06	3.31184e+07	3.75644e+07	2.67423e+07	1.33562e+07	6.95988e+06	1.28106e+07	9.16634e+07	8.20417e+07	7.13121e+07	6.23404e+07	1.20513e+08	1.18135e+08	9.88261e+07	8.79644e+07	4.01921e+07	8.33713e+07
6083	Escherichia coli	K00133	aspartate-semialdehyde dehydrogenase	Metabolism	Amino acid metabolism	Glycine, serine and threonine metabolism	8.95176e+06	4.11499e+06	2.84592e+06	758681	156204	619065	1.75764e+06	1.29123e+06	565510	928056	742639	1.14732e+06	1.36966e+06	1.18576e+06	559370	8.80036e+06	3.06663e+06	2.79359e+06	950524	1.053e+06	780217	856843	849671	1.74709e+06	1.0378e+06	1.83602e+06	1.59965e+06	600298	686442	1.13207e+06	4.41412e+07	2.02919e+07	1.63897e+07	1.51278e+07	5.5233e+06	3.16455e+06	2.2033e+06	4.18007e+06	6.44164e+06	2.42284e+06	2.7651e+06	1.13645e+06	4.32549e+06
209	Lactobacillus plantarum	K00133	aspartate-semialdehyde dehydrogenase	Metabolism	Amino acid metabolism	Lysine biosynthesis	589574	315645	58503.7	153531	7920.64	83231.3	20621.1	78787.9	83392.2	12369.1	NA	34305.1	NA	64361.6	NA	182992	186567	244938	437541	91243.4	275096	198407	53420.6	132108	NA	246780	NA	175197	278203	393129	1.98184e+06	817952	933875	499511	840526	438487	544037	1.26089e+06	1.02942e+06	589541	1.4421e+06	575051	1.21971e+06
2905	Erysipelatoclostridium ramosum	K00133	aspartate-semialdehyde dehydrogenase	Metabolism	Amino acid metabolism	Lysine biosynthesis	NA	NA	NA	363503	NA	136066	NA	NA	78826	46584	NA	582567	NA	NA	NA	1.38337e+06	1.3916e+06	366465	624732	866651	670035	336875	605870	559997	361260	523859	531881	324500	288528	507069	1.39455e+06	151756	NA	1.42291e+06	883442	NA	NA	493969	NA	931957	191381	343829	NA
3023	Blautia sp.	K00133	aspartate-semialdehyde dehydrogenase	Metabolism	Amino acid metabolism	Lysine biosynthesis	3.89156e+07	2.18123e+07	3.26358e+07	2.44777e+07	1.12311e+06	1.99448e+07	2.66063e+07	1.70251e+07	2.15135e+07	1.49976e+07	3.8056e+06	1.70172e+07	4.04396e+06	1.67065e+07	7.38994e+06	2.74021e+07	3.1069e+07	3.05558e+07	3.21359e+07	3.95281e+07	3.71374e+07	1.62697e+07	1.42003e+07	9.00107e+06	1.17263e+07	8.42337e+06	5.67343e+06	1.83305e+07	2.61393e+07	1.77645e+07	1.12343e+08	1.14209e+08	1.62894e+08	9.59145e+07	6.59906e+07	4.98031e+07	1.99899e+07	3.53729e+07	1.39222e+07	1.65328e+07	1.76995e+07	7.47237e+06	1.56254e+07
5257	Anaerostipes caccae	K00133	aspartate-semialdehyde dehydrogenase	Metabolism	Amino acid metabolism	Lysine biosynthesis	1.04046e+07	3.08121e+06	8.07727e+06	6.36998e+06	185660	4.46823e+06	4.64365e+06	2.94277e+06	3.75559e+06	2.72472e+06	93087.1	4.56693e+06	169268	2.67708e+06	364632	1.16654e+07	7.03211e+06	6.0398e+06	8.1383e+06	1.11779e+07	9.47153e+06	9.23636e+06	1.25959e+07	9.89613e+06	9.74781e+06	1.24784e+07	1.14796e+07	7.43481e+06	6.77312e+06	1.08049e+07	2.78384e+07	3.33174e+07	4.39702e+07	1.38903e+07	8.79922e+06	6.85627e+06	1.30085e+07	1.9205e+07	1.45515e+07	2.03928e+07	1.79687e+07	6.30061e+06	1.62484e+07
5426	Bacteroides thetaiotaomicron	K00133	aspartate-semialdehyde dehydrogenase	Metabolism	Amino acid metabolism	Lysine biosynthesis	1.29799e+07	4.33135e+06	2.73532e+07	3.82849e+07	4.48643e+06	2.97705e+07	3.94952e+07	4.14827e+07	4.9668e+07	4.9126e+07	2.64394e+07	6.53122e+07	2.16423e+07	6.92813e+07	2.90339e+07	3.56793e+06	4.52902e+06	5.563e+06	3.24689e+07	3.32881e+07	3.34554e+07	1.33393e+07	2.29297e+07	8.01068e+06	1.54048e+07	1.10874e+07	8.87091e+06	3.31184e+07	3.75644e+07	2.67423e+07	1.33562e+07	6.95988e+06	1.28106e+07	9.16634e+07	8.20417e+07	7.13121e+07	6.23404e+07	1.20513e+08	1.18135e+08	9.88261e+07	8.79644e+07	4.01921e+07	8.33713e+07
6083	Escherichia coli	K00133	aspartate-semialdehyde dehydrogenase	Metabolism	Amino acid metabolism	Lysine biosynthesis	8.95176e+06	4.11499e+06	2.84592e+06	758681	156204	619065	1.75764e+06	1.29123e+06	565510	928056	742639	1.14732e+06	1.36966e+06	1.18576e+06	559370	8.80036e+06	3.06663e+06	2.79359e+06	950524	1.053e+06	780217	856843	849671	1.74709e+06	1.0378e+06	1.83602e+06	1.59965e+06	600298	686442	1.13207e+06	4.41412e+07	2.02919e+07	1.63897e+07	1.51278e+07	5.5233e+06	3.16455e+06	2.2033e+06	4.18007e+06	6.44164e+06	2.42284e+06	2.7651e+06	1.13645e+06	4.32549e+06
209	Lactobacillus plantarum	K00133	aspartate-semialdehyde dehydrogenase	Metabolism	Biosynthesis of other secondary metabolites	Monobactam biosynthesis	589574	315645	58503.7	153531	7920.64	83231.3	20621.1	78787.9	83392.2	12369.1	NA	34305.1	NA	64361.6	NA	182992	186567	244938	437541	91243.4	275096	198407	53420.6	132108	NA	246780	NA	175197	278203	393129	1.98184e+06	817952	933875	499511	840526	438487	544037	1.26089e+06	1.02942e+06	589541	1.4421e+06	575051	1.21971e+06
2905	Erysipelatoclostridium ramosum	K00133	aspartate-semialdehyde dehydrogenase	Metabolism	Biosynthesis of other secondary metabolites	Monobactam biosynthesis	NA	NA	NA	363503	NA	136066	NA	NA	78826	46584	NA	582567	NA	NA	NA	1.38337e+06	1.3916e+06	366465	624732	866651	670035	336875	605870	559997	361260	523859	531881	324500	288528	507069	1.39455e+06	151756	NA	1.42291e+06	883442	NA	NA	493969	NA	931957	191381	343829	NA
3023	Blautia sp.	K00133	aspartate-semialdehyde dehydrogenase	Metabolism	Biosynthesis of other secondary metabolites	Monobactam biosynthesis	3.89156e+07	2.18123e+07	3.26358e+07	2.44777e+07	1.12311e+06	1.99448e+07	2.66063e+07	1.70251e+07	2.15135e+07	1.49976e+07	3.8056e+06	1.70172e+07	4.04396e+06	1.67065e+07	7.38994e+06	2.74021e+07	3.1069e+07	3.05558e+07	3.21359e+07	3.95281e+07	3.71374e+07	1.62697e+07	1.42003e+07	9.00107e+06	1.17263e+07	8.42337e+06	5.67343e+06	1.83305e+07	2.61393e+07	1.77645e+07	1.12343e+08	1.14209e+08	1.62894e+08	9.59145e+07	6.59906e+07	4.98031e+07	1.99899e+07	3.53729e+07	1.39222e+07	1.65328e+07	1.76995e+07	7.47237e+06	1.56254e+07
5257	Anaerostipes caccae	K00133	aspartate-semialdehyde dehydrogenase	Metabolism	Biosynthesis of other secondary metabolites	Monobactam biosynthesis	1.04046e+07	3.08121e+06	8.07727e+06	6.36998e+06	185660	4.46823e+06	4.64365e+06	2.94277e+06	3.75559e+06	2.72472e+06	93087.1	4.56693e+06	169268	2.67708e+06	364632	1.16654e+07	7.03211e+06	6.0398e+06	8.1383e+06	1.11779e+07	9.47153e+06	9.23636e+06	1.25959e+07	9.89613e+06	9.74781e+06	1.24784e+07	1.14796e+07	7.43481e+06	6.77312e+06	1.08049e+07	2.78384e+07	3.33174e+07	4.39702e+07	1.38903e+07	8.79922e+06	6.85627e+06	1.30085e+07	1.9205e+07	1.45515e+07	2.03928e+07	1.79687e+07	6.30061e+06	1.62484e+07
5426	Bacteroides thetaiotaomicron	K00133	aspartate-semialdehyde dehydrogenase	Metabolism	Biosynthesis of other secondary metabolites	Monobactam biosynthesis	1.29799e+07	4.33135e+06	2.73532e+07	3.82849e+07	4.48643e+06	2.97705e+07	3.94952e+07	4.14827e+07	4.9668e+07	4.9126e+07	2.64394e+07	6.53122e+07	2.16423e+07	6.92813e+07	2.90339e+07	3.56793e+06	4.52902e+06	5.563e+06	3.24689e+07	3.32881e+07	3.34554e+07	1.33393e+07	2.29297e+07	8.01068e+06	1.54048e+07	1.10874e+07	8.87091e+06	3.31184e+07	3.75644e+07	2.67423e+07	1.33562e+07	6.95988e+06	1.28106e+07	9.16634e+07	8.20417e+07	7.13121e+07	6.23404e+07	1.20513e+08	1.18135e+08	9.88261e+07	8.79644e+07	4.01921e+07	8.33713e+07
6083	Escherichia coli	K00133	aspartate-semialdehyde dehydrogenase	Metabolism	Biosynthesis of other secondary metabolites	Monobactam biosynthesis	8.95176e+06	4.11499e+06	2.84592e+06	758681	156204	619065	1.75764e+06	1.29123e+06	565510	928056	742639	1.14732e+06	1.36966e+06	1.18576e+06	559370	8.80036e+06	3.06663e+06	2.79359e+06	950524	1.053e+06	780217	856843	849671	1.74709e+06	1.0378e+06	1.83602e+06	1.59965e+06	600298	686442	1.13207e+06	4.41412e+07	2.02919e+07	1.63897e+07	1.51278e+07	5.5233e+06	3.16455e+06	2.2033e+06	4.18007e+06	6.44164e+06	2.42284e+06	2.7651e+06	1.13645e+06	4.32549e+06
651	Clostridium butyricum	K00134	glyceraldehyde 3-phosphate dehydrogenase	Cellular Processes	Transport and catabolism	Exosome	93209.5	NA	NA	NA	NA	NA	75939	172003	29902.3	36228.5	NA	NA	NA	NA	NA	NA	114614	107173	99131.9	NA	NA	NA	94584.3	NA	NA	NA	NA	NA	NA	NA	NA	161042	NA	NA	NA	NA	NA	NA	NA	NA	52581.9	NA	NA
1036	Escherichia coli	K00134	glyceraldehyde 3-phosphate dehydrogenase	Cellular Processes	Transport and catabolism	Exosome	NA	NA	NA	NA	NA	NA	NA	NA	NA	NA	NA	NA	NA	NA	NA	NA	22863	40831.4	74920.6	163177	122555	NA	NA	50375.3	74454.7	NA	NA	250580	NA	NA	NA	1356757	770038	1.69325e+06	493380	1.02972e+06	1.16225e+06	1095137	628908	183485	128134	53751.8	130475
1237	Anaerostipes caccae	K00134	glyceraldehyde 3-phosphate dehydrogenase	Cellular Processes	Transport and catabolism	Exosome	5.31346e+07	2.69232e+07	3.42088e+07	2.15287e+07	1.55505e+06	2.64204e+07	1.83652e+07	2.45732e+07	2.6126e+07	2.11707e+07	7.98767e+06	3.02913e+07	1.06494e+07	4.38804e+07	1.60964e+07	3.96868e+07	1.87247e+07	2.41466e+07	1.48141e+07	2.6466e+07	2.54318e+07	6.33225e+06	1.11502e+07	7.26768e+06	8.35356e+06	6.51338e+06	8255540	2.0944e+07	2.63602e+07	2.18606e+07	9.22631e+08	1241917224	1426392601	4.9688e+08	1.48884e+08	1.17321e+08	6.73956e+07	1.4705e+08	1.41606e+08	1.56224e+08	1.6948e+08	5.12557e+07	1.17561e+08
1566	Erysipelatoclostridium ramosum	K00134	glyceraldehyde 3-phosphate dehydrogenase	Cellular Processes	Transport and catabolism	Exosome	1.84775e+07	1.21923e+07	1.11844e+07	1.91391e+07	745863	1.24703e+07	1.79544e+07	4.33036e+06	1.5293e+07	1.34603e+07	8.98988e+06	2.85239e+07	1.41087e+07	3.2145e+07	8.30853e+06	6.86551e+06	7.92407e+06	1.20694e+07	6.70558e+06	1.01876e+07	1.07547e+07	2.27372e+06	7.56643e+06	3.57794e+06	5.22062e+06	3.42737e+06	3.93546e+06	1.17079e+07	1.36686e+07	1.21168e+07	1.07286e+08	1.75623e+07	5.09933e+07	3.16698e+07	2.63161e+07	1.68991e+07	3.59684e+06	6.70567e+06	4.31393e+06	3.19091e+06	3.39125e+06	2.62307e+06	4.10865e+06
2000	Blautia sp.	K00134	glyceraldehyde 3-phosphate dehydrogenase	Cellular Processes	Transport and catabolism	Exosome	1040350919	9.92855e+08	1207549363	8.22595e+08	144921569	7.25305e+08	6.97856e+08	636515346	5.53119e+08	3.72732e+08	2.22105e+08	6.64604e+08	2.74036e+08	8.13913e+08	3.3685e+08	5.63218e+08	1131582420	1067115030	9.48008e+08	971667671	9.1315e+08	6.07891e+08	4.3049e+08	5.14203e+08	5.02601e+08	5.447e+08	420646043	7.13719e+08	8.17921e+08	7.73549e+08	1646417183	1581360074	2780327968	1379164421	8.46596e+08	6.78914e+08	5.80912e+08	9.8256e+08	4.24199e+08	6.77902e+08	7.45025e+08	2.96178e+08	5.49048e+08
2172	Escherichia coli	K00134	glyceraldehyde 3-phosphate dehydrogenase	Cellular Processes	Transport and catabolism	Exosome	1558143383	3.95808e+08	2.53023e+08	8.8893e+07	1.16404e+07	8.20234e+07	1.11175e+08	9.39058e+07	1.52753e+08	1.43507e+08	5.4968e+07	1.81074e+08	5.38804e+07	1.73638e+08	7.41297e+07	1229575883	4.98027e+08	2.76498e+08	9.67594e+07	1.26205e+08	124240010	9.85758e+07	1.42113e+08	1.07348e+08	9.95764e+07	1.08445e+08	8.45206e+07	134340555	1.24975e+08	1.58872e+08	3020903666	1884458287	1198571791	8.44296e+08	3.33269e+08	2.51776e+08	252326513	4.67997e+08	3.90427e+08	3.7132e+08	3.67815e+08	1.38298e+08	2.11897e+08
2645	Bifidobacterium longum	K00134	glyceraldehyde 3-phosphate dehydrogenase	Cellular Processes	Transport and catabolism	Exosome	1.95998e+07	5.18971e+06	2.44407e+06	2.1846e+06	57654.4	4.00926e+06	1.78345e+06	1.15176e+06	1.20215e+06	807666	1.96608e+06	977410	179401	779071	301615	1.38799e+07	3.9037e+06	3.88043e+06	2.604e+06	3.77198e+06	1.4964e+06	682791	594809	486968	789862	127300	201736	1.52632e+06	2.64688e+06	1.56669e+06	112675602	5.95628e+07	3.90073e+07	2.64832e+07	9.85016e+06	9.68221e+06	1.25721e+07	2.20613e+07	1.12359e+07	1.82525e+07	1.7641e+07	6.37341e+06	1.57552e+07
4115	Bacteroides thetaiotaomicron	K00134	glyceraldehyde 3-phosphate dehydrogenase	Cellular Processes	Transport and catabolism	Exosome	2.37295e+08	8.52792e+07	8.18548e+08	1340259540	1.92677e+08	1256840534	1454910367	1224282597	1457653395	1380964282	9.24176e+08	2175730467	870127586	2238957201	1087139576	4.02766e+07	2.68636e+07	1.67282e+08	1501052792	1753890086	1581531646	9.49076e+08	1463715550	1043471719	9.29977e+08	1113617698	7.9975e+08	1482869751	1771138407	1442894741	3.02059e+08	1.95156e+08	1.8154e+08	3574956004	3379232165	2443743620	2531725856	3957596629	3626065524	3350855519	3775471857	1260998920	2847818317
5216	Lactobacillus plantarum	K00134	glyceraldehyde 3-phosphate dehydrogenase	Cellular Processes	Transport and catabolism	Exosome	4.20921e+07	1.27591e+07	4.41589e+06	2.22872e+06	249928	4.17156e+06	2.84616e+06	1.85517e+06	6.10314e+06	1.01192e+06	320527	1.55055e+06	443039	3.35349e+06	399513	1.9458e+07	7.70564e+06	6.3088e+06	3.4224e+06	4.22162e+06	3.92878e+06	2.04626e+06	2.11255e+06	1.85498e+06	2.94127e+06	1.97778e+06	2.2512e+06	2.97282e+06	4.61586e+06	3.39867e+06	1.19773e+08	5.0297e+07	6.51206e+07	2.15297e+07	11226005	6.48921e+06	9.61823e+06	1.57558e+07	1.20702e+07	1.61074e+07	1.49806e+07	4.49312e+06	1.49628e+07
651	Clostridium butyricum	K00134	glyceraldehyde 3-phosphate dehydrogenase	Environmental Information Processing	Signal transduction	HIF-1 signaling pathway	93209.5	NA	NA	NA	NA	NA	75939	172003	29902.3	36228.5	NA	NA	NA	NA	NA	NA	114614	107173	99131.9	NA	NA	NA	94584.3	NA	NA	NA	NA	NA	NA	NA	NA	161042	NA	NA	NA	NA	NA	NA	NA	NA	52581.9	NA	NA
1036	Escherichia coli	K00134	glyceraldehyde 3-phosphate dehydrogenase	Environmental Information Processing	Signal transduction	HIF-1 signaling pathway	NA	NA	NA	NA	NA	NA	NA	NA	NA	NA	NA	NA	NA	NA	NA	NA	22863	40831.4	74920.6	163177	122555	NA	NA	50375.3	74454.7	NA	NA	250580	NA	NA	NA	1356757	770038	1.69325e+06	493380	1.02972e+06	1.16225e+06	1095137	628908	183485	128134	53751.8	130475
1237	Anaerostipes caccae	K00134	glyceraldehyde 3-phosphate dehydrogenase	Environmental Information Processing	Signal transduction	HIF-1 signaling pathway	5.31346e+07	2.69232e+07	3.42088e+07	2.15287e+07	1.55505e+06	2.64204e+07	1.83652e+07	2.45732e+07	2.6126e+07	2.11707e+07	7.98767e+06	3.02913e+07	1.06494e+07	4.38804e+07	1.60964e+07	3.96868e+07	1.87247e+07	2.41466e+07	1.48141e+07	2.6466e+07	2.54318e+07	6.33225e+06	1.11502e+07	7.26768e+06	8.35356e+06	6.51338e+06	8255540	2.0944e+07	2.63602e+07	2.18606e+07	9.22631e+08	1241917224	1426392601	4.9688e+08	1.48884e+08	1.17321e+08	6.73956e+07	1.4705e+08	1.41606e+08	1.56224e+08	1.6948e+08	5.12557e+07	1.17561e+08
1566	Erysipelatoclostridium ramosum	K00134	glyceraldehyde 3-phosphate dehydrogenase	Environmental Information Processing	Signal transduction	HIF-1 signaling pathway	1.84775e+07	1.21923e+07	1.11844e+07	1.91391e+07	745863	1.24703e+07	1.79544e+07	4.33036e+06	1.5293e+07	1.34603e+07	8.98988e+06	2.85239e+07	1.41087e+07	3.2145e+07	8.30853e+06	6.86551e+06	7.92407e+06	1.20694e+07	6.70558e+06	1.01876e+07	1.07547e+07	2.27372e+06	7.56643e+06	3.57794e+06	5.22062e+06	3.42737e+06	3.93546e+06	1.17079e+07	1.36686e+07	1.21168e+07	1.07286e+08	1.75623e+07	5.09933e+07	3.16698e+07	2.63161e+07	1.68991e+07	3.59684e+06	6.70567e+06	4.31393e+06	3.19091e+06	3.39125e+06	2.62307e+06	4.10865e+06
2000	Blautia sp.	K00134	glyceraldehyde 3-phosphate dehydrogenase	Environmental Information Processing	Signal transduction	HIF-1 signaling pathway	1040350919	9.92855e+08	1207549363	8.22595e+08	144921569	7.25305e+08	6.97856e+08	636515346	5.53119e+08	3.72732e+08	2.22105e+08	6.64604e+08	2.74036e+08	8.13913e+08	3.3685e+08	5.63218e+08	1131582420	1067115030	9.48008e+08	971667671	9.1315e+08	6.07891e+08	4.3049e+08	5.14203e+08	5.02601e+08	5.447e+08	420646043	7.13719e+08	8.17921e+08	7.73549e+08	1646417183	1581360074	2780327968	1379164421	8.46596e+08	6.78914e+08	5.80912e+08	9.8256e+08	4.24199e+08	6.77902e+08	7.45025e+08	2.96178e+08	5.49048e+08
2172	Escherichia coli	K00134	glyceraldehyde 3-phosphate dehydrogenase	Environmental Information Processing	Signal transduction	HIF-1 signaling pathway	1558143383	3.95808e+08	2.53023e+08	8.8893e+07	1.16404e+07	8.20234e+07	1.11175e+08	9.39058e+07	1.52753e+08	1.43507e+08	5.4968e+07	1.81074e+08	5.38804e+07	1.73638e+08	7.41297e+07	1229575883	4.98027e+08	2.76498e+08	9.67594e+07	1.26205e+08	124240010	9.85758e+07	1.42113e+08	1.07348e+08	9.95764e+07	1.08445e+08	8.45206e+07	134340555	1.24975e+08	1.58872e+08	3020903666	1884458287	1198571791	8.44296e+08	3.33269e+08	2.51776e+08	252326513	4.67997e+08	3.90427e+08	3.7132e+08	3.67815e+08	1.38298e+08	2.11897e+08
2645	Bifidobacterium longum	K00134	glyceraldehyde 3-phosphate dehydrogenase	Environmental Information Processing	Signal transduction	HIF-1 signaling pathway	1.95998e+07	5.18971e+06	2.44407e+06	2.1846e+06	57654.4	4.00926e+06	1.78345e+06	1.15176e+06	1.20215e+06	807666	1.96608e+06	977410	179401	779071	301615	1.38799e+07	3.9037e+06	3.88043e+06	2.604e+06	3.77198e+06	1.4964e+06	682791	594809	486968	789862	127300	201736	1.52632e+06	2.64688e+06	1.56669e+06	112675602	5.95628e+07	3.90073e+07	2.64832e+07	9.85016e+06	9.68221e+06	1.25721e+07	2.20613e+07	1.12359e+07	1.82525e+07	1.7641e+07	6.37341e+06	1.57552e+07
4115	Bacteroides thetaiotaomicron	K00134	glyceraldehyde 3-phosphate dehydrogenase	Environmental Information Processing	Signal transduction	HIF-1 signaling pathway	2.37295e+08	8.52792e+07	8.18548e+08	1340259540	1.92677e+08	1256840534	1454910367	1224282597	1457653395	1380964282	9.24176e+08	2175730467	870127586	2238957201	1087139576	4.02766e+07	2.68636e+07	1.67282e+08	1501052792	1753890086	1581531646	9.49076e+08	1463715550	1043471719	9.29977e+08	1113617698	7.9975e+08	1482869751	1771138407	1442894741	3.02059e+08	1.95156e+08	1.8154e+08	3574956004	3379232165	2443743620	2531725856	3957596629	3626065524	3350855519	3775471857	1260998920	2847818317
5216	Lactobacillus plantarum	K00134	glyceraldehyde 3-phosphate dehydrogenase	Environmental Information Processing	Signal transduction	HIF-1 signaling pathway	4.20921e+07	1.27591e+07	4.41589e+06	2.22872e+06	249928	4.17156e+06	2.84616e+06	1.85517e+06	6.10314e+06	1.01192e+06	320527	1.55055e+06	443039	3.35349e+06	399513	1.9458e+07	7.70564e+06	6.3088e+06	3.4224e+06	4.22162e+06	3.92878e+06	2.04626e+06	2.11255e+06	1.85498e+06	2.94127e+06	1.97778e+06	2.2512e+06	2.97282e+06	4.61586e+06	3.39867e+06	1.19773e+08	5.0297e+07	6.51206e+07	2.15297e+07	11226005	6.48921e+06	9.61823e+06	1.57558e+07	1.20702e+07	1.61074e+07	1.49806e+07	4.49312e+06	1.49628e+07
651	Clostridium butyricum	K00134	glyceraldehyde 3-phosphate dehydrogenase	Human Diseases	Neurodegenerative diseases	Alzheimer's disease	93209.5	NA	NA	NA	NA	NA	75939	172003	29902.3	36228.5	NA	NA	NA	NA	NA	NA	114614	107173	99131.9	NA	NA	NA	94584.3	NA	NA	NA	NA	NA	NA	NA	NA	161042	NA	NA	NA	NA	NA	NA	NA	NA	52581.9	NA	NA
1036	Escherichia coli	K00134	glyceraldehyde 3-phosphate dehydrogenase	Human Diseases	Neurodegenerative diseases	Alzheimer's disease	NA	NA	NA	NA	NA	NA	NA	NA	NA	NA	NA	NA	NA	NA	NA	NA	22863	40831.4	74920.6	163177	122555	NA	NA	50375.3	74454.7	NA	NA	250580	NA	NA	NA	1356757	770038	1.69325e+06	493380	1.02972e+06	1.16225e+06	1095137	628908	183485	128134	53751.8	130475
1237	Anaerostipes caccae	K00134	glyceraldehyde 3-phosphate dehydrogenase	Human Diseases	Neurodegenerative diseases	Alzheimer's disease	5.31346e+07	2.69232e+07	3.42088e+07	2.15287e+07	1.55505e+06	2.64204e+07	1.83652e+07	2.45732e+07	2.6126e+07	2.11707e+07	7.98767e+06	3.02913e+07	1.06494e+07	4.38804e+07	1.60964e+07	3.96868e+07	1.87247e+07	2.41466e+07	1.48141e+07	2.6466e+07	2.54318e+07	6.33225e+06	1.11502e+07	7.26768e+06	8.35356e+06	6.51338e+06	8255540	2.0944e+07	2.63602e+07	2.18606e+07	9.22631e+08	1241917224	1426392601	4.9688e+08	1.48884e+08	1.17321e+08	6.73956e+07	1.4705e+08	1.41606e+08	1.56224e+08	1.6948e+08	5.12557e+07	1.17561e+08
1566	Erysipelatoclostridium ramosum	K00134	glyceraldehyde 3-phosphate dehydrogenase	Human Diseases	Neurodegenerative diseases	Alzheimer's disease	1.84775e+07	1.21923e+07	1.11844e+07	1.91391e+07	745863	1.24703e+07	1.79544e+07	4.33036e+06	1.5293e+07	1.34603e+07	8.98988e+06	2.85239e+07	1.41087e+07	3.2145e+07	8.30853e+06	6.86551e+06	7.92407e+06	1.20694e+07	6.70558e+06	1.01876e+07	1.07547e+07	2.27372e+06	7.56643e+06	3.57794e+06	5.22062e+06	3.42737e+06	3.93546e+06	1.17079e+07	1.36686e+07	1.21168e+07	1.07286e+08	1.75623e+07	5.09933e+07	3.16698e+07	2.63161e+07	1.68991e+07	3.59684e+06	6.70567e+06	4.31393e+06	3.19091e+06	3.39125e+06	2.62307e+06	4.10865e+06
2000	Blautia sp.	K00134	glyceraldehyde 3-phosphate dehydrogenase	Human Diseases	Neurodegenerative diseases	Alzheimer's disease	1040350919	9.92855e+08	1207549363	8.22595e+08	144921569	7.25305e+08	6.97856e+08	636515346	5.53119e+08	3.72732e+08	2.22105e+08	6.64604e+08	2.74036e+08	8.13913e+08	3.3685e+08	5.63218e+08	1131582420	1067115030	9.48008e+08	971667671	9.1315e+08	6.07891e+08	4.3049e+08	5.14203e+08	5.02601e+08	5.447e+08	420646043	7.13719e+08	8.17921e+08	7.73549e+08	1646417183	1581360074	2780327968	1379164421	8.46596e+08	6.78914e+08	5.80912e+08	9.8256e+08	4.24199e+08	6.77902e+08	7.45025e+08	2.96178e+08	5.49048e+08
2172	Escherichia coli	K00134	glyceraldehyde 3-phosphate dehydrogenase	Human Diseases	Neurodegenerative diseases	Alzheimer's disease	1558143383	3.95808e+08	2.53023e+08	8.8893e+07	1.16404e+07	8.20234e+07	1.11175e+08	9.39058e+07	1.52753e+08	1.43507e+08	5.4968e+07	1.81074e+08	5.38804e+07	1.73638e+08	7.41297e+07	1229575883	4.98027e+08	2.76498e+08	9.67594e+07	1.26205e+08	124240010	9.85758e+07	1.42113e+08	1.07348e+08	9.95764e+07	1.08445e+08	8.45206e+07	134340555	1.24975e+08	1.58872e+08	3020903666	1884458287	1198571791	8.44296e+08	3.33269e+08	2.51776e+08	252326513	4.67997e+08	3.90427e+08	3.7132e+08	3.67815e+08	1.38298e+08	2.11897e+08
2645	Bifidobacterium longum	K00134	glyceraldehyde 3-phosphate dehydrogenase	Human Diseases	Neurodegenerative diseases	Alzheimer's disease	1.95998e+07	5.18971e+06	2.44407e+06	2.1846e+06	57654.4	4.00926e+06	1.78345e+06	1.15176e+06	1.20215e+06	807666	1.96608e+06	977410	179401	779071	301615	1.38799e+07	3.9037e+06	3.88043e+06	2.604e+06	3.77198e+06	1.4964e+06	682791	594809	486968	789862	127300	201736	1.52632e+06	2.64688e+06	1.56669e+06	112675602	5.95628e+07	3.90073e+07	2.64832e+07	9.85016e+06	9.68221e+06	1.25721e+07	2.20613e+07	1.12359e+07	1.82525e+07	1.7641e+07	6.37341e+06	1.57552e+07
4115	Bacteroides thetaiotaomicron	K00134	glyceraldehyde 3-phosphate dehydrogenase	Human Diseases	Neurodegenerative diseases	Alzheimer's disease	2.37295e+08	8.52792e+07	8.18548e+08	1340259540	1.92677e+08	1256840534	1454910367	1224282597	1457653395	1380964282	9.24176e+08	2175730467	870127586	2238957201	1087139576	4.02766e+07	2.68636e+07	1.67282e+08	1501052792	1753890086	1581531646	9.49076e+08	1463715550	1043471719	9.29977e+08	1113617698	7.9975e+08	1482869751	1771138407	1442894741	3.02059e+08	1.95156e+08	1.8154e+08	3574956004	3379232165	2443743620	2531725856	3957596629	3626065524	3350855519	3775471857	1260998920	2847818317
5216	Lactobacillus plantarum	K00134	glyceraldehyde 3-phosphate dehydrogenase	Human Diseases	Neurodegenerative diseases	Alzheimer's disease	4.20921e+07	1.27591e+07	4.41589e+06	2.22872e+06	249928	4.17156e+06	2.84616e+06	1.85517e+06	6.10314e+06	1.01192e+06	320527	1.55055e+06	443039	3.35349e+06	399513	1.9458e+07	7.70564e+06	6.3088e+06	3.4224e+06	4.22162e+06	3.92878e+06	2.04626e+06	2.11255e+06	1.85498e+06	2.94127e+06	1.97778e+06	2.2512e+06	2.97282e+06	4.61586e+06	3.39867e+06	1.19773e+08	5.0297e+07	6.51206e+07	2.15297e+07	11226005	6.48921e+06	9.61823e+06	1.57558e+07	1.20702e+07	1.61074e+07	1.49806e+07	4.49312e+06	1.49628e+07
651	Clostridium butyricum	K00134	glyceraldehyde 3-phosphate dehydrogenase	Metabolism	Carbohydrate metabolism	Glycolysis / Gluconeogenesis	93209.5	NA	NA	NA	NA	NA	75939	172003	29902.3	36228.5	NA	NA	NA	NA	NA	NA	114614	107173	99131.9	NA	NA	NA	94584.3	NA	NA	NA	NA	NA	NA	NA	NA	161042	NA	NA	NA	NA	NA	NA	NA	NA	52581.9	NA	NA
1036	Escherichia coli	K00134	glyceraldehyde 3-phosphate dehydrogenase	Metabolism	Carbohydrate metabolism	Glycolysis / Gluconeogenesis	NA	NA	NA	NA	NA	NA	NA	NA	NA	NA	NA	NA	NA	NA	NA	NA	22863	40831.4	74920.6	163177	122555	NA	NA	50375.3	74454.7	NA	NA	250580	NA	NA	NA	1356757	770038	1.69325e+06	493380	1.02972e+06	1.16225e+06	1095137	628908	183485	128134	53751.8	130475
1237	Anaerostipes caccae	K00134	glyceraldehyde 3-phosphate dehydrogenase	Metabolism	Carbohydrate metabolism	Glycolysis / Gluconeogenesis	5.31346e+07	2.69232e+07	3.42088e+07	2.15287e+07	1.55505e+06	2.64204e+07	1.83652e+07	2.45732e+07	2.6126e+07	2.11707e+07	7.98767e+06	3.02913e+07	1.06494e+07	4.38804e+07	1.60964e+07	3.96868e+07	1.87247e+07	2.41466e+07	1.48141e+07	2.6466e+07	2.54318e+07	6.33225e+06	1.11502e+07	7.26768e+06	8.35356e+06	6.51338e+06	8255540	2.0944e+07	2.63602e+07	2.18606e+07	9.22631e+08	1241917224	1426392601	4.9688e+08	1.48884e+08	1.17321e+08	6.73956e+07	1.4705e+08	1.41606e+08	1.56224e+08	1.6948e+08	5.12557e+07	1.17561e+08
1566	Erysipelatoclostridium ramosum	K00134	glyceraldehyde 3-phosphate dehydrogenase	Metabolism	Carbohydrate metabolism	Glycolysis / Gluconeogenesis	1.84775e+07	1.21923e+07	1.11844e+07	1.91391e+07	745863	1.24703e+07	1.79544e+07	4.33036e+06	1.5293e+07	1.34603e+07	8.98988e+06	2.85239e+07	1.41087e+07	3.2145e+07	8.30853e+06	6.86551e+06	7.92407e+06	1.20694e+07	6.70558e+06	1.01876e+07	1.07547e+07	2.27372e+06	7.56643e+06	3.57794e+06	5.22062e+06	3.42737e+06	3.93546e+06	1.17079e+07	1.36686e+07	1.21168e+07	1.07286e+08	1.75623e+07	5.09933e+07	3.16698e+07	2.63161e+07	1.68991e+07	3.59684e+06	6.70567e+06	4.31393e+06	3.19091e+06	3.39125e+06	2.62307e+06	4.10865e+06
2000	Blautia sp.	K00134	glyceraldehyde 3-phosphate dehydrogenase	Metabolism	Carbohydrate metabolism	Glycolysis / Gluconeogenesis	1040350919	9.92855e+08	1207549363	8.22595e+08	144921569	7.25305e+08	6.97856e+08	636515346	5.53119e+08	3.72732e+08	2.22105e+08	6.64604e+08	2.74036e+08	8.13913e+08	3.3685e+08	5.63218e+08	1131582420	1067115030	9.48008e+08	971667671	9.1315e+08	6.07891e+08	4.3049e+08	5.14203e+08	5.02601e+08	5.447e+08	420646043	7.13719e+08	8.17921e+08	7.73549e+08	1646417183	1581360074	2780327968	1379164421	8.46596e+08	6.78914e+08	5.80912e+08	9.8256e+08	4.24199e+08	6.77902e+08	7.45025e+08	2.96178e+08	5.49048e+08
2172	Escherichia coli	K00134	glyceraldehyde 3-phosphate dehydrogenase	Metabolism	Carbohydrate metabolism	Glycolysis / Gluconeogenesis	1558143383	3.95808e+08	2.53023e+08	8.8893e+07	1.16404e+07	8.20234e+07	1.11175e+08	9.39058e+07	1.52753e+08	1.43507e+08	5.4968e+07	1.81074e+08	5.38804e+07	1.73638e+08	7.41297e+07	1229575883	4.98027e+08	2.76498e+08	9.67594e+07	1.26205e+08	124240010	9.85758e+07	1.42113e+08	1.07348e+08	9.95764e+07	1.08445e+08	8.45206e+07	134340555	1.24975e+08	1.58872e+08	3020903666	1884458287	1198571791	8.44296e+08	3.33269e+08	2.51776e+08	252326513	4.67997e+08	3.90427e+08	3.7132e+08	3.67815e+08	1.38298e+08	2.11897e+08
2645	Bifidobacterium longum	K00134	glyceraldehyde 3-phosphate dehydrogenase	Metabolism	Carbohydrate metabolism	Glycolysis / Gluconeogenesis	1.95998e+07	5.18971e+06	2.44407e+06	2.1846e+06	57654.4	4.00926e+06	1.78345e+06	1.15176e+06	1.20215e+06	807666	1.96608e+06	977410	179401	779071	301615	1.38799e+07	3.9037e+06	3.88043e+06	2.604e+06	3.77198e+06	1.4964e+06	682791	594809	486968	789862	127300	201736	1.52632e+06	2.64688e+06	1.56669e+06	112675602	5.95628e+07	3.90073e+07	2.64832e+07	9.85016e+06	9.68221e+06	1.25721e+07	2.20613e+07	1.12359e+07	1.82525e+07	1.7641e+07	6.37341e+06	1.57552e+07
4115	Bacteroides thetaiotaomicron	K00134	glyceraldehyde 3-phosphate dehydrogenase	Metabolism	Carbohydrate metabolism	Glycolysis / Gluconeogenesis	2.37295e+08	8.52792e+07	8.18548e+08	1340259540	1.92677e+08	1256840534	1454910367	1224282597	1457653395	1380964282	9.24176e+08	2175730467	870127586	2238957201	1087139576	4.02766e+07	2.68636e+07	1.67282e+08	1501052792	1753890086	1581531646	9.49076e+08	1463715550	1043471719	9.29977e+08	1113617698	7.9975e+08	1482869751	1771138407	1442894741	3.02059e+08	1.95156e+08	1.8154e+08	3574956004	3379232165	2443743620	2531725856	3957596629	3626065524	3350855519	3775471857	1260998920	2847818317
5216	Lactobacillus plantarum	K00134	glyceraldehyde 3-phosphate dehydrogenase	Metabolism	Carbohydrate metabolism	Glycolysis / Gluconeogenesis	4.20921e+07	1.27591e+07	4.41589e+06	2.22872e+06	249928	4.17156e+06	2.84616e+06	1.85517e+06	6.10314e+06	1.01192e+06	320527	1.55055e+06	443039	3.35349e+06	399513	1.9458e+07	7.70564e+06	6.3088e+06	3.4224e+06	4.22162e+06	3.92878e+06	2.04626e+06	2.11255e+06	1.85498e+06	2.94127e+06	1.97778e+06	2.2512e+06	2.97282e+06	4.61586e+06	3.39867e+06	1.19773e+08	5.0297e+07	6.51206e+07	2.15297e+07	11226005	6.48921e+06	9.61823e+06	1.57558e+07	1.20702e+07	1.61074e+07	1.49806e+07	4.49312e+06	1.49628e+07
651	Clostridium butyricum	K00134	glyceraldehyde 3-phosphate dehydrogenase	Metabolism	Energy metabolism	Carbon fixation in photosynthetic organisms	93209.5	NA	NA	NA	NA	NA	75939	172003	29902.3	36228.5	NA	NA	NA	NA	NA	NA	114614	107173	99131.9	NA	NA	NA	94584.3	NA	NA	NA	NA	NA	NA	NA	NA	161042	NA	NA	NA	NA	NA	NA	NA	NA	52581.9	NA	NA
1036	Escherichia coli	K00134	glyceraldehyde 3-phosphate dehydrogenase	Metabolism	Energy metabolism	Carbon fixation in photosynthetic organisms	NA	NA	NA	NA	NA	NA	NA	NA	NA	NA	NA	NA	NA	NA	NA	NA	22863	40831.4	74920.6	163177	122555	NA	NA	50375.3	74454.7	NA	NA	250580	NA	NA	NA	1356757	770038	1.69325e+06	493380	1.02972e+06	1.16225e+06	1095137	628908	183485	128134	53751.8	130475
1237	Anaerostipes caccae	K00134	glyceraldehyde 3-phosphate dehydrogenase	Metabolism	Energy metabolism	Carbon fixation in photosynthetic organisms	5.31346e+07	2.69232e+07	3.42088e+07	2.15287e+07	1.55505e+06	2.64204e+07	1.83652e+07	2.45732e+07	2.6126e+07	2.11707e+07	7.98767e+06	3.02913e+07	1.06494e+07	4.38804e+07	1.60964e+07	3.96868e+07	1.87247e+07	2.41466e+07	1.48141e+07	2.6466e+07	2.54318e+07	6.33225e+06	1.11502e+07	7.26768e+06	8.35356e+06	6.51338e+06	8255540	2.0944e+07	2.63602e+07	2.18606e+07	9.22631e+08	1241917224	1426392601	4.9688e+08	1.48884e+08	1.17321e+08	6.73956e+07	1.4705e+08	1.41606e+08	1.56224e+08	1.6948e+08	5.12557e+07	1.17561e+08
1566	Erysipelatoclostridium ramosum	K00134	glyceraldehyde 3-phosphate dehydrogenase	Metabolism	Energy metabolism	Carbon fixation in photosynthetic organisms	1.84775e+07	1.21923e+07	1.11844e+07	1.91391e+07	745863	1.24703e+07	1.79544e+07	4.33036e+06	1.5293e+07	1.34603e+07	8.98988e+06	2.85239e+07	1.41087e+07	3.2145e+07	8.30853e+06	6.86551e+06	7.92407e+06	1.20694e+07	6.70558e+06	1.01876e+07	1.07547e+07	2.27372e+06	7.56643e+06	3.57794e+06	5.22062e+06	3.42737e+06	3.93546e+06	1.17079e+07	1.36686e+07	1.21168e+07	1.07286e+08	1.75623e+07	5.09933e+07	3.16698e+07	2.63161e+07	1.68991e+07	3.59684e+06	6.70567e+06	4.31393e+06	3.19091e+06	3.39125e+06	2.62307e+06	4.10865e+06
2000	Blautia sp.	K00134	glyceraldehyde 3-phosphate dehydrogenase	Metabolism	Energy metabolism	Carbon fixation in photosynthetic organisms	1040350919	9.92855e+08	1207549363	8.22595e+08	144921569	7.25305e+08	6.97856e+08	636515346	5.53119e+08	3.72732e+08	2.22105e+08	6.64604e+08	2.74036e+08	8.13913e+08	3.3685e+08	5.63218e+08	1131582420	1067115030	9.48008e+08	971667671	9.1315e+08	6.07891e+08	4.3049e+08	5.14203e+08	5.02601e+08	5.447e+08	420646043	7.13719e+08	8.17921e+08	7.73549e+08	1646417183	1581360074	2780327968	1379164421	8.46596e+08	6.78914e+08	5.80912e+08	9.8256e+08	4.24199e+08	6.77902e+08	7.45025e+08	2.96178e+08	5.49048e+08
2172	Escherichia coli	K00134	glyceraldehyde 3-phosphate dehydrogenase	Metabolism	Energy metabolism	Carbon fixation in photosynthetic organisms	1558143383	3.95808e+08	2.53023e+08	8.8893e+07	1.16404e+07	8.20234e+07	1.11175e+08	9.39058e+07	1.52753e+08	1.43507e+08	5.4968e+07	1.81074e+08	5.38804e+07	1.73638e+08	7.41297e+07	1229575883	4.98027e+08	2.76498e+08	9.67594e+07	1.26205e+08	124240010	9.85758e+07	1.42113e+08	1.07348e+08	9.95764e+07	1.08445e+08	8.45206e+07	134340555	1.24975e+08	1.58872e+08	3020903666	1884458287	1198571791	8.44296e+08	3.33269e+08	2.51776e+08	252326513	4.67997e+08	3.90427e+08	3.7132e+08	3.67815e+08	1.38298e+08	2.11897e+08
2645	Bifidobacterium longum	K00134	glyceraldehyde 3-phosphate dehydrogenase	Metabolism	Energy metabolism	Carbon fixation in photosynthetic organisms	1.95998e+07	5.18971e+06	2.44407e+06	2.1846e+06	57654.4	4.00926e+06	1.78345e+06	1.15176e+06	1.20215e+06	807666	1.96608e+06	977410	179401	779071	301615	1.38799e+07	3.9037e+06	3.88043e+06	2.604e+06	3.77198e+06	1.4964e+06	682791	594809	486968	789862	127300	201736	1.52632e+06	2.64688e+06	1.56669e+06	112675602	5.95628e+07	3.90073e+07	2.64832e+07	9.85016e+06	9.68221e+06	1.25721e+07	2.20613e+07	1.12359e+07	1.82525e+07	1.7641e+07	6.37341e+06	1.57552e+07
4115	Bacteroides thetaiotaomicron	K00134	glyceraldehyde 3-phosphate dehydrogenase	Metabolism	Energy metabolism	Carbon fixation in photosynthetic organisms	2.37295e+08	8.52792e+07	8.18548e+08	1340259540	1.92677e+08	1256840534	1454910367	1224282597	1457653395	1380964282	9.24176e+08	2175730467	870127586	2238957201	1087139576	4.02766e+07	2.68636e+07	1.67282e+08	1501052792	1753890086	1581531646	9.49076e+08	1463715550	1043471719	9.29977e+08	1113617698	7.9975e+08	1482869751	1771138407	1442894741	3.02059e+08	1.95156e+08	1.8154e+08	3574956004	3379232165	2443743620	2531725856	3957596629	3626065524	3350855519	3775471857	1260998920	2847818317
5216	Lactobacillus plantarum	K00134	glyceraldehyde 3-phosphate dehydrogenase	Metabolism	Energy metabolism	Carbon fixation in photosynthetic organisms	4.20921e+07	1.27591e+07	4.41589e+06	2.22872e+06	249928	4.17156e+06	2.84616e+06	1.85517e+06	6.10314e+06	1.01192e+06	320527	1.55055e+06	443039	3.35349e+06	399513	1.9458e+07	7.70564e+06	6.3088e+06	3.4224e+06	4.22162e+06	3.92878e+06	2.04626e+06	2.11255e+06	1.85498e+06	2.94127e+06	1.97778e+06	2.2512e+06	2.97282e+06	4.61586e+06	3.39867e+06	1.19773e+08	5.0297e+07	6.51206e+07	2.15297e+07	11226005	6.48921e+06	9.61823e+06	1.57558e+07	1.20702e+07	1.61074e+07	1.49806e+07	4.49312e+06	1.49628e+07
5891	Escherichia coli	K00135	succinate-semialdehyde dehydrogenase / glutarate-semialdehyde dehydrogenase	Metabolism	Amino acid metabolism	Alanine, aspartate and glutamate metabolism	352401	110323	175724	380523	NA	NA	NA	NA	36773.6	52850.3	22964.9	25228.2	7232.68	71322.7	49211.5	472211	32174.5	NA	245995	NA	249665	NA	NA	NA	NA	204617	NA	62612.4	83985.8	NA	922079	1.2228e+06	629950	730656	135481	78517.3	126482	NA	113452	NA	NA	71702.8	NA
6867	Lactobacillus plantarum	K00135	succinate-semialdehyde dehydrogenase / glutarate-semialdehyde dehydrogenase	Metabolism	Amino acid metabolism	Alanine, aspartate and glutamate metabolism	196948	NA	NA	999284	NA	646429	1.24423e+06	NA	1.43647e+06	NA	NA	NA	NA	NA	NA	NA	NA	NA	208732	333347	259086	NA	267613	191839	163943	496236	348966	169668	140861	240084	NA	NA	NA	1100590	775694	729938	117969	NA	NA	NA	NA	NA	NA
5891	Escherichia coli	K00135	succinate-semialdehyde dehydrogenase / glutarate-semialdehyde dehydrogenase	Metabolism	Amino acid metabolism	Lysine degradation	352401	110323	175724	380523	NA	NA	NA	NA	36773.6	52850.3	22964.9	25228.2	7232.68	71322.7	49211.5	472211	32174.5	NA	245995	NA	249665	NA	NA	NA	NA	204617	NA	62612.4	83985.8	NA	922079	1.2228e+06	629950	730656	135481	78517.3	126482	NA	113452	NA	NA	71702.8	NA
6867	Lactobacillus plantarum	K00135	succinate-semialdehyde dehydrogenase / glutarate-semialdehyde dehydrogenase	Metabolism	Amino acid metabolism	Lysine degradation	196948	NA	NA	999284	NA	646429	1.24423e+06	NA	1.43647e+06	NA	NA	NA	NA	NA	NA	NA	NA	NA	208732	333347	259086	NA	267613	191839	163943	496236	348966	169668	140861	240084	NA	NA	NA	1100590	775694	729938	117969	NA	NA	NA	NA	NA	NA
5891	Escherichia coli	K00135	succinate-semialdehyde dehydrogenase / glutarate-semialdehyde dehydrogenase	Metabolism	Amino acid metabolism	Tyrosine metabolism	352401	110323	175724	380523	NA	NA	NA	NA	36773.6	52850.3	22964.9	25228.2	7232.68	71322.7	49211.5	472211	32174.5	NA	245995	NA	249665	NA	NA	NA	NA	204617	NA	62612.4	83985.8	NA	922079	1.2228e+06	629950	730656	135481	78517.3	126482	NA	113452	NA	NA	71702.8	NA
6867	Lactobacillus plantarum	K00135	succinate-semialdehyde dehydrogenase / glutarate-semialdehyde dehydrogenase	Metabolism	Amino acid metabolism	Tyrosine metabolism	196948	NA	NA	999284	NA	646429	1.24423e+06	NA	1.43647e+06	NA	NA	NA	NA	NA	NA	NA	NA	NA	208732	333347	259086	NA	267613	191839	163943	496236	348966	169668	140861	240084	NA	NA	NA	1100590	775694	729938	117969	NA	NA	NA	NA	NA	NA
5891	Escherichia coli	K00135	succinate-semialdehyde dehydrogenase / glutarate-semialdehyde dehydrogenase	Metabolism	Carbohydrate metabolism	Butanoate metabolism	352401	110323	175724	380523	NA	NA	NA	NA	36773.6	52850.3	22964.9	25228.2	7232.68	71322.7	49211.5	472211	32174.5	NA	245995	NA	249665	NA	NA	NA	NA	204617	NA	62612.4	83985.8	NA	922079	1.2228e+06	629950	730656	135481	78517.3	126482	NA	113452	NA	NA	71702.8	NA
6867	Lactobacillus plantarum	K00135	succinate-semialdehyde dehydrogenase / glutarate-semialdehyde dehydrogenase	Metabolism	Carbohydrate metabolism	Butanoate metabolism	196948	NA	NA	999284	NA	646429	1.24423e+06	NA	1.43647e+06	NA	NA	NA	NA	NA	NA	NA	NA	NA	208732	333347	259086	NA	267613	191839	163943	496236	348966	169668	140861	240084	NA	NA	NA	1100590	775694	729938	117969	NA	NA	NA	NA	NA	NA
5891	Escherichia coli	K00135	succinate-semialdehyde dehydrogenase / glutarate-semialdehyde dehydrogenase	Metabolism	Metabolism of cofactors and vitamins	Nicotinate and nicotinamide metabolism	352401	110323	175724	380523	NA	NA	NA	NA	36773.6	52850.3	22964.9	25228.2	7232.68	71322.7	49211.5	472211	32174.5	NA	245995	NA	249665	NA	NA	NA	NA	204617	NA	62612.4	83985.8	NA	922079	1.2228e+06	629950	730656	135481	78517.3	126482	NA	113452	NA	NA	71702.8	NA
6867	Lactobacillus plantarum	K00135	succinate-semialdehyde dehydrogenase / glutarate-semialdehyde dehydrogenase	Metabolism	Metabolism of cofactors and vitamins	Nicotinate and nicotinamide metabolism	196948	NA	NA	999284	NA	646429	1.24423e+06	NA	1.43647e+06	NA	NA	NA	NA	NA	NA	NA	NA	NA	208732	333347	259086	NA	267613	191839	163943	496236	348966	169668	140861	240084	NA	NA	NA	1100590	775694	729938	117969	NA	NA	NA	NA	NA	NA
1812	Escherichia coli	K00138	aldehyde dehydrogenase	Metabolism	Carbohydrate metabolism	Glycolysis / Gluconeogenesis	NA	NA	NA	NA	NA	NA	NA	NA	41752.3	23108.5	NA	NA	NA	NA	NA	115136	NA	NA	NA	NA	NA	NA	36482.1	NA	NA	NA	68122.6	NA	NA	NA	769316	1.05888e+06	116794	74760.1	90510.5	NA	569135	1.62024e+06	738089	1088591	1.02525e+06	301031	883614
1812	Escherichia coli	K00138	aldehyde dehydrogenase	Metabolism	Carbohydrate metabolism	Pyruvate metabolism	NA	NA	NA	NA	NA	NA	NA	NA	41752.3	23108.5	NA	NA	NA	NA	NA	115136	NA	NA	NA	NA	NA	NA	36482.1	NA	NA	NA	68122.6	NA	NA	NA	769316	1.05888e+06	116794	74760.1	90510.5	NA	569135	1.62024e+06	738089	1088591	1.02525e+06	301031	883614
610	Blautia sp.	K00140	malonate-semialdehyde dehydrogenase (acetylating) / methylmalonate-semialdehyde dehydrogenase	Metabolism	Amino acid metabolism	Valine, leucine and isoleucine degradation	2.89424e+07	3.96674e+07	5.68555e+07	5.45261e+07	1.56986e+06	5.45862e+07	5.63738e+07	1.97033e+07	3.21905e+07	2.32492e+07	2.09568e+07	7.36193e+07	2.20506e+07	8.0903e+07	3.81549e+07	1.72678e+07	4.5564e+07	3.71792e+07	4.45169e+07	8.39673e+07	9.52499e+07	4.06461e+07	3.83091e+07	2.36403e+07	3.03662e+07	2.9949e+07	2.19368e+07	5.42772e+07	7.09114e+07	5.90215e+07	8.25587e+07	1.90501e+08	3.23927e+08	1.81029e+08	1.04986e+08	9.81997e+07	6.91808e+07	1.35208e+08	1.02223e+08	1.1174e+08	1.25056e+08	4.52687e+07	1.04435e+08
610	Blautia sp.	K00140	malonate-semialdehyde dehydrogenase (acetylating) / methylmalonate-semialdehyde dehydrogenase	Metabolism	Carbohydrate metabolism	Inositol phosphate metabolism	2.89424e+07	3.96674e+07	5.68555e+07	5.45261e+07	1.56986e+06	5.45862e+07	5.63738e+07	1.97033e+07	3.21905e+07	2.32492e+07	2.09568e+07	7.36193e+07	2.20506e+07	8.0903e+07	3.81549e+07	1.72678e+07	4.5564e+07	3.71792e+07	4.45169e+07	8.39673e+07	9.52499e+07	4.06461e+07	3.83091e+07	2.36403e+07	3.03662e+07	2.9949e+07	2.19368e+07	5.42772e+07	7.09114e+07	5.90215e+07	8.25587e+07	1.90501e+08	3.23927e+08	1.81029e+08	1.04986e+08	9.81997e+07	6.91808e+07	1.35208e+08	1.02223e+08	1.1174e+08	1.25056e+08	4.52687e+07	1.04435e+08
610	Blautia sp.	K00140	malonate-semialdehyde dehydrogenase (acetylating) / methylmalonate-semialdehyde dehydrogenase	Metabolism	Carbohydrate metabolism	Propanoate metabolism	2.89424e+07	3.96674e+07	5.68555e+07	5.45261e+07	1.56986e+06	5.45862e+07	5.63738e+07	1.97033e+07	3.21905e+07	2.32492e+07	2.09568e+07	7.36193e+07	2.20506e+07	8.0903e+07	3.81549e+07	1.72678e+07	4.5564e+07	3.71792e+07	4.45169e+07	8.39673e+07	9.52499e+07	4.06461e+07	3.83091e+07	2.36403e+07	3.03662e+07	2.9949e+07	2.19368e+07	5.42772e+07	7.09114e+07	5.90215e+07	8.25587e+07	1.90501e+08	3.23927e+08	1.81029e+08	1.04986e+08	9.81997e+07	6.91808e+07	1.35208e+08	1.02223e+08	1.1174e+08	1.25056e+08	4.52687e+07	1.04435e+08
610	Blautia sp.	K00140	malonate-semialdehyde dehydrogenase (acetylating) / methylmalonate-semialdehyde dehydrogenase	Metabolism	Metabolism of other amino acids	beta-Alanine metabolism	2.89424e+07	3.96674e+07	5.68555e+07	5.45261e+07	1.56986e+06	5.45862e+07	5.63738e+07	1.97033e+07	3.21905e+07	2.32492e+07	2.09568e+07	7.36193e+07	2.20506e+07	8.0903e+07	3.81549e+07	1.72678e+07	4.5564e+07	3.71792e+07	4.45169e+07	8.39673e+07	9.52499e+07	4.06461e+07	3.83091e+07	2.36403e+07	3.03662e+07	2.9949e+07	2.19368e+07	5.42772e+07	7.09114e+07	5.90215e+07	8.25587e+07	1.90501e+08	3.23927e+08	1.81029e+08	1.04986e+08	9.81997e+07	6.91808e+07	1.35208e+08	1.02223e+08	1.1174e+08	1.25056e+08	4.52687e+07	1.04435e+08
6671	Bacteroides thetaiotaomicron	K00145	N-acetyl-gamma-glutamyl-phosphate reductase	Metabolism	Amino acid metabolism	Arginine biosynthesis	8.63229e+06	668474	7.50836e+06	8.47571e+06	645585	4.79972e+06	5.27909e+06	3.48624e+06	5.27123e+06	4.3541e+06	7.01849e+06	2.03331e+07	7.62153e+06	2.24838e+07	7.43365e+06	8.72859e+06	3.28489e+06	2.32398e+06	1.47472e+07	1.9813e+07	2.01229e+07	1.06682e+07	1.52018e+07	7.6125e+06	1.06822e+07	1.45126e+07	8.03228e+06	1.98809e+07	2.05262e+07	2.06224e+07	2.268e+07	1.20604e+07	1.25035e+07	4.16176e+07	3.23737e+07	2.70696e+07	1.24556e+07	2.18539e+07	2.91033e+07	1.84036e+07	2.27357e+07	10488149	3.09301e+07
6906	Blautia sp.	K00145	N-acetyl-gamma-glutamyl-phosphate reductase	Metabolism	Amino acid metabolism	Arginine biosynthesis	NA	103893	NA	121069	NA	NA	NA	NA	NA	NA	NA	NA	NA	NA	NA	193514	305775	NA	158791	225220	203964	112142	NA	62757.3	NA	NA	NA	202329	NA	NA	NA	145241	653606	422485	373115	NA	153987	NA	NA	161635	168807	45565.9	217132
7112	Anaerostipes caccae	K00145	N-acetyl-gamma-glutamyl-phosphate reductase	Metabolism	Amino acid metabolism	Arginine biosynthesis	131926	270415	170131	135296	NA	NA	407624	187957	NA	NA	NA	NA	NA	NA	NA	NA	NA	NA	NA	NA	NA	NA	NA	NA	NA	NA	NA	NA	NA	NA	393223	257852	494208	NA	NA	NA	NA	NA	NA	NA	NA	NA	NA
1001	Heterogeneous	K00147	glutamate-5-semialdehyde dehydrogenase	Metabolism	Amino acid metabolism	Arginine and proline metabolism	10175986	6.1163e+06	6.43063e+06	3.11373e+06	71327.2	3.58252e+06	4.34812e+06	3.2972e+06	2.17867e+06	1.58752e+06	554186	1.61607e+06	257985	2.19096e+06	414778	4.8437e+06	1.74453e+06	1.89425e+06	962327	1.83787e+06	1.23454e+06	1.20198e+06	1.79327e+06	1.02922e+06	1.09499e+06	1.44251e+06	914798	1.76154e+06	1.85301e+06	1.61284e+06	3.22971e+07	1.67656e+07	1.72237e+07	1.47551e+07	4.76465e+06	3.08481e+06	670517	1.03819e+06	1.12172e+06	769362	799804	721156	1.38674e+06
3182	Anaerostipes caccae	K00147	glutamate-5-semialdehyde dehydrogenase	Metabolism	Amino acid metabolism	Arginine and proline metabolism	2.37377e+06	924501	1.71241e+06	934553	160838	196453	694475	316170	29680.8	98712.4	444975	1.36985e+06	473663	1.36599e+06	873456	659596	664408	825651	519855	654009	1.39069e+06	1.13012e+06	1.94527e+06	1.22524e+06	529258	893380	882720	1.7194e+06	787838	963340	3.59119e+07	4.91379e+07	5.12731e+07	2.00241e+07	6.53172e+06	3.06294e+06	675633	3.45252e+06	1.19473e+06	1.85142e+06	1.34389e+06	405507	2.66809e+06
6201	Bacteroides thetaiotaomicron	K00147	glutamate-5-semialdehyde dehydrogenase	Metabolism	Amino acid metabolism	Arginine and proline metabolism	1.24368e+06	1.20512e+06	640057	685121	20161.7	2.37162e+06	393844	1.67018e+06	871284	527022	574234	1.13271e+06	551327	1.08965e+06	822347	2.14025e+06	51338.2	1.9884e+06	1.83278e+06	716426	1.3541e+06	556184	852816	410016	1.00288e+06	425390	230976	1.08868e+06	1.19045e+06	1.00712e+06	990347	2.45281e+06	6.36582e+06	4.47328e+06	3369651	2.02474e+06	2.93811e+06	4.60125e+06	5.81579e+06	4.10384e+06	4.8959e+06	2.10247e+06	4.5994e+06
6535	Blautia sp.	K00147	glutamate-5-semialdehyde dehydrogenase	Metabolism	Amino acid metabolism	Arginine and proline metabolism	1.03861e+06	1.67602e+06	1.21636e+06	1.54652e+06	33272.6	1.3647e+06	1.87838e+06	759009	1.13399e+06	424969	340045	560364	131331	1.92628e+06	925420	215111	1.31433e+06	2.09133e+06	1.42795e+06	2.94437e+06	751561	76371.1	317892	NA	281316	105167	141284	473276	1.30346e+06	629207	4.43043e+06	8.59856e+06	1.76691e+07	6.71064e+06	4.83326e+06	3.79884e+06	2.28773e+06	4.04297e+06	2.53478e+06	3.04424e+06	7.53371e+06	1.63444e+06	1.08891e+06
1001	Heterogeneous	K00147	glutamate-5-semialdehyde dehydrogenase	Metabolism	Biosynthesis of other secondary metabolites	Carbapenem biosynthesis	10175986	6.1163e+06	6.43063e+06	3.11373e+06	71327.2	3.58252e+06	4.34812e+06	3.2972e+06	2.17867e+06	1.58752e+06	554186	1.61607e+06	257985	2.19096e+06	414778	4.8437e+06	1.74453e+06	1.89425e+06	962327	1.83787e+06	1.23454e+06	1.20198e+06	1.79327e+06	1.02922e+06	1.09499e+06	1.44251e+06	914798	1.76154e+06	1.85301e+06	1.61284e+06	3.22971e+07	1.67656e+07	1.72237e+07	1.47551e+07	4.76465e+06	3.08481e+06	670517	1.03819e+06	1.12172e+06	769362	799804	721156	1.38674e+06
3182	Anaerostipes caccae	K00147	glutamate-5-semialdehyde dehydrogenase	Metabolism	Biosynthesis of other secondary metabolites	Carbapenem biosynthesis	2.37377e+06	924501	1.71241e+06	934553	160838	196453	694475	316170	29680.8	98712.4	444975	1.36985e+06	473663	1.36599e+06	873456	659596	664408	825651	519855	654009	1.39069e+06	1.13012e+06	1.94527e+06	1.22524e+06	529258	893380	882720	1.7194e+06	787838	963340	3.59119e+07	4.91379e+07	5.12731e+07	2.00241e+07	6.53172e+06	3.06294e+06	675633	3.45252e+06	1.19473e+06	1.85142e+06	1.34389e+06	405507	2.66809e+06
6201	Bacteroides thetaiotaomicron	K00147	glutamate-5-semialdehyde dehydrogenase	Metabolism	Biosynthesis of other secondary metabolites	Carbapenem biosynthesis	1.24368e+06	1.20512e+06	640057	685121	20161.7	2.37162e+06	393844	1.67018e+06	871284	527022	574234	1.13271e+06	551327	1.08965e+06	822347	2.14025e+06	51338.2	1.9884e+06	1.83278e+06	716426	1.3541e+06	556184	852816	410016	1.00288e+06	425390	230976	1.08868e+06	1.19045e+06	1.00712e+06	990347	2.45281e+06	6.36582e+06	4.47328e+06	3369651	2.02474e+06	2.93811e+06	4.60125e+06	5.81579e+06	4.10384e+06	4.8959e+06	2.10247e+06	4.5994e+06
6535	Blautia sp.	K00147	glutamate-5-semialdehyde dehydrogenase	Metabolism	Biosynthesis of other secondary metabolites	Carbapenem biosynthesis	1.03861e+06	1.67602e+06	1.21636e+06	1.54652e+06	33272.6	1.3647e+06	1.87838e+06	759009	1.13399e+06	424969	340045	560364	131331	1.92628e+06	925420	215111	1.31433e+06	2.09133e+06	1.42795e+06	2.94437e+06	751561	76371.1	317892	NA	281316	105167	141284	473276	1.30346e+06	629207	4.43043e+06	8.59856e+06	1.76691e+07	6.71064e+06	4.83326e+06	3.79884e+06	2.28773e+06	4.04297e+06	2.53478e+06	3.04424e+06	7.53371e+06	1.63444e+06	1.08891e+06
1067	Escherichia coli	K00156	pyruvate dehydrogenase (quinone)	Metabolism	Carbohydrate metabolism	Pyruvate metabolism	1.11185e+07	4.90126e+06	4.84807e+06	2.94753e+06	610715	4.41622e+06	4.29596e+06	3.48913e+06	7.89548e+06	6.36254e+06	1.43478e+06	4.27146e+06	1.16074e+06	1.0549e+06	575369	1.81308e+07	5.20218e+06	3.3383e+06	2.78986e+06	4.64417e+06	3.36177e+06	1.10607e+06	2.60304e+06	546219	1.30146e+06	988475	875776	3.09471e+06	3.77183e+06	3.40258e+06	9.13209e+07	6.23881e+07	5.27822e+07	3.90783e+07	2.34039e+07	2.69361e+07	1.5856e+06	2.92024e+06	2.17052e+06	2.19941e+06	1.94083e+06	1.08809e+06	1.23522e+06
3175	Bacteroides thetaiotaomicron	K00156	pyruvate dehydrogenase (quinone)	Metabolism	Carbohydrate metabolism	Pyruvate metabolism	270695	558842	711776	1012486	41015.6	1.74368e+07	224797	287104	43326.5	20176	819299	364070	477480	899000	170200	158239	19671.5	168844	1.09796e+06	3.48174e+06	2.45381e+06	877191	1.57159e+06	947725	627306	1.19454e+06	1.10465e+06	1.76221e+06	1.29177e+06	1.64217e+06	2.69425e+06	2.43824e+06	1.61626e+06	804453	3.34199e+06	3.2443e+06	1.64234e+06	2.93833e+06	2.64933e+06	3.08724e+06	3.73809e+06	1.06164e+06	3.47179e+06
664	Lactobacillus plantarum	K00158	pyruvate oxidase	Metabolism	Carbohydrate metabolism	Pyruvate metabolism	142486	3842.03	76098.5	NA	20213.9	NA	NA	NA	NA	254852	NA	NA	NA	122839	NA	NA	NA	NA	NA	NA	NA	NA	8197.01	NA	NA	NA	8561.89	7137.34	NA	NA	NA	131874	NA	14653.3	NA	11059.8	1.22126e+06	2.02154e+06	NA	459982	1.14463e+06	472312	1.34712e+06
3164	Lactobacillus plantarum	K00158	pyruvate oxidase	Metabolism	Carbohydrate metabolism	Pyruvate metabolism	6.0291e+06	1.92364e+06	702989	1.0735e+06	81607.7	1.64561e+06	1.35937e+06	1.57197e+06	236760	213501	1.04048e+06	3.49655e+06	2242885	4.28192e+06	2.73158e+06	3.43504e+06	833874	621209	318499	339020	261248	362655	489759	575701	788235	483649	539824	969792	1.02214e+06	542221	1.09652e+07	1.62161e+07	5.49784e+07	2.5498e+07	5.64675e+06	2.49212e+06	1.00293e+07	1.6426e+07	1.30825e+07	1.9764e+07	2.07875e+07	7.72492e+06	2.4695e+07
3089	Lactobacillus plantarum	K00161	pyruvate dehydrogenase E1 component alpha subunit	Environmental Information Processing	Signal transduction	HIF-1 signaling pathway	2.95796e+06	59464.9	424859	125051	NA	131748	73516.8	111177	284468	NA	NA	321382	NA	238922	37914.6	865541	301836	NA	376363	480529	273804	146219	109851	69310.2	137440	NA	78192.7	257195	129690	290083	773693	459060	326051	NA	NA	NA	NA	NA	NA	208425	226280	140981	258483
3089	Lactobacillus plantarum	K00161	pyruvate dehydrogenase E1 component alpha subunit	Human Diseases	Cancers	Central carbon metabolism in cancer	2.95796e+06	59464.9	424859	125051	NA	131748	73516.8	111177	284468	NA	NA	321382	NA	238922	37914.6	865541	301836	NA	376363	480529	273804	146219	109851	69310.2	137440	NA	78192.7	257195	129690	290083	773693	459060	326051	NA	NA	NA	NA	NA	NA	208425	226280	140981	258483
3089	Lactobacillus plantarum	K00161	pyruvate dehydrogenase E1 component alpha subunit	Metabolism	Carbohydrate metabolism	Citrate cycle (TCA cycle)	2.95796e+06	59464.9	424859	125051	NA	131748	73516.8	111177	284468	NA	NA	321382	NA	238922	37914.6	865541	301836	NA	376363	480529	273804	146219	109851	69310.2	137440	NA	78192.7	257195	129690	290083	773693	459060	326051	NA	NA	NA	NA	NA	NA	208425	226280	140981	258483
3089	Lactobacillus plantarum	K00161	pyruvate dehydrogenase E1 component alpha subunit	Metabolism	Carbohydrate metabolism	Glycolysis / Gluconeogenesis	2.95796e+06	59464.9	424859	125051	NA	131748	73516.8	111177	284468	NA	NA	321382	NA	238922	37914.6	865541	301836	NA	376363	480529	273804	146219	109851	69310.2	137440	NA	78192.7	257195	129690	290083	773693	459060	326051	NA	NA	NA	NA	NA	NA	208425	226280	140981	258483
3089	Lactobacillus plantarum	K00161	pyruvate dehydrogenase E1 component alpha subunit	Metabolism	Carbohydrate metabolism	Pyruvate metabolism	2.95796e+06	59464.9	424859	125051	NA	131748	73516.8	111177	284468	NA	NA	321382	NA	238922	37914.6	865541	301836	NA	376363	480529	273804	146219	109851	69310.2	137440	NA	78192.7	257195	129690	290083	773693	459060	326051	NA	NA	NA	NA	NA	NA	208425	226280	140981	258483
3089	Lactobacillus plantarum	K00161	pyruvate dehydrogenase E1 component alpha subunit	Organismal Systems	Endocrine system	Glucagon signaling pathway	2.95796e+06	59464.9	424859	125051	NA	131748	73516.8	111177	284468	NA	NA	321382	NA	238922	37914.6	865541	301836	NA	376363	480529	273804	146219	109851	69310.2	137440	NA	78192.7	257195	129690	290083	773693	459060	326051	NA	NA	NA	NA	NA	NA	208425	226280	140981	258483
3858	Lactobacillus plantarum	K00162	pyruvate dehydrogenase E1 component beta subunit	Environmental Information Processing	Signal transduction	HIF-1 signaling pathway	4.59725e+06	155448	64339.4	44144.2	31774.7	5.48513e+06	3.97469e+06	21948.1	3.51824e+06	99069.2	58477.7	107521	60778.3	107968	NA	178258	158686	42657.6	7.61295e+06	17465188	8747244	7.30402e+06	6.45739e+06	4.88484e+06	1.00889e+07	6234639	3.41737e+06	8489436	6.67499e+06	7.53592e+06	1.76099e+06	1.44863e+07	1.74577e+07	386257	5.87579e+06	6.39285e+06	204053	18536	138145	278391	400198	NA	401961
3858	Lactobacillus plantarum	K00162	pyruvate dehydrogenase E1 component beta subunit	Human Diseases	Cancers	Central carbon metabolism in cancer	4.59725e+06	155448	64339.4	44144.2	31774.7	5.48513e+06	3.97469e+06	21948.1	3.51824e+06	99069.2	58477.7	107521	60778.3	107968	NA	178258	158686	42657.6	7.61295e+06	17465188	8747244	7.30402e+06	6.45739e+06	4.88484e+06	1.00889e+07	6234639	3.41737e+06	8489436	6.67499e+06	7.53592e+06	1.76099e+06	1.44863e+07	1.74577e+07	386257	5.87579e+06	6.39285e+06	204053	18536	138145	278391	400198	NA	401961
3858	Lactobacillus plantarum	K00162	pyruvate dehydrogenase E1 component beta subunit	Metabolism	Carbohydrate metabolism	Citrate cycle (TCA cycle)	4.59725e+06	155448	64339.4	44144.2	31774.7	5.48513e+06	3.97469e+06	21948.1	3.51824e+06	99069.2	58477.7	107521	60778.3	107968	NA	178258	158686	42657.6	7.61295e+06	17465188	8747244	7.30402e+06	6.45739e+06	4.88484e+06	1.00889e+07	6234639	3.41737e+06	8489436	6.67499e+06	7.53592e+06	1.76099e+06	1.44863e+07	1.74577e+07	386257	5.87579e+06	6.39285e+06	204053	18536	138145	278391	400198	NA	401961
3858	Lactobacillus plantarum	K00162	pyruvate dehydrogenase E1 component beta subunit	Metabolism	Carbohydrate metabolism	Glycolysis / Gluconeogenesis	4.59725e+06	155448	64339.4	44144.2	31774.7	5.48513e+06	3.97469e+06	21948.1	3.51824e+06	99069.2	58477.7	107521	60778.3	107968	NA	178258	158686	42657.6	7.61295e+06	17465188	8747244	7.30402e+06	6.45739e+06	4.88484e+06	1.00889e+07	6234639	3.41737e+06	8489436	6.67499e+06	7.53592e+06	1.76099e+06	1.44863e+07	1.74577e+07	386257	5.87579e+06	6.39285e+06	204053	18536	138145	278391	400198	NA	401961
3858	Lactobacillus plantarum	K00162	pyruvate dehydrogenase E1 component beta subunit	Metabolism	Carbohydrate metabolism	Pyruvate metabolism	4.59725e+06	155448	64339.4	44144.2	31774.7	5.48513e+06	3.97469e+06	21948.1	3.51824e+06	99069.2	58477.7	107521	60778.3	107968	NA	178258	158686	42657.6	7.61295e+06	17465188	8747244	7.30402e+06	6.45739e+06	4.88484e+06	1.00889e+07	6234639	3.41737e+06	8489436	6.67499e+06	7.53592e+06	1.76099e+06	1.44863e+07	1.74577e+07	386257	5.87579e+06	6.39285e+06	204053	18536	138145	278391	400198	NA	401961
3858	Lactobacillus plantarum	K00162	pyruvate dehydrogenase E1 component beta subunit	Organismal Systems	Endocrine system	Glucagon signaling pathway	4.59725e+06	155448	64339.4	44144.2	31774.7	5.48513e+06	3.97469e+06	21948.1	3.51824e+06	99069.2	58477.7	107521	60778.3	107968	NA	178258	158686	42657.6	7.61295e+06	17465188	8747244	7.30402e+06	6.45739e+06	4.88484e+06	1.00889e+07	6234639	3.41737e+06	8489436	6.67499e+06	7.53592e+06	1.76099e+06	1.44863e+07	1.74577e+07	386257	5.87579e+06	6.39285e+06	204053	18536	138145	278391	400198	NA	401961
6599	Escherichia coli	K00163	pyruvate dehydrogenase E1 component	Metabolism	Carbohydrate metabolism	Citrate cycle (TCA cycle)	6.91099e+07	2.25022e+07	1.70818e+07	2.16297e+07	470804	6.68812e+06	1.5156e+07	1.56852e+07	1.2434e+07	9.78727e+06	7.56086e+06	2.09971e+07	7.95267e+06	2.07822e+07	1.37349e+07	1.17507e+07	1.0316e+07	6.44449e+06	4.57828e+06	1.21326e+07	1.07513e+07	6.07356e+06	1.09752e+07	5.92412e+06	6.78785e+06	6.52123e+06	4.64385e+06	2.03607e+07	2.33597e+07	2.18264e+07	2.85446e+08	1.44203e+08	9.82295e+07	8.18972e+07	3.83397e+07	2.81064e+07	2.0248e+07	3.32653e+07	2.38671e+07	2.5706e+07	2.48414e+07	9.70402e+06	1.75899e+07
6599	Escherichia coli	K00163	pyruvate dehydrogenase E1 component	Metabolism	Carbohydrate metabolism	Glycolysis / Gluconeogenesis	6.91099e+07	2.25022e+07	1.70818e+07	2.16297e+07	470804	6.68812e+06	1.5156e+07	1.56852e+07	1.2434e+07	9.78727e+06	7.56086e+06	2.09971e+07	7.95267e+06	2.07822e+07	1.37349e+07	1.17507e+07	1.0316e+07	6.44449e+06	4.57828e+06	1.21326e+07	1.07513e+07	6.07356e+06	1.09752e+07	5.92412e+06	6.78785e+06	6.52123e+06	4.64385e+06	2.03607e+07	2.33597e+07	2.18264e+07	2.85446e+08	1.44203e+08	9.82295e+07	8.18972e+07	3.83397e+07	2.81064e+07	2.0248e+07	3.32653e+07	2.38671e+07	2.5706e+07	2.48414e+07	9.70402e+06	1.75899e+07
6599	Escherichia coli	K00163	pyruvate dehydrogenase E1 component	Metabolism	Carbohydrate metabolism	Pyruvate metabolism	6.91099e+07	2.25022e+07	1.70818e+07	2.16297e+07	470804	6.68812e+06	1.5156e+07	1.56852e+07	1.2434e+07	9.78727e+06	7.56086e+06	2.09971e+07	7.95267e+06	2.07822e+07	1.37349e+07	1.17507e+07	1.0316e+07	6.44449e+06	4.57828e+06	1.21326e+07	1.07513e+07	6.07356e+06	1.09752e+07	5.92412e+06	6.78785e+06	6.52123e+06	4.64385e+06	2.03607e+07	2.33597e+07	2.18264e+07	2.85446e+08	1.44203e+08	9.82295e+07	8.18972e+07	3.83397e+07	2.81064e+07	2.0248e+07	3.32653e+07	2.38671e+07	2.5706e+07	2.48414e+07	9.70402e+06	1.75899e+07
3022	Escherichia coli	K00164	2-oxoglutarate dehydrogenase E1 component	Metabolism	Amino acid metabolism	Lysine degradation	5.98196e+06	1.43818e+06	3.26103e+06	1.07873e+06	181241	451484	114096	40308.8	102471	137723	763860	1.51629e+06	2.21533e+06	1.25069e+06	3.53187e+06	11082.4	215622	274643	432040	899969	787540	348381	472714	429964	338202	487505	120803	1.01449e+06	511719	574274	7.56918e+06	9.5606e+06	6.30984e+06	6.37694e+06	2.57825e+06	1.43611e+06	722803	1.10495e+06	1.23562e+06	1.52079e+06	1.47565e+06	367414	699867
3022	Escherichia coli	K00164	2-oxoglutarate dehydrogenase E1 component	Metabolism	Amino acid metabolism	Tryptophan metabolism	5.98196e+06	1.43818e+06	3.26103e+06	1.07873e+06	181241	451484	114096	40308.8	102471	137723	763860	1.51629e+06	2.21533e+06	1.25069e+06	3.53187e+06	11082.4	215622	274643	432040	899969	787540	348381	472714	429964	338202	487505	120803	1.01449e+06	511719	574274	7.56918e+06	9.5606e+06	6.30984e+06	6.37694e+06	2.57825e+06	1.43611e+06	722803	1.10495e+06	1.23562e+06	1.52079e+06	1.47565e+06	367414	699867
3022	Escherichia coli	K00164	2-oxoglutarate dehydrogenase E1 component	Metabolism	Carbohydrate metabolism	Citrate cycle (TCA cycle)	5.98196e+06	1.43818e+06	3.26103e+06	1.07873e+06	181241	451484	114096	40308.8	102471	137723	763860	1.51629e+06	2.21533e+06	1.25069e+06	3.53187e+06	11082.4	215622	274643	432040	899969	787540	348381	472714	429964	338202	487505	120803	1.01449e+06	511719	574274	7.56918e+06	9.5606e+06	6.30984e+06	6.37694e+06	2.57825e+06	1.43611e+06	722803	1.10495e+06	1.23562e+06	1.52079e+06	1.47565e+06	367414	699867
5586	Blautia sp.	K00174	2-oxoglutarate/2-oxoacid ferredoxin oxidoreductase subunit alpha	Metabolism	Carbohydrate metabolism	Butanoate metabolism	NA	13130.2	NA	98663.5	NA	NA	NA	NA	NA	NA	NA	NA	NA	NA	NA	NA	NA	71822.5	NA	135455	149701	NA	NA	NA	NA	NA	NA	NA	NA	NA	373971	225844	NA	NA	NA	NA	NA	176066	NA	NA	28939.5	130035	NA
6583	Bacteroides thetaiotaomicron	K00174	2-oxoglutarate/2-oxoacid ferredoxin oxidoreductase subunit alpha	Metabolism	Carbohydrate metabolism	Butanoate metabolism	9.52114e+06	2.70127e+06	1.28081e+07	3.23724e+07	1.38628e+06	2.63313e+07	2.25632e+07	1.6748e+07	2.3032e+07	2.50843e+07	1.07627e+07	3.46368e+07	1.24683e+07	3.71931e+07	1.34154e+07	2.79754e+06	3.418e+06	5.58853e+06	4.7106e+07	7.6779e+07	5.31054e+07	3.10453e+07	3.47234e+07	17953070	2.39905e+07	2.15473e+07	1.85809e+07	3.89652e+07	4.68567e+07	3.91664e+07	1.9687e+07	1.84053e+07	2.23607e+07	62118696	9.02128e+07	7.87823e+07	6.00877e+07	9.68237e+07	9.12677e+07	8.02881e+07	8.88206e+07	3.27674e+07	7.95601e+07
6970	Bacteroides thetaiotaomicron	K00174	2-oxoglutarate/2-oxoacid ferredoxin oxidoreductase subunit alpha	Metabolism	Carbohydrate metabolism	Butanoate metabolism	1.29275e+07	6.85683e+06	2.21345e+07	4.79292e+07	4.0992e+06	3.86935e+07	4.78039e+07	2.87372e+07	5.99486e+07	5.357e+07	2.74231e+07	7.03318e+07	2.43899e+07	7.375e+07	3.45262e+07	3.411e+07	1.69102e+07	1.10582e+07	2.57414e+07	9.5633e+07	9.76908e+07	6.34209e+07	8.5627e+07	5.64628e+07	5.29183e+07	6.90202e+07	5.55063e+07	9.79371e+07	107413639	9.80496e+07	1.47296e+08	8.5844e+07	8.28333e+07	1.24433e+08	1.22152e+08	9.52823e+07	7.30753e+07	1.29236e+08	1.44974e+08	1.3456e+08	150260894	6.33356e+07	1.66325e+08
5586	Blautia sp.	K00174	2-oxoglutarate/2-oxoacid ferredoxin oxidoreductase subunit alpha	Metabolism	Carbohydrate metabolism	Citrate cycle (TCA cycle)	NA	13130.2	NA	98663.5	NA	NA	NA	NA	NA	NA	NA	NA	NA	NA	NA	NA	NA	71822.5	NA	135455	149701	NA	NA	NA	NA	NA	NA	NA	NA	NA	373971	225844	NA	NA	NA	NA	NA	176066	NA	NA	28939.5	130035	NA
6583	Bacteroides thetaiotaomicron	K00174	2-oxoglutarate/2-oxoacid ferredoxin oxidoreductase subunit alpha	Metabolism	Carbohydrate metabolism	Citrate cycle (TCA cycle)	9.52114e+06	2.70127e+06	1.28081e+07	3.23724e+07	1.38628e+06	2.63313e+07	2.25632e+07	1.6748e+07	2.3032e+07	2.50843e+07	1.07627e+07	3.46368e+07	1.24683e+07	3.71931e+07	1.34154e+07	2.79754e+06	3.418e+06	5.58853e+06	4.7106e+07	7.6779e+07	5.31054e+07	3.10453e+07	3.47234e+07	17953070	2.39905e+07	2.15473e+07	1.85809e+07	3.89652e+07	4.68567e+07	3.91664e+07	1.9687e+07	1.84053e+07	2.23607e+07	62118696	9.02128e+07	7.87823e+07	6.00877e+07	9.68237e+07	9.12677e+07	8.02881e+07	8.88206e+07	3.27674e+07	7.95601e+07
6970	Bacteroides thetaiotaomicron	K00174	2-oxoglutarate/2-oxoacid ferredoxin oxidoreductase subunit alpha	Metabolism	Carbohydrate metabolism	Citrate cycle (TCA cycle)	1.29275e+07	6.85683e+06	2.21345e+07	4.79292e+07	4.0992e+06	3.86935e+07	4.78039e+07	2.87372e+07	5.99486e+07	5.357e+07	2.74231e+07	7.03318e+07	2.43899e+07	7.375e+07	3.45262e+07	3.411e+07	1.69102e+07	1.10582e+07	2.57414e+07	9.5633e+07	9.76908e+07	6.34209e+07	8.5627e+07	5.64628e+07	5.29183e+07	6.90202e+07	5.55063e+07	9.79371e+07	107413639	9.80496e+07	1.47296e+08	8.5844e+07	8.28333e+07	1.24433e+08	1.22152e+08	9.52823e+07	7.30753e+07	1.29236e+08	1.44974e+08	1.3456e+08	150260894	6.33356e+07	1.66325e+08
5586	Blautia sp.	K00174	2-oxoglutarate/2-oxoacid ferredoxin oxidoreductase subunit alpha	Metabolism	Carbohydrate metabolism	Glycolysis / Gluconeogenesis	NA	13130.2	NA	98663.5	NA	NA	NA	NA	NA	NA	NA	NA	NA	NA	NA	NA	NA	71822.5	NA	135455	149701	NA	NA	NA	NA	NA	NA	NA	NA	NA	373971	225844	NA	NA	NA	NA	NA	176066	NA	NA	28939.5	130035	NA
6583	Bacteroides thetaiotaomicron	K00174	2-oxoglutarate/2-oxoacid ferredoxin oxidoreductase subunit alpha	Metabolism	Carbohydrate metabolism	Glycolysis / Gluconeogenesis	9.52114e+06	2.70127e+06	1.28081e+07	3.23724e+07	1.38628e+06	2.63313e+07	2.25632e+07	1.6748e+07	2.3032e+07	2.50843e+07	1.07627e+07	3.46368e+07	1.24683e+07	3.71931e+07	1.34154e+07	2.79754e+06	3.418e+06	5.58853e+06	4.7106e+07	7.6779e+07	5.31054e+07	3.10453e+07	3.47234e+07	17953070	2.39905e+07	2.15473e+07	1.85809e+07	3.89652e+07	4.68567e+07	3.91664e+07	1.9687e+07	1.84053e+07	2.23607e+07	62118696	9.02128e+07	7.87823e+07	6.00877e+07	9.68237e+07	9.12677e+07	8.02881e+07	8.88206e+07	3.27674e+07	7.95601e+07
6970	Bacteroides thetaiotaomicron	K00174	2-oxoglutarate/2-oxoacid ferredoxin oxidoreductase subunit alpha	Metabolism	Carbohydrate metabolism	Glycolysis / Gluconeogenesis	1.29275e+07	6.85683e+06	2.21345e+07	4.79292e+07	4.0992e+06	3.86935e+07	4.78039e+07	2.87372e+07	5.99486e+07	5.357e+07	2.74231e+07	7.03318e+07	2.43899e+07	7.375e+07	3.45262e+07	3.411e+07	1.69102e+07	1.10582e+07	2.57414e+07	9.5633e+07	9.76908e+07	6.34209e+07	8.5627e+07	5.64628e+07	5.29183e+07	6.90202e+07	5.55063e+07	9.79371e+07	107413639	9.80496e+07	1.47296e+08	8.5844e+07	8.28333e+07	1.24433e+08	1.22152e+08	9.52823e+07	7.30753e+07	1.29236e+08	1.44974e+08	1.3456e+08	150260894	6.33356e+07	1.66325e+08
5586	Blautia sp.	K00174	2-oxoglutarate/2-oxoacid ferredoxin oxidoreductase subunit alpha	Metabolism	Carbohydrate metabolism	Pyruvate metabolism	NA	13130.2	NA	98663.5	NA	NA	NA	NA	NA	NA	NA	NA	NA	NA	NA	NA	NA	71822.5	NA	135455	149701	NA	NA	NA	NA	NA	NA	NA	NA	NA	373971	225844	NA	NA	NA	NA	NA	176066	NA	NA	28939.5	130035	NA
6583	Bacteroides thetaiotaomicron	K00174	2-oxoglutarate/2-oxoacid ferredoxin oxidoreductase subunit alpha	Metabolism	Carbohydrate metabolism	Pyruvate metabolism	9.52114e+06	2.70127e+06	1.28081e+07	3.23724e+07	1.38628e+06	2.63313e+07	2.25632e+07	1.6748e+07	2.3032e+07	2.50843e+07	1.07627e+07	3.46368e+07	1.24683e+07	3.71931e+07	1.34154e+07	2.79754e+06	3.418e+06	5.58853e+06	4.7106e+07	7.6779e+07	5.31054e+07	3.10453e+07	3.47234e+07	17953070	2.39905e+07	2.15473e+07	1.85809e+07	3.89652e+07	4.68567e+07	3.91664e+07	1.9687e+07	1.84053e+07	2.23607e+07	62118696	9.02128e+07	7.87823e+07	6.00877e+07	9.68237e+07	9.12677e+07	8.02881e+07	8.88206e+07	3.27674e+07	7.95601e+07
6970	Bacteroides thetaiotaomicron	K00174	2-oxoglutarate/2-oxoacid ferredoxin oxidoreductase subunit alpha	Metabolism	Carbohydrate metabolism	Pyruvate metabolism	1.29275e+07	6.85683e+06	2.21345e+07	4.79292e+07	4.0992e+06	3.86935e+07	4.78039e+07	2.87372e+07	5.99486e+07	5.357e+07	2.74231e+07	7.03318e+07	2.43899e+07	7.375e+07	3.45262e+07	3.411e+07	1.69102e+07	1.10582e+07	2.57414e+07	9.5633e+07	9.76908e+07	6.34209e+07	8.5627e+07	5.64628e+07	5.29183e+07	6.90202e+07	5.55063e+07	9.79371e+07	107413639	9.80496e+07	1.47296e+08	8.5844e+07	8.28333e+07	1.24433e+08	1.22152e+08	9.52823e+07	7.30753e+07	1.29236e+08	1.44974e+08	1.3456e+08	150260894	6.33356e+07	1.66325e+08
5586	Blautia sp.	K00174	2-oxoglutarate/2-oxoacid ferredoxin oxidoreductase subunit alpha	Metabolism	Energy metabolism	Carbon fixation pathways in prokaryotes	NA	13130.2	NA	98663.5	NA	NA	NA	NA	NA	NA	NA	NA	NA	NA	NA	NA	NA	71822.5	NA	135455	149701	NA	NA	NA	NA	NA	NA	NA	NA	NA	373971	225844	NA	NA	NA	NA	NA	176066	NA	NA	28939.5	130035	NA
6583	Bacteroides thetaiotaomicron	K00174	2-oxoglutarate/2-oxoacid ferredoxin oxidoreductase subunit alpha	Metabolism	Energy metabolism	Carbon fixation pathways in prokaryotes	9.52114e+06	2.70127e+06	1.28081e+07	3.23724e+07	1.38628e+06	2.63313e+07	2.25632e+07	1.6748e+07	2.3032e+07	2.50843e+07	1.07627e+07	3.46368e+07	1.24683e+07	3.71931e+07	1.34154e+07	2.79754e+06	3.418e+06	5.58853e+06	4.7106e+07	7.6779e+07	5.31054e+07	3.10453e+07	3.47234e+07	17953070	2.39905e+07	2.15473e+07	1.85809e+07	3.89652e+07	4.68567e+07	3.91664e+07	1.9687e+07	1.84053e+07	2.23607e+07	62118696	9.02128e+07	7.87823e+07	6.00877e+07	9.68237e+07	9.12677e+07	8.02881e+07	8.88206e+07	3.27674e+07	7.95601e+07
6970	Bacteroides thetaiotaomicron	K00174	2-oxoglutarate/2-oxoacid ferredoxin oxidoreductase subunit alpha	Metabolism	Energy metabolism	Carbon fixation pathways in prokaryotes	1.29275e+07	6.85683e+06	2.21345e+07	4.79292e+07	4.0992e+06	3.86935e+07	4.78039e+07	2.87372e+07	5.99486e+07	5.357e+07	2.74231e+07	7.03318e+07	2.43899e+07	7.375e+07	3.45262e+07	3.411e+07	1.69102e+07	1.10582e+07	2.57414e+07	9.5633e+07	9.76908e+07	6.34209e+07	8.5627e+07	5.64628e+07	5.29183e+07	6.90202e+07	5.55063e+07	9.79371e+07	107413639	9.80496e+07	1.47296e+08	8.5844e+07	8.28333e+07	1.24433e+08	1.22152e+08	9.52823e+07	7.30753e+07	1.29236e+08	1.44974e+08	1.3456e+08	150260894	6.33356e+07	1.66325e+08
5974	Bacteroides thetaiotaomicron	K00175	2-oxoglutarate/2-oxoacid ferredoxin oxidoreductase subunit beta	Metabolism	Carbohydrate metabolism	Butanoate metabolism	3.33989e+06	1.51315e+06	1.34557e+07	1.79106e+07	1.11156e+06	1.28527e+07	14036971	1.32175e+07	1.98825e+07	1.97376e+07	7.07586e+06	3.7606e+07	1.37882e+07	3.96896e+07	1.48909e+07	3.42488e+06	2.77647e+06	3.39772e+06	2.48112e+07	4.19637e+07	3.95832e+07	1.97896e+07	3.38539e+07	1.32877e+07	1.83603e+07	1.80125e+07	1.26669e+07	3.85659e+07	4.44804e+07	3.73127e+07	2.82099e+07	1.71384e+07	1.60729e+07	3.73908e+07	5.17118e+07	3.91402e+07	2.82504e+07	4.51616e+07	6.2539e+07	3.94214e+07	4.43068e+07	2.2789e+07	4.72999e+07
6223	Bacteroides thetaiotaomicron	K00175	2-oxoglutarate/2-oxoacid ferredoxin oxidoreductase subunit beta	Metabolism	Carbohydrate metabolism	Butanoate metabolism	2.83376e+07	7.49622e+06	2.06183e+07	2.04688e+07	1.14449e+06	2.04424e+07	1.91976e+07	1.78673e+07	3.49189e+07	2.53825e+07	1.01443e+07	2.7332e+07	7.13543e+06	3.72016e+07	1.11623e+07	1.56451e+07	1.26227e+07	5.7465e+06	1.69339e+07	5.61854e+07	4.72324e+07	1.7538e+07	2.49954e+07	1.08325e+07	14967725	1.36089e+07	1.0903e+07	3.22333e+07	4.28051e+07	3.41418e+07	7.37541e+07	6.94717e+07	8.02155e+07	5.43288e+07	5.83895e+07	6.0673e+07	3.83153e+07	6.53782e+07	5.00422e+07	5.79105e+07	5.95435e+07	1.94749e+07	5.04076e+07
5974	Bacteroides thetaiotaomicron	K00175	2-oxoglutarate/2-oxoacid ferredoxin oxidoreductase subunit beta	Metabolism	Carbohydrate metabolism	Citrate cycle (TCA cycle)	3.33989e+06	1.51315e+06	1.34557e+07	1.79106e+07	1.11156e+06	1.28527e+07	14036971	1.32175e+07	1.98825e+07	1.97376e+07	7.07586e+06	3.7606e+07	1.37882e+07	3.96896e+07	1.48909e+07	3.42488e+06	2.77647e+06	3.39772e+06	2.48112e+07	4.19637e+07	3.95832e+07	1.97896e+07	3.38539e+07	1.32877e+07	1.83603e+07	1.80125e+07	1.26669e+07	3.85659e+07	4.44804e+07	3.73127e+07	2.82099e+07	1.71384e+07	1.60729e+07	3.73908e+07	5.17118e+07	3.91402e+07	2.82504e+07	4.51616e+07	6.2539e+07	3.94214e+07	4.43068e+07	2.2789e+07	4.72999e+07
6223	Bacteroides thetaiotaomicron	K00175	2-oxoglutarate/2-oxoacid ferredoxin oxidoreductase subunit beta	Metabolism	Carbohydrate metabolism	Citrate cycle (TCA cycle)	2.83376e+07	7.49622e+06	2.06183e+07	2.04688e+07	1.14449e+06	2.04424e+07	1.91976e+07	1.78673e+07	3.49189e+07	2.53825e+07	1.01443e+07	2.7332e+07	7.13543e+06	3.72016e+07	1.11623e+07	1.56451e+07	1.26227e+07	5.7465e+06	1.69339e+07	5.61854e+07	4.72324e+07	1.7538e+07	2.49954e+07	1.08325e+07	14967725	1.36089e+07	1.0903e+07	3.22333e+07	4.28051e+07	3.41418e+07	7.37541e+07	6.94717e+07	8.02155e+07	5.43288e+07	5.83895e+07	6.0673e+07	3.83153e+07	6.53782e+07	5.00422e+07	5.79105e+07	5.95435e+07	1.94749e+07	5.04076e+07
5974	Bacteroides thetaiotaomicron	K00175	2-oxoglutarate/2-oxoacid ferredoxin oxidoreductase subunit beta	Metabolism	Carbohydrate metabolism	Glycolysis / Gluconeogenesis	3.33989e+06	1.51315e+06	1.34557e+07	1.79106e+07	1.11156e+06	1.28527e+07	14036971	1.32175e+07	1.98825e+07	1.97376e+07	7.07586e+06	3.7606e+07	1.37882e+07	3.96896e+07	1.48909e+07	3.42488e+06	2.77647e+06	3.39772e+06	2.48112e+07	4.19637e+07	3.95832e+07	1.97896e+07	3.38539e+07	1.32877e+07	1.83603e+07	1.80125e+07	1.26669e+07	3.85659e+07	4.44804e+07	3.73127e+07	2.82099e+07	1.71384e+07	1.60729e+07	3.73908e+07	5.17118e+07	3.91402e+07	2.82504e+07	4.51616e+07	6.2539e+07	3.94214e+07	4.43068e+07	2.2789e+07	4.72999e+07
6223	Bacteroides thetaiotaomicron	K00175	2-oxoglutarate/2-oxoacid ferredoxin oxidoreductase subunit beta	Metabolism	Carbohydrate metabolism	Glycolysis / Gluconeogenesis	2.83376e+07	7.49622e+06	2.06183e+07	2.04688e+07	1.14449e+06	2.04424e+07	1.91976e+07	1.78673e+07	3.49189e+07	2.53825e+07	1.01443e+07	2.7332e+07	7.13543e+06	3.72016e+07	1.11623e+07	1.56451e+07	1.26227e+07	5.7465e+06	1.69339e+07	5.61854e+07	4.72324e+07	1.7538e+07	2.49954e+07	1.08325e+07	14967725	1.36089e+07	1.0903e+07	3.22333e+07	4.28051e+07	3.41418e+07	7.37541e+07	6.94717e+07	8.02155e+07	5.43288e+07	5.83895e+07	6.0673e+07	3.83153e+07	6.53782e+07	5.00422e+07	5.79105e+07	5.95435e+07	1.94749e+07	5.04076e+07
5974	Bacteroides thetaiotaomicron	K00175	2-oxoglutarate/2-oxoacid ferredoxin oxidoreductase subunit beta	Metabolism	Carbohydrate metabolism	Pyruvate metabolism	3.33989e+06	1.51315e+06	1.34557e+07	1.79106e+07	1.11156e+06	1.28527e+07	14036971	1.32175e+07	1.98825e+07	1.97376e+07	7.07586e+06	3.7606e+07	1.37882e+07	3.96896e+07	1.48909e+07	3.42488e+06	2.77647e+06	3.39772e+06	2.48112e+07	4.19637e+07	3.95832e+07	1.97896e+07	3.38539e+07	1.32877e+07	1.83603e+07	1.80125e+07	1.26669e+07	3.85659e+07	4.44804e+07	3.73127e+07	2.82099e+07	1.71384e+07	1.60729e+07	3.73908e+07	5.17118e+07	3.91402e+07	2.82504e+07	4.51616e+07	6.2539e+07	3.94214e+07	4.43068e+07	2.2789e+07	4.72999e+07
6223	Bacteroides thetaiotaomicron	K00175	2-oxoglutarate/2-oxoacid ferredoxin oxidoreductase subunit beta	Metabolism	Carbohydrate metabolism	Pyruvate metabolism	2.83376e+07	7.49622e+06	2.06183e+07	2.04688e+07	1.14449e+06	2.04424e+07	1.91976e+07	1.78673e+07	3.49189e+07	2.53825e+07	1.01443e+07	2.7332e+07	7.13543e+06	3.72016e+07	1.11623e+07	1.56451e+07	1.26227e+07	5.7465e+06	1.69339e+07	5.61854e+07	4.72324e+07	1.7538e+07	2.49954e+07	1.08325e+07	14967725	1.36089e+07	1.0903e+07	3.22333e+07	4.28051e+07	3.41418e+07	7.37541e+07	6.94717e+07	8.02155e+07	5.43288e+07	5.83895e+07	6.0673e+07	3.83153e+07	6.53782e+07	5.00422e+07	5.79105e+07	5.95435e+07	1.94749e+07	5.04076e+07
5974	Bacteroides thetaiotaomicron	K00175	2-oxoglutarate/2-oxoacid ferredoxin oxidoreductase subunit beta	Metabolism	Energy metabolism	Carbon fixation pathways in prokaryotes	3.33989e+06	1.51315e+06	1.34557e+07	1.79106e+07	1.11156e+06	1.28527e+07	14036971	1.32175e+07	1.98825e+07	1.97376e+07	7.07586e+06	3.7606e+07	1.37882e+07	3.96896e+07	1.48909e+07	3.42488e+06	2.77647e+06	3.39772e+06	2.48112e+07	4.19637e+07	3.95832e+07	1.97896e+07	3.38539e+07	1.32877e+07	1.83603e+07	1.80125e+07	1.26669e+07	3.85659e+07	4.44804e+07	3.73127e+07	2.82099e+07	1.71384e+07	1.60729e+07	3.73908e+07	5.17118e+07	3.91402e+07	2.82504e+07	4.51616e+07	6.2539e+07	3.94214e+07	4.43068e+07	2.2789e+07	4.72999e+07
6223	Bacteroides thetaiotaomicron	K00175	2-oxoglutarate/2-oxoacid ferredoxin oxidoreductase subunit beta	Metabolism	Energy metabolism	Carbon fixation pathways in prokaryotes	2.83376e+07	7.49622e+06	2.06183e+07	2.04688e+07	1.14449e+06	2.04424e+07	1.91976e+07	1.78673e+07	3.49189e+07	2.53825e+07	1.01443e+07	2.7332e+07	7.13543e+06	3.72016e+07	1.11623e+07	1.56451e+07	1.26227e+07	5.7465e+06	1.69339e+07	5.61854e+07	4.72324e+07	1.7538e+07	2.49954e+07	1.08325e+07	14967725	1.36089e+07	1.0903e+07	3.22333e+07	4.28051e+07	3.41418e+07	7.37541e+07	6.94717e+07	8.02155e+07	5.43288e+07	5.83895e+07	6.0673e+07	3.83153e+07	6.53782e+07	5.00422e+07	5.79105e+07	5.95435e+07	1.94749e+07	5.04076e+07
6082	Bacteroides thetaiotaomicron	K00176	2-oxoglutarate ferredoxin oxidoreductase subunit delta	Metabolism	Carbohydrate metabolism	Citrate cycle (TCA cycle)	675473	292117	1.94808e+06	768435	1.99764e+06	8.90363e+06	8.17991e+06	8.71576e+06	5.26591e+06	5.21309e+06	4.13352e+06	1.05393e+07	6.55268e+06	9.45084e+06	8.14002e+06	4.54467e+06	1.00498e+06	1.57701e+06	2.90054e+06	6.04151e+06	5.52679e+06	2.27085e+06	3.31469e+06	3.78293e+06	1.36512e+06	3.91541e+06	3.02073e+06	7.72096e+06	1.0994e+07	6.80928e+06	3.12859e+06	1.28428e+06	4.94427e+06	6.47723e+06	6.6561e+06	6.1141e+06	1.83464e+07	2.72824e+07	2.96335e+07	3.40852e+07	3.4943e+07	6.75751e+06	1.88668e+07
6082	Bacteroides thetaiotaomicron	K00176	2-oxoglutarate ferredoxin oxidoreductase subunit delta	Metabolism	Energy metabolism	Carbon fixation pathways in prokaryotes	675473	292117	1.94808e+06	768435	1.99764e+06	8.90363e+06	8.17991e+06	8.71576e+06	5.26591e+06	5.21309e+06	4.13352e+06	1.05393e+07	6.55268e+06	9.45084e+06	8.14002e+06	4.54467e+06	1.00498e+06	1.57701e+06	2.90054e+06	6.04151e+06	5.52679e+06	2.27085e+06	3.31469e+06	3.78293e+06	1.36512e+06	3.91541e+06	3.02073e+06	7.72096e+06	1.0994e+07	6.80928e+06	3.12859e+06	1.28428e+06	4.94427e+06	6.47723e+06	6.6561e+06	6.1141e+06	1.83464e+07	2.72824e+07	2.96335e+07	3.40852e+07	3.4943e+07	6.75751e+06	1.88668e+07
1106	Bacteroides thetaiotaomicron	K00177	2-oxoglutarate ferredoxin oxidoreductase subunit gamma	Metabolism	Carbohydrate metabolism	Citrate cycle (TCA cycle)	1.8119e+06	655323	3.40837e+06	5.28554e+06	243778	4.83869e+06	4.88545e+06	3.3731e+06	6.92051e+06	5.87711e+06	3.4042e+06	1.6687e+07	6.06385e+06	1.6113e+07	5.34378e+06	5.60877e+06	2.39145e+06	4.00098e+06	2.30756e+07	2.98978e+07	2.04493e+07	9.3162e+06	1.64448e+07	9.30183e+06	8.65128e+06	8.77008e+06	6.22364e+06	2.04019e+07	2.33506e+07	2.10547e+07	1.00544e+07	1.07934e+07	1.60085e+07	2.60048e+07	3.58702e+07	2.4498e+07	1.82412e+07	4.13561e+07	3.61938e+07	2.53613e+07	3.01039e+07	1.35585e+07	3.54162e+07
1106	Bacteroides thetaiotaomicron	K00177	2-oxoglutarate ferredoxin oxidoreductase subunit gamma	Metabolism	Energy metabolism	Carbon fixation pathways in prokaryotes	1.8119e+06	655323	3.40837e+06	5.28554e+06	243778	4.83869e+06	4.88545e+06	3.3731e+06	6.92051e+06	5.87711e+06	3.4042e+06	1.6687e+07	6.06385e+06	1.6113e+07	5.34378e+06	5.60877e+06	2.39145e+06	4.00098e+06	2.30756e+07	2.98978e+07	2.04493e+07	9.3162e+06	1.64448e+07	9.30183e+06	8.65128e+06	8.77008e+06	6.22364e+06	2.04019e+07	2.33506e+07	2.10547e+07	1.00544e+07	1.07934e+07	1.60085e+07	2.60048e+07	3.58702e+07	2.4498e+07	1.82412e+07	4.13561e+07	3.61938e+07	2.53613e+07	3.01039e+07	1.35585e+07	3.54162e+07
4017	Bacteroides thetaiotaomicron	K00179	indolepyruvate ferredoxin oxidoreductase, alpha subunit	Unclassified	Metabolism	Energy metabolism	6.29618e+06	1.23257e+06	9.29371e+06	1.17124e+07	731242	7.86695e+06	1.13289e+07	7.60585e+06	1.2001e+07	1.39587e+07	9.34408e+06	1.21363e+07	9.10891e+06	1.44469e+07	6.25837e+06	4.54039e+06	3.02677e+06	2.10744e+06	8.14338e+06	2.32539e+07	2.32532e+07	1.46197e+07	2.0833e+07	9.19368e+06	1.2227e+07	1.41227e+07	7.19911e+06	2.05881e+07	2.01121e+07	2.32725e+07	1.35783e+07	10393597	9.33008e+06	1.75786e+07	2.52532e+07	1.87713e+07	2.35348e+07	4.27304e+07	3.83422e+07	4.48445e+07	4.76895e+07	1.59058e+07	4.94051e+07
5585	Blautia sp.	K00179	indolepyruvate ferredoxin oxidoreductase, alpha subunit	Unclassified	Metabolism	Energy metabolism	4.14734e+06	4.63538e+06	6.17009e+06	5.28462e+06	81265.2	2.72253e+06	2.46742e+06	1.38857e+06	1.99502e+06	2.03504e+06	2.53083e+06	3.39074e+06	1.1914e+06	4.87477e+06	2.14096e+06	1.9944e+07	1.53003e+07	5.94242e+06	5.63048e+06	1.761e+07	2.03673e+07	9.92548e+06	7.36902e+06	6.56309e+06	5.38728e+06	7.90813e+06	6.06815e+06	1.26572e+07	9.5255e+06	1.00696e+07	2.27879e+07	1.83577e+07	3.12419e+07	1.81665e+07	1.15612e+07	8.28604e+06	1.50267e+07	3.25216e+07	1.32473e+07	2.10222e+07	1.82298e+07	7.87142e+06	1.80425e+07
2416	Blautia sp.	K00180	indolepyruvate ferredoxin oxidoreductase, beta subunit	Unclassified	Metabolism	Energy metabolism	2.08986e+06	1.64194e+06	2.77118e+06	1.74726e+06	NA	1.46445e+06	1.31751e+06	633891	1.03092e+06	825917	43554.5	2.99083e+06	1.24892e+06	3.36267e+06	1.4261e+06	4.64518e+06	9.44084e+06	6.56537e+06	5.16316e+06	3.56199e+06	3.61399e+06	2.08271e+06	1.08381e+06	1.3548e+06	1.93235e+06	1.55927e+06	1.02854e+06	2.32018e+06	2.92992e+06	2.95258e+06	2.23939e+06	7.04309e+06	1.24833e+07	6.7091e+06	6.65105e+06	4.98363e+06	2.75267e+06	4.08457e+06	3.31225e+06	2.06333e+06	2.91082e+06	1.20537e+06	3.69599e+06
4948	Bacteroides thetaiotaomicron	K00180	indolepyruvate ferredoxin oxidoreductase, beta subunit	Unclassified	Metabolism	Energy metabolism	1.36654e+07	4.34586e+06	1.49873e+07	2.48252e+07	1.16283e+06	1.19049e+07	1.38409e+07	1.28701e+07	1.98417e+07	1.41448e+07	4.20391e+06	2.7187e+07	5.76956e+06	3.7317e+07	1.2638e+07	6.893e+06	4.50098e+06	5.5546e+06	1.88233e+07	2.94201e+07	2.2638e+07	9.19396e+06	2.44639e+07	9.19237e+06	1.31995e+07	1.00201e+07	8.48863e+06	2.17255e+07	2.88761e+07	1.67056e+07	5.19387e+07	2.62167e+07	2.56963e+07	2.80307e+07	2.77202e+07	2.25228e+07	1.19119e+07	1.6237e+07	1.70629e+07	2.12321e+07	1.96718e+07	6.46004e+06	1.56972e+07
1004	Blautia sp.	K00194	acetyl-CoA decarbonylase/synthase complex subunit delta	Metabolism	Energy metabolism	Carbon fixation pathways in prokaryotes	4.26103e+08	2.97159e+08	3.82907e+08	1.87973e+08	2.89949e+07	1.36712e+08	1.28061e+08	1.18493e+08	1.15146e+08	6.818e+07	2.53942e+07	1.3917e+08	3.42891e+07	1.65707e+08	4.83903e+07	1.00861e+08	1.48761e+08	2.10732e+08	158682096	1.33151e+08	1.24012e+08	5.55376e+07	4.45702e+07	3.68619e+07	3.90867e+07	3.84762e+07	2.18545e+07	7.3058e+07	1.14182e+08	7.72456e+07	7.13205e+08	5.89274e+08	6.79041e+08	3.48001e+08	1.79327e+08	151569950	1.5104e+08	2.50272e+08	9.52313e+07	1.41421e+08	1.51773e+08	6.19761e+07	1.3707e+08
1004	Blautia sp.	K00194	acetyl-CoA decarbonylase/synthase complex subunit delta	Metabolism	Energy metabolism	Methane metabolism	4.26103e+08	2.97159e+08	3.82907e+08	1.87973e+08	2.89949e+07	1.36712e+08	1.28061e+08	1.18493e+08	1.15146e+08	6.818e+07	2.53942e+07	1.3917e+08	3.42891e+07	1.65707e+08	4.83903e+07	1.00861e+08	1.48761e+08	2.10732e+08	158682096	1.33151e+08	1.24012e+08	5.55376e+07	4.45702e+07	3.68619e+07	3.90867e+07	3.84762e+07	2.18545e+07	7.3058e+07	1.14182e+08	7.72456e+07	7.13205e+08	5.89274e+08	6.79041e+08	3.48001e+08	1.79327e+08	151569950	1.5104e+08	2.50272e+08	9.52313e+07	1.41421e+08	1.51773e+08	6.19761e+07	1.3707e+08
5015	Blautia sp.	K00196	anaerobic carbon-monoxide dehydrogenase iron sulfur subunit	Metabolism	Energy metabolism	Carbon fixation pathways in prokaryotes	3.45536e+06	3.62747e+06	5.40219e+06	3.39702e+06	173184	3.10988e+06	2.60837e+06	1.47808e+06	3.82508e+06	2.47574e+06	293992	NA	152073	209022	28808.8	NA	3.33373e+06	3.09259e+06	2.37839e+06	2.28644e+06	894569	NA	225666	23523.5	212599	NA	NA	555299	1.21176e+06	425980	3.54326e+06	8.31185e+06	1.1483e+07	5.85415e+06	6.61663e+06	5.56594e+06	981327	2.33216e+06	1.85731e+06	1.08427e+06	836543	217174	2.1098e+06
5015	Blautia sp.	K00196	anaerobic carbon-monoxide dehydrogenase iron sulfur subunit	Metabolism	Energy metabolism	Methane metabolism	3.45536e+06	3.62747e+06	5.40219e+06	3.39702e+06	173184	3.10988e+06	2.60837e+06	1.47808e+06	3.82508e+06	2.47574e+06	293992	NA	152073	209022	28808.8	NA	3.33373e+06	3.09259e+06	2.37839e+06	2.28644e+06	894569	NA	225666	23523.5	212599	NA	NA	555299	1.21176e+06	425980	3.54326e+06	8.31185e+06	1.1483e+07	5.85415e+06	6.61663e+06	5.56594e+06	981327	2.33216e+06	1.85731e+06	1.08427e+06	836543	217174	2.1098e+06
5015	Blautia sp.	K00196	anaerobic carbon-monoxide dehydrogenase iron sulfur subunit	Metabolism	Xenobiotics biodegradation and metabolism	Nitrotoluene degradation	3.45536e+06	3.62747e+06	5.40219e+06	3.39702e+06	173184	3.10988e+06	2.60837e+06	1.47808e+06	3.82508e+06	2.47574e+06	293992	NA	152073	209022	28808.8	NA	3.33373e+06	3.09259e+06	2.37839e+06	2.28644e+06	894569	NA	225666	23523.5	212599	NA	NA	555299	1.21176e+06	425980	3.54326e+06	8.31185e+06	1.1483e+07	5.85415e+06	6.61663e+06	5.56594e+06	981327	2.33216e+06	1.85731e+06	1.08427e+06	836543	217174	2.1098e+06
5612	Blautia sp.	K00197	acetyl-CoA decarbonylase/synthase complex subunit gamma	Metabolism	Energy metabolism	Carbon fixation pathways in prokaryotes	1.92606e+08	2.71827e+08	2.52618e+08	1.68999e+08	1.19165e+07	1.92513e+08	1.27762e+08	7.39254e+07	8.93128e+07	5.9713e+07	2.27536e+07	1.73481e+08	4.79732e+07	1.73943e+08	5.98749e+07	9.54141e+07	2.20699e+08	199031792	1.60896e+08	2.15619e+08	2.0705e+08	6.57629e+07	4.21929e+07	3.88413e+07	5.08547e+07	3.82911e+07	2.72232e+07	9.48766e+07	1.25753e+08	9.66953e+07	3.97731e+08	3.89788e+08	5.97106e+08	2.48562e+08	1.5948e+08	1.66599e+08	1.63639e+08	2.49441e+08	1.53188e+08	1.83591e+08	1.79189e+08	7.53102e+07	1.56976e+08
5612	Blautia sp.	K00197	acetyl-CoA decarbonylase/synthase complex subunit gamma	Metabolism	Energy metabolism	Methane metabolism	1.92606e+08	2.71827e+08	2.52618e+08	1.68999e+08	1.19165e+07	1.92513e+08	1.27762e+08	7.39254e+07	8.93128e+07	5.9713e+07	2.27536e+07	1.73481e+08	4.79732e+07	1.73943e+08	5.98749e+07	9.54141e+07	2.20699e+08	199031792	1.60896e+08	2.15619e+08	2.0705e+08	6.57629e+07	4.21929e+07	3.88413e+07	5.08547e+07	3.82911e+07	2.72232e+07	9.48766e+07	1.25753e+08	9.66953e+07	3.97731e+08	3.89788e+08	5.97106e+08	2.48562e+08	1.5948e+08	1.66599e+08	1.63639e+08	2.49441e+08	1.53188e+08	1.83591e+08	1.79189e+08	7.53102e+07	1.56976e+08
257	Blautia sp.	K00198	anaerobic carbon-monoxide dehydrogenase catalytic subunit	Metabolism	Energy metabolism	Carbon fixation pathways in prokaryotes	3.74466e+07	1.0386e+08	127516108	4.57921e+07	1.41707e+06	6.05851e+07	5.99589e+07	4.06564e+07	3.87319e+07	2.93903e+07	3.58048e+06	3.35975e+07	9.51471e+06	2.99902e+07	4.02492e+06	9.49941e+06	5.39438e+07	3.46075e+07	5.70519e+07	8.66501e+07	5.58257e+07	3.12986e+07	2.02309e+07	1.2778e+07	1.76509e+07	1.82105e+07	1.27041e+07	2.14272e+07	2.67672e+07	2.64478e+07	6.69034e+07	1.18058e+08	1.77416e+08	6.94186e+07	1.85642e+07	1.75987e+07	1.16753e+07	2.21486e+07	1.65799e+07	1.42348e+07	1.54455e+07	6.24672e+06	1.48723e+07
2020	Blautia sp.	K00198	anaerobic carbon-monoxide dehydrogenase catalytic subunit	Metabolism	Energy metabolism	Carbon fixation pathways in prokaryotes	2.86358e+08	1.63916e+08	2.57565e+08	9.12794e+07	1.14806e+06	6.48919e+07	5.59162e+07	2.38017e+07	3.54058e+07	3.00714e+07	3.57921e+07	6.16026e+07	3.92166e+07	7.99813e+07	5.79128e+07	260194235	5.6592e+08	182855229	9.65604e+07	2.57481e+08	2.44027e+08	1.02001e+08	60837540	4.9636e+07	5.63034e+07	5.57868e+07	4.81922e+07	1.25879e+08	1.54237e+08	1.40375e+08	3.96406e+08	3.32941e+08	5.16244e+08	2.05182e+08	1.23786e+08	1.20641e+08	9.30767e+07	1.74793e+08	7.7922e+07	104277340	1.23526e+08	4.28869e+07	100565806
257	Blautia sp.	K00198	anaerobic carbon-monoxide dehydrogenase catalytic subunit	Metabolism	Energy metabolism	Methane metabolism	3.74466e+07	1.0386e+08	127516108	4.57921e+07	1.41707e+06	6.05851e+07	5.99589e+07	4.06564e+07	3.87319e+07	2.93903e+07	3.58048e+06	3.35975e+07	9.51471e+06	2.99902e+07	4.02492e+06	9.49941e+06	5.39438e+07	3.46075e+07	5.70519e+07	8.66501e+07	5.58257e+07	3.12986e+07	2.02309e+07	1.2778e+07	1.76509e+07	1.82105e+07	1.27041e+07	2.14272e+07	2.67672e+07	2.64478e+07	6.69034e+07	1.18058e+08	1.77416e+08	6.94186e+07	1.85642e+07	1.75987e+07	1.16753e+07	2.21486e+07	1.65799e+07	1.42348e+07	1.54455e+07	6.24672e+06	1.48723e+07
2020	Blautia sp.	K00198	anaerobic carbon-monoxide dehydrogenase catalytic subunit	Metabolism	Energy metabolism	Methane metabolism	2.86358e+08	1.63916e+08	2.57565e+08	9.12794e+07	1.14806e+06	6.48919e+07	5.59162e+07	2.38017e+07	3.54058e+07	3.00714e+07	3.57921e+07	6.16026e+07	3.92166e+07	7.99813e+07	5.79128e+07	260194235	5.6592e+08	182855229	9.65604e+07	2.57481e+08	2.44027e+08	1.02001e+08	60837540	4.9636e+07	5.63034e+07	5.57868e+07	4.81922e+07	1.25879e+08	1.54237e+08	1.40375e+08	3.96406e+08	3.32941e+08	5.16244e+08	2.05182e+08	1.23786e+08	1.20641e+08	9.30767e+07	1.74793e+08	7.7922e+07	104277340	1.23526e+08	4.28869e+07	100565806
257	Blautia sp.	K00198	anaerobic carbon-monoxide dehydrogenase catalytic subunit	Metabolism	Xenobiotics biodegradation and metabolism	Nitrotoluene degradation	3.74466e+07	1.0386e+08	127516108	4.57921e+07	1.41707e+06	6.05851e+07	5.99589e+07	4.06564e+07	3.87319e+07	2.93903e+07	3.58048e+06	3.35975e+07	9.51471e+06	2.99902e+07	4.02492e+06	9.49941e+06	5.39438e+07	3.46075e+07	5.70519e+07	8.66501e+07	5.58257e+07	3.12986e+07	2.02309e+07	1.2778e+07	1.76509e+07	1.82105e+07	1.27041e+07	2.14272e+07	2.67672e+07	2.64478e+07	6.69034e+07	1.18058e+08	1.77416e+08	6.94186e+07	1.85642e+07	1.75987e+07	1.16753e+07	2.21486e+07	1.65799e+07	1.42348e+07	1.54455e+07	6.24672e+06	1.48723e+07
2020	Blautia sp.	K00198	anaerobic carbon-monoxide dehydrogenase catalytic subunit	Metabolism	Xenobiotics biodegradation and metabolism	Nitrotoluene degradation	2.86358e+08	1.63916e+08	2.57565e+08	9.12794e+07	1.14806e+06	6.48919e+07	5.59162e+07	2.38017e+07	3.54058e+07	3.00714e+07	3.57921e+07	6.16026e+07	3.92166e+07	7.99813e+07	5.79128e+07	260194235	5.6592e+08	182855229	9.65604e+07	2.57481e+08	2.44027e+08	1.02001e+08	60837540	4.9636e+07	5.63034e+07	5.57868e+07	4.81922e+07	1.25879e+08	1.54237e+08	1.40375e+08	3.96406e+08	3.32941e+08	5.16244e+08	2.05182e+08	1.23786e+08	1.20641e+08	9.30767e+07	1.74793e+08	7.7922e+07	104277340	1.23526e+08	4.28869e+07	100565806
343	Escherichia coli	K00208	enoyl-[acyl-carrier protein] reductase I	Metabolism	Biosynthesis of other secondary metabolites	Prodigiosin biosyntheses	2.0963e+08	7.00985e+07	9.14756e+07	5.35323e+07	2.26462e+06	4.2841e+07	4.35165e+07	4.19807e+07	1.1632e+07	1.01815e+07	4.94348e+06	4.63882e+07	2.85858e+06	3.97583e+07	3.2743e+06	1.2581e+08	1.26847e+08	7.05114e+07	3.92205e+07	4.83957e+07	4.07567e+07	3.44597e+07	2.89686e+07	3.04507e+07	3.94295e+07	4.11265e+07	4.26144e+07	3.1917e+07	3.30387e+07	4.72749e+07	2.39817e+08	1.68434e+08	1.5455e+08	5.99446e+07	3.44819e+07	2.13456e+07	2.23782e+07	3.94875e+07	3.16302e+07	2.62696e+07	2.90396e+07	1.23701e+07	2.48346e+07
793	Bacteroides thetaiotaomicron	K00208	enoyl-[acyl-carrier protein] reductase I	Metabolism	Biosynthesis of other secondary metabolites	Prodigiosin biosyntheses	7.06982e+06	2.42498e+06	1.52994e+07	2.00104e+07	1.12583e+06	2.10478e+07	2.56151e+07	1.53966e+07	2.55893e+07	2.5743e+07	2.04556e+07	5.46774e+07	1.94363e+07	4.91289e+07	1.79436e+07	2.1698e+06	4.46189e+06	4.2958e+06	2.26326e+07	3.71479e+07	3.00022e+07	1.9849e+07	2.86153e+07	1.33654e+07	1.69498e+07	2.02336e+07	1.34922e+07	3.01556e+07	3.05542e+07	3.08579e+07	2.32703e+07	2.53245e+07	2.00662e+07	7.44203e+07	6.52568e+07	4.84221e+07	4.80838e+07	9.95989e+07	7.94957e+07	7.90107e+07	8.31947e+07	3.58463e+07	6.80952e+07
2737	Lactobacillus plantarum	K00208	enoyl-[acyl-carrier protein] reductase I	Metabolism	Biosynthesis of other secondary metabolites	Prodigiosin biosyntheses	1.03863e+06	NA	194322	NA	3.34615e+06	2.87501e+07	338883	NA	NA	NA	72384.7	227903	NA	NA	NA	NA	NA	NA	120932	762857	166513	168102	682316	NA	NA	448981	330281	NA	489857	517876	NA	NA	NA	170044	NA	NA	NA	NA	704246	1.75787e+06	2.97692e+06	362929	NA
343	Escherichia coli	K00208	enoyl-[acyl-carrier protein] reductase I	Metabolism	Lipid metabolism	Fatty acid biosynthesis	2.0963e+08	7.00985e+07	9.14756e+07	5.35323e+07	2.26462e+06	4.2841e+07	4.35165e+07	4.19807e+07	1.1632e+07	1.01815e+07	4.94348e+06	4.63882e+07	2.85858e+06	3.97583e+07	3.2743e+06	1.2581e+08	1.26847e+08	7.05114e+07	3.92205e+07	4.83957e+07	4.07567e+07	3.44597e+07	2.89686e+07	3.04507e+07	3.94295e+07	4.11265e+07	4.26144e+07	3.1917e+07	3.30387e+07	4.72749e+07	2.39817e+08	1.68434e+08	1.5455e+08	5.99446e+07	3.44819e+07	2.13456e+07	2.23782e+07	3.94875e+07	3.16302e+07	2.62696e+07	2.90396e+07	1.23701e+07	2.48346e+07
793	Bacteroides thetaiotaomicron	K00208	enoyl-[acyl-carrier protein] reductase I	Metabolism	Lipid metabolism	Fatty acid biosynthesis	7.06982e+06	2.42498e+06	1.52994e+07	2.00104e+07	1.12583e+06	2.10478e+07	2.56151e+07	1.53966e+07	2.55893e+07	2.5743e+07	2.04556e+07	5.46774e+07	1.94363e+07	4.91289e+07	1.79436e+07	2.1698e+06	4.46189e+06	4.2958e+06	2.26326e+07	3.71479e+07	3.00022e+07	1.9849e+07	2.86153e+07	1.33654e+07	1.69498e+07	2.02336e+07	1.34922e+07	3.01556e+07	3.05542e+07	3.08579e+07	2.32703e+07	2.53245e+07	2.00662e+07	7.44203e+07	6.52568e+07	4.84221e+07	4.80838e+07	9.95989e+07	7.94957e+07	7.90107e+07	8.31947e+07	3.58463e+07	6.80952e+07
2737	Lactobacillus plantarum	K00208	enoyl-[acyl-carrier protein] reductase I	Metabolism	Lipid metabolism	Fatty acid biosynthesis	1.03863e+06	NA	194322	NA	3.34615e+06	2.87501e+07	338883	NA	NA	NA	72384.7	227903	NA	NA	NA	NA	NA	NA	120932	762857	166513	168102	682316	NA	NA	448981	330281	NA	489857	517876	NA	NA	NA	170044	NA	NA	NA	NA	704246	1.75787e+06	2.97692e+06	362929	NA
343	Escherichia coli	K00208	enoyl-[acyl-carrier protein] reductase I	Metabolism	Lipid metabolism	Lipid biosynthesis proteins	2.0963e+08	7.00985e+07	9.14756e+07	5.35323e+07	2.26462e+06	4.2841e+07	4.35165e+07	4.19807e+07	1.1632e+07	1.01815e+07	4.94348e+06	4.63882e+07	2.85858e+06	3.97583e+07	3.2743e+06	1.2581e+08	1.26847e+08	7.05114e+07	3.92205e+07	4.83957e+07	4.07567e+07	3.44597e+07	2.89686e+07	3.04507e+07	3.94295e+07	4.11265e+07	4.26144e+07	3.1917e+07	3.30387e+07	4.72749e+07	2.39817e+08	1.68434e+08	1.5455e+08	5.99446e+07	3.44819e+07	2.13456e+07	2.23782e+07	3.94875e+07	3.16302e+07	2.62696e+07	2.90396e+07	1.23701e+07	2.48346e+07
793	Bacteroides thetaiotaomicron	K00208	enoyl-[acyl-carrier protein] reductase I	Metabolism	Lipid metabolism	Lipid biosynthesis proteins	7.06982e+06	2.42498e+06	1.52994e+07	2.00104e+07	1.12583e+06	2.10478e+07	2.56151e+07	1.53966e+07	2.55893e+07	2.5743e+07	2.04556e+07	5.46774e+07	1.94363e+07	4.91289e+07	1.79436e+07	2.1698e+06	4.46189e+06	4.2958e+06	2.26326e+07	3.71479e+07	3.00022e+07	1.9849e+07	2.86153e+07	1.33654e+07	1.69498e+07	2.02336e+07	1.34922e+07	3.01556e+07	3.05542e+07	3.08579e+07	2.32703e+07	2.53245e+07	2.00662e+07	7.44203e+07	6.52568e+07	4.84221e+07	4.80838e+07	9.95989e+07	7.94957e+07	7.90107e+07	8.31947e+07	3.58463e+07	6.80952e+07
2737	Lactobacillus plantarum	K00208	enoyl-[acyl-carrier protein] reductase I	Metabolism	Lipid metabolism	Lipid biosynthesis proteins	1.03863e+06	NA	194322	NA	3.34615e+06	2.87501e+07	338883	NA	NA	NA	72384.7	227903	NA	NA	NA	NA	NA	NA	120932	762857	166513	168102	682316	NA	NA	448981	330281	NA	489857	517876	NA	NA	NA	170044	NA	NA	NA	NA	704246	1.75787e+06	2.97692e+06	362929	NA
343	Escherichia coli	K00208	enoyl-[acyl-carrier protein] reductase I	Metabolism	Metabolism of cofactors and vitamins	Biotin metabolism	2.0963e+08	7.00985e+07	9.14756e+07	5.35323e+07	2.26462e+06	4.2841e+07	4.35165e+07	4.19807e+07	1.1632e+07	1.01815e+07	4.94348e+06	4.63882e+07	2.85858e+06	3.97583e+07	3.2743e+06	1.2581e+08	1.26847e+08	7.05114e+07	3.92205e+07	4.83957e+07	4.07567e+07	3.44597e+07	2.89686e+07	3.04507e+07	3.94295e+07	4.11265e+07	4.26144e+07	3.1917e+07	3.30387e+07	4.72749e+07	2.39817e+08	1.68434e+08	1.5455e+08	5.99446e+07	3.44819e+07	2.13456e+07	2.23782e+07	3.94875e+07	3.16302e+07	2.62696e+07	2.90396e+07	1.23701e+07	2.48346e+07
793	Bacteroides thetaiotaomicron	K00208	enoyl-[acyl-carrier protein] reductase I	Metabolism	Metabolism of cofactors and vitamins	Biotin metabolism	7.06982e+06	2.42498e+06	1.52994e+07	2.00104e+07	1.12583e+06	2.10478e+07	2.56151e+07	1.53966e+07	2.55893e+07	2.5743e+07	2.04556e+07	5.46774e+07	1.94363e+07	4.91289e+07	1.79436e+07	2.1698e+06	4.46189e+06	4.2958e+06	2.26326e+07	3.71479e+07	3.00022e+07	1.9849e+07	2.86153e+07	1.33654e+07	1.69498e+07	2.02336e+07	1.34922e+07	3.01556e+07	3.05542e+07	3.08579e+07	2.32703e+07	2.53245e+07	2.00662e+07	7.44203e+07	6.52568e+07	4.84221e+07	4.80838e+07	9.95989e+07	7.94957e+07	7.90107e+07	8.31947e+07	3.58463e+07	6.80952e+07
2737	Lactobacillus plantarum	K00208	enoyl-[acyl-carrier protein] reductase I	Metabolism	Metabolism of cofactors and vitamins	Biotin metabolism	1.03863e+06	NA	194322	NA	3.34615e+06	2.87501e+07	338883	NA	NA	NA	72384.7	227903	NA	NA	NA	NA	NA	NA	120932	762857	166513	168102	682316	NA	NA	448981	330281	NA	489857	517876	NA	NA	NA	170044	NA	NA	NA	NA	704246	1.75787e+06	2.97692e+06	362929	NA
1903	Anaerostipes caccae	K00209	enoyl-[acyl-carrier protein] reductase / trans-2-enoyl-CoA reductase (NAD+)	Metabolism	Carbohydrate metabolism	Butanoate metabolism	468820	145732	NA	347417	84383.2	154194	92944.8	28689	474896	342011	NA	267566	87276.6	236097	51709.7	676907	230748	NA	276153	210159	212022	240233	547747	160350	97585.5	150581	215955	508804	165463	253457	6.12401e+06	8.08802e+06	1.02564e+07	3.92469e+06	297847	374338	1.29665e+06	2.7275e+06	1.05886e+06	850589	1.30911e+06	687691	2.51646e+06
4933	Blautia sp.	K00209	enoyl-[acyl-carrier protein] reductase / trans-2-enoyl-CoA reductase (NAD+)	Metabolism	Carbohydrate metabolism	Butanoate metabolism	1.1895e+07	7.07818e+06	4.79419e+06	1.45921e+06	515281	154419	1.71516e+06	1.11751e+06	1.68392e+06	705757	1.87355e+06	930099	1.3132e+06	1.01056e+06	2.1936e+06	3.69606e+06	6.89765e+06	4.56988e+06	3.22734e+06	1.83736e+06	1.74308e+06	1.29726e+06	1.1545e+06	694322	1.12742e+06	1.12127e+06	702183	798030	667051	892838	6.62215e+06	1.01193e+07	1.42906e+07	7.18069e+06	7.63603e+06	3.8126e+06	401118	1.75712e+06	496552	2.24058e+06	1.06949e+06	578655	2.30877e+06
1903	Anaerostipes caccae	K00209	enoyl-[acyl-carrier protein] reductase / trans-2-enoyl-CoA reductase (NAD+)	Metabolism	Lipid metabolism	Fatty acid biosynthesis	468820	145732	NA	347417	84383.2	154194	92944.8	28689	474896	342011	NA	267566	87276.6	236097	51709.7	676907	230748	NA	276153	210159	212022	240233	547747	160350	97585.5	150581	215955	508804	165463	253457	6.12401e+06	8.08802e+06	1.02564e+07	3.92469e+06	297847	374338	1.29665e+06	2.7275e+06	1.05886e+06	850589	1.30911e+06	687691	2.51646e+06
4933	Blautia sp.	K00209	enoyl-[acyl-carrier protein] reductase / trans-2-enoyl-CoA reductase (NAD+)	Metabolism	Lipid metabolism	Fatty acid biosynthesis	1.1895e+07	7.07818e+06	4.79419e+06	1.45921e+06	515281	154419	1.71516e+06	1.11751e+06	1.68392e+06	705757	1.87355e+06	930099	1.3132e+06	1.01056e+06	2.1936e+06	3.69606e+06	6.89765e+06	4.56988e+06	3.22734e+06	1.83736e+06	1.74308e+06	1.29726e+06	1.1545e+06	694322	1.12742e+06	1.12127e+06	702183	798030	667051	892838	6.62215e+06	1.01193e+07	1.42906e+07	7.18069e+06	7.63603e+06	3.8126e+06	401118	1.75712e+06	496552	2.24058e+06	1.06949e+06	578655	2.30877e+06
1903	Anaerostipes caccae	K00209	enoyl-[acyl-carrier protein] reductase / trans-2-enoyl-CoA reductase (NAD+)	Metabolism	Lipid metabolism	Lipid biosynthesis proteins	468820	145732	NA	347417	84383.2	154194	92944.8	28689	474896	342011	NA	267566	87276.6	236097	51709.7	676907	230748	NA	276153	210159	212022	240233	547747	160350	97585.5	150581	215955	508804	165463	253457	6.12401e+06	8.08802e+06	1.02564e+07	3.92469e+06	297847	374338	1.29665e+06	2.7275e+06	1.05886e+06	850589	1.30911e+06	687691	2.51646e+06
4933	Blautia sp.	K00209	enoyl-[acyl-carrier protein] reductase / trans-2-enoyl-CoA reductase (NAD+)	Metabolism	Lipid metabolism	Lipid biosynthesis proteins	1.1895e+07	7.07818e+06	4.79419e+06	1.45921e+06	515281	154419	1.71516e+06	1.11751e+06	1.68392e+06	705757	1.87355e+06	930099	1.3132e+06	1.01056e+06	2.1936e+06	3.69606e+06	6.89765e+06	4.56988e+06	3.22734e+06	1.83736e+06	1.74308e+06	1.29726e+06	1.1545e+06	694322	1.12742e+06	1.12127e+06	702183	798030	667051	892838	6.62215e+06	1.01193e+07	1.42906e+07	7.18069e+06	7.63603e+06	3.8126e+06	401118	1.75712e+06	496552	2.24058e+06	1.06949e+06	578655	2.30877e+06
154	Escherichia coli	K00215	4-hydroxy-tetrahydrodipicolinate reductase	Metabolism	Amino acid metabolism	Lysine biosynthesis	1.55952e+07	1.33303e+06	3.3609e+06	3.58195e+06	82287.3	3.76387e+06	1.3293e+07	1.62656e+06	1956615	1.80978e+06	389471	2.43222e+06	1.54296e+06	5.26554e+06	2.40081e+06	5.80884e+06	2.65906e+06	2.73822e+06	2.64751e+06	2.72533e+06	3.27013e+06	507605	666916	959789	612911	994999	1.29862e+06	1.59982e+06	896374	1.4952e+06	1.55298e+07	2.02029e+07	1.69084e+07	1.02794e+07	9.88109e+06	6.24491e+06	2.9115e+06	4.05837e+06	6.67683e+06	5.14634e+06	6.05713e+06	2.08115e+06	7.38395e+06
1733	Blautia sp.	K00215	4-hydroxy-tetrahydrodipicolinate reductase	Metabolism	Amino acid metabolism	Lysine biosynthesis	1.27178e+06	3.51652e+06	2.54772e+06	1.29983e+06	967767	569473	682310	902568	987486	838904	2.25707e+06	849278	243441	1.42964e+06	10466.3	792819	3.4885e+06	5.22728e+06	4.36267e+06	2.81354e+06	2.84771e+06	1.11602e+06	854850	522384	928329	299808	75141.5	1.47018e+06	2.38694e+06	1.38683e+06	1.98654e+06	3.96315e+06	6.24274e+06	2.01095e+06	2.14307e+06	1.08723e+06	971630	2.94834e+06	1.26025e+06	2.43229e+06	1.42717e+06	699203	315216
4018	Bacteroides thetaiotaomicron	K00215	4-hydroxy-tetrahydrodipicolinate reductase	Metabolism	Amino acid metabolism	Lysine biosynthesis	1.58521e+06	207267	1.41572e+07	4.62056e+06	126188	1.64187e+07	2.51567e+06	3.3839e+06	2.66035e+06	1.04385e+07	849928	4.77443e+06	9.25535e+06	5.18899e+06	7.71494e+06	654622	295584	552008	4.05904e+06	9.5615e+06	9.4749e+06	7.44815e+06	1.11693e+07	7.97974e+06	5.70847e+06	5.44647e+06	4.39344e+06	8.41095e+06	7.93783e+06	9.92205e+06	1.70634e+06	1.21638e+06	1.40193e+06	8.24438e+06	1.53941e+07	1.10794e+07	7.01808e+06	1.64205e+07	1.3878e+07	1.29677e+07	9.94094e+06	5.07201e+06	9.25363e+06
5157	Lactobacillus plantarum	K00215	4-hydroxy-tetrahydrodipicolinate reductase	Metabolism	Amino acid metabolism	Lysine biosynthesis	194425	NA	NA	NA	NA	67430.8	NA	NA	NA	NA	NA	NA	89217.3	NA	174727	NA	NA	NA	NA	NA	NA	NA	NA	NA	NA	NA	NA	NA	NA	NA	NA	NA	120535	160479	NA	NA	NA	NA	NA	NA	NA	NA	NA
7128	Anaerostipes caccae	K00215	4-hydroxy-tetrahydrodipicolinate reductase	Metabolism	Amino acid metabolism	Lysine biosynthesis	NA	NA	NA	258078	NA	24633.2	NA	NA	34835.9	NA	NA	204236	66883.7	236659	123481	NA	NA	127313	23367.7	NA	NA	NA	34157	NA	474678	15519.8	260857	10744.5	1.02541e+06	140340	2670570	3.85466e+06	6.15853e+06	852747	372140	531196	NA	176534	68683.6	119793	172343	NA	353495
154	Escherichia coli	K00215	4-hydroxy-tetrahydrodipicolinate reductase	Metabolism	Biosynthesis of other secondary metabolites	Monobactam biosynthesis	1.55952e+07	1.33303e+06	3.3609e+06	3.58195e+06	82287.3	3.76387e+06	1.3293e+07	1.62656e+06	1956615	1.80978e+06	389471	2.43222e+06	1.54296e+06	5.26554e+06	2.40081e+06	5.80884e+06	2.65906e+06	2.73822e+06	2.64751e+06	2.72533e+06	3.27013e+06	507605	666916	959789	612911	994999	1.29862e+06	1.59982e+06	896374	1.4952e+06	1.55298e+07	2.02029e+07	1.69084e+07	1.02794e+07	9.88109e+06	6.24491e+06	2.9115e+06	4.05837e+06	6.67683e+06	5.14634e+06	6.05713e+06	2.08115e+06	7.38395e+06
1733	Blautia sp.	K00215	4-hydroxy-tetrahydrodipicolinate reductase	Metabolism	Biosynthesis of other secondary metabolites	Monobactam biosynthesis	1.27178e+06	3.51652e+06	2.54772e+06	1.29983e+06	967767	569473	682310	902568	987486	838904	2.25707e+06	849278	243441	1.42964e+06	10466.3	792819	3.4885e+06	5.22728e+06	4.36267e+06	2.81354e+06	2.84771e+06	1.11602e+06	854850	522384	928329	299808	75141.5	1.47018e+06	2.38694e+06	1.38683e+06	1.98654e+06	3.96315e+06	6.24274e+06	2.01095e+06	2.14307e+06	1.08723e+06	971630	2.94834e+06	1.26025e+06	2.43229e+06	1.42717e+06	699203	315216
4018	Bacteroides thetaiotaomicron	K00215	4-hydroxy-tetrahydrodipicolinate reductase	Metabolism	Biosynthesis of other secondary metabolites	Monobactam biosynthesis	1.58521e+06	207267	1.41572e+07	4.62056e+06	126188	1.64187e+07	2.51567e+06	3.3839e+06	2.66035e+06	1.04385e+07	849928	4.77443e+06	9.25535e+06	5.18899e+06	7.71494e+06	654622	295584	552008	4.05904e+06	9.5615e+06	9.4749e+06	7.44815e+06	1.11693e+07	7.97974e+06	5.70847e+06	5.44647e+06	4.39344e+06	8.41095e+06	7.93783e+06	9.92205e+06	1.70634e+06	1.21638e+06	1.40193e+06	8.24438e+06	1.53941e+07	1.10794e+07	7.01808e+06	1.64205e+07	1.3878e+07	1.29677e+07	9.94094e+06	5.07201e+06	9.25363e+06
5157	Lactobacillus plantarum	K00215	4-hydroxy-tetrahydrodipicolinate reductase	Metabolism	Biosynthesis of other secondary metabolites	Monobactam biosynthesis	194425	NA	NA	NA	NA	67430.8	NA	NA	NA	NA	NA	NA	89217.3	NA	174727	NA	NA	NA	NA	NA	NA	NA	NA	NA	NA	NA	NA	NA	NA	NA	NA	NA	120535	160479	NA	NA	NA	NA	NA	NA	NA	NA	NA
7128	Anaerostipes caccae	K00215	4-hydroxy-tetrahydrodipicolinate reductase	Metabolism	Biosynthesis of other secondary metabolites	Monobactam biosynthesis	NA	NA	NA	258078	NA	24633.2	NA	NA	34835.9	NA	NA	204236	66883.7	236659	123481	NA	NA	127313	23367.7	NA	NA	NA	34157	NA	474678	15519.8	260857	10744.5	1.02541e+06	140340	2670570	3.85466e+06	6.15853e+06	852747	372140	531196	NA	176534	68683.6	119793	172343	NA	353495
4907	Escherichia coli	K00230	menaquinone-dependent protoporphyrinogen oxidase	Metabolism	Metabolism of cofactors and vitamins	Porphyrin and chlorophyll metabolism	1.56264e+06	303318	13117.9	123015	23756.8	NA	55656.6	136516	199166	105759	40619.6	239028	30586.1	209707	97031.8	630747	178472	161902	35263.2	NA	NA	NA	NA	25362.4	61464.4	54547.6	NA	55029	NA	NA	1.36194e+06	636004	528686	276567	152817	NA	333779	129545	62837.6	NA	NA	NA	45341.8
1198	Bacteroides thetaiotaomicron	K00239	succinate dehydrogenase / fumarate reductase, flavoprotein subunit	Human Diseases	Infectious diseases	Legionellosis	64075935	4.76291e+07	2.30331e+08	3.86971e+08	1.85653e+07	1.98468e+08	2.61356e+08	1.59818e+08	2.71642e+08	2.09873e+08	1.66298e+08	4.41593e+08	1.39159e+08	4.19133e+08	1.66835e+08	6.36151e+07	2.8413e+07	2.32094e+07	1.12081e+08	3.88027e+08	4.99351e+08	2.3115e+08	2.51565e+08	1.14707e+08	2.42446e+08	2.20005e+08	135264226	3.59615e+08	2.79445e+08	3.17026e+08	1.34128e+08	1.4042e+08	1.78497e+08	715281178	8.35079e+08	6.0219e+08	6.63097e+08	1174614407	9.81667e+08	1013862683	1041832179	4.03293e+08	9.31147e+08
3663	Blautia sp.	K00239	succinate dehydrogenase / fumarate reductase, flavoprotein subunit	Human Diseases	Infectious diseases	Legionellosis	2.1688e+08	251944968	3.41313e+08	1.87079e+08	2.43288e+07	1.08566e+08	9.78807e+07	7.30172e+07	8.79367e+07	7.25587e+07	4.06543e+07	1.73394e+08	4.52242e+07	1.74266e+08	8.15564e+07	1.02464e+08	2.37027e+08	102085124	7.99527e+07	140307010	1.05229e+08	6.04455e+07	2.86754e+07	2.65836e+07	4.44596e+07	3.8708e+07	2.32057e+07	72977284	8.41561e+07	7.5482e+07	2.85127e+08	2.16287e+08	3.63451e+08	2.17201e+08	1.41903e+08	1.15488e+08	6.96439e+07	1.11451e+08	4.19082e+07	7.85195e+07	8.05575e+07	2.21807e+07	3.94942e+07
7115	Escherichia coli	K00239	succinate dehydrogenase / fumarate reductase, flavoprotein subunit	Human Diseases	Infectious diseases	Legionellosis	712675	1.05129e+06	1.24271e+06	224704	150873	278586	241235	180404	371613	233465	212025	266094	NA	320267	64236.8	46934.8	NA	28337.1	99259.6	NA	NA	NA	NA	NA	NA	NA	23502.5	NA	NA	48942.5	296025	524966	511855	521256	NA	431970	536384	645323	509442	828977	NA	413385	NA
1198	Bacteroides thetaiotaomicron	K00239	succinate dehydrogenase / fumarate reductase, flavoprotein subunit	Metabolism	Carbohydrate metabolism	Butanoate metabolism	64075935	4.76291e+07	2.30331e+08	3.86971e+08	1.85653e+07	1.98468e+08	2.61356e+08	1.59818e+08	2.71642e+08	2.09873e+08	1.66298e+08	4.41593e+08	1.39159e+08	4.19133e+08	1.66835e+08	6.36151e+07	2.8413e+07	2.32094e+07	1.12081e+08	3.88027e+08	4.99351e+08	2.3115e+08	2.51565e+08	1.14707e+08	2.42446e+08	2.20005e+08	135264226	3.59615e+08	2.79445e+08	3.17026e+08	1.34128e+08	1.4042e+08	1.78497e+08	715281178	8.35079e+08	6.0219e+08	6.63097e+08	1174614407	9.81667e+08	1013862683	1041832179	4.03293e+08	9.31147e+08
3663	Blautia sp.	K00239	succinate dehydrogenase / fumarate reductase, flavoprotein subunit	Metabolism	Carbohydrate metabolism	Butanoate metabolism	2.1688e+08	251944968	3.41313e+08	1.87079e+08	2.43288e+07	1.08566e+08	9.78807e+07	7.30172e+07	8.79367e+07	7.25587e+07	4.06543e+07	1.73394e+08	4.52242e+07	1.74266e+08	8.15564e+07	1.02464e+08	2.37027e+08	102085124	7.99527e+07	140307010	1.05229e+08	6.04455e+07	2.86754e+07	2.65836e+07	4.44596e+07	3.8708e+07	2.32057e+07	72977284	8.41561e+07	7.5482e+07	2.85127e+08	2.16287e+08	3.63451e+08	2.17201e+08	1.41903e+08	1.15488e+08	6.96439e+07	1.11451e+08	4.19082e+07	7.85195e+07	8.05575e+07	2.21807e+07	3.94942e+07
7115	Escherichia coli	K00239	succinate dehydrogenase / fumarate reductase, flavoprotein subunit	Metabolism	Carbohydrate metabolism	Butanoate metabolism	712675	1.05129e+06	1.24271e+06	224704	150873	278586	241235	180404	371613	233465	212025	266094	NA	320267	64236.8	46934.8	NA	28337.1	99259.6	NA	NA	NA	NA	NA	NA	NA	23502.5	NA	NA	48942.5	296025	524966	511855	521256	NA	431970	536384	645323	509442	828977	NA	413385	NA
1198	Bacteroides thetaiotaomicron	K00239	succinate dehydrogenase / fumarate reductase, flavoprotein subunit	Metabolism	Carbohydrate metabolism	Citrate cycle (TCA cycle)	64075935	4.76291e+07	2.30331e+08	3.86971e+08	1.85653e+07	1.98468e+08	2.61356e+08	1.59818e+08	2.71642e+08	2.09873e+08	1.66298e+08	4.41593e+08	1.39159e+08	4.19133e+08	1.66835e+08	6.36151e+07	2.8413e+07	2.32094e+07	1.12081e+08	3.88027e+08	4.99351e+08	2.3115e+08	2.51565e+08	1.14707e+08	2.42446e+08	2.20005e+08	135264226	3.59615e+08	2.79445e+08	3.17026e+08	1.34128e+08	1.4042e+08	1.78497e+08	715281178	8.35079e+08	6.0219e+08	6.63097e+08	1174614407	9.81667e+08	1013862683	1041832179	4.03293e+08	9.31147e+08
3663	Blautia sp.	K00239	succinate dehydrogenase / fumarate reductase, flavoprotein subunit	Metabolism	Carbohydrate metabolism	Citrate cycle (TCA cycle)	2.1688e+08	251944968	3.41313e+08	1.87079e+08	2.43288e+07	1.08566e+08	9.78807e+07	7.30172e+07	8.79367e+07	7.25587e+07	4.06543e+07	1.73394e+08	4.52242e+07	1.74266e+08	8.15564e+07	1.02464e+08	2.37027e+08	102085124	7.99527e+07	140307010	1.05229e+08	6.04455e+07	2.86754e+07	2.65836e+07	4.44596e+07	3.8708e+07	2.32057e+07	72977284	8.41561e+07	7.5482e+07	2.85127e+08	2.16287e+08	3.63451e+08	2.17201e+08	1.41903e+08	1.15488e+08	6.96439e+07	1.11451e+08	4.19082e+07	7.85195e+07	8.05575e+07	2.21807e+07	3.94942e+07
7115	Escherichia coli	K00239	succinate dehydrogenase / fumarate reductase, flavoprotein subunit	Metabolism	Carbohydrate metabolism	Citrate cycle (TCA cycle)	712675	1.05129e+06	1.24271e+06	224704	150873	278586	241235	180404	371613	233465	212025	266094	NA	320267	64236.8	46934.8	NA	28337.1	99259.6	NA	NA	NA	NA	NA	NA	NA	23502.5	NA	NA	48942.5	296025	524966	511855	521256	NA	431970	536384	645323	509442	828977	NA	413385	NA
1198	Bacteroides thetaiotaomicron	K00239	succinate dehydrogenase / fumarate reductase, flavoprotein subunit	Metabolism	Energy metabolism	Carbon fixation pathways in prokaryotes	64075935	4.76291e+07	2.30331e+08	3.86971e+08	1.85653e+07	1.98468e+08	2.61356e+08	1.59818e+08	2.71642e+08	2.09873e+08	1.66298e+08	4.41593e+08	1.39159e+08	4.19133e+08	1.66835e+08	6.36151e+07	2.8413e+07	2.32094e+07	1.12081e+08	3.88027e+08	4.99351e+08	2.3115e+08	2.51565e+08	1.14707e+08	2.42446e+08	2.20005e+08	135264226	3.59615e+08	2.79445e+08	3.17026e+08	1.34128e+08	1.4042e+08	1.78497e+08	715281178	8.35079e+08	6.0219e+08	6.63097e+08	1174614407	9.81667e+08	1013862683	1041832179	4.03293e+08	9.31147e+08
3663	Blautia sp.	K00239	succinate dehydrogenase / fumarate reductase, flavoprotein subunit	Metabolism	Energy metabolism	Carbon fixation pathways in prokaryotes	2.1688e+08	251944968	3.41313e+08	1.87079e+08	2.43288e+07	1.08566e+08	9.78807e+07	7.30172e+07	8.79367e+07	7.25587e+07	4.06543e+07	1.73394e+08	4.52242e+07	1.74266e+08	8.15564e+07	1.02464e+08	2.37027e+08	102085124	7.99527e+07	140307010	1.05229e+08	6.04455e+07	2.86754e+07	2.65836e+07	4.44596e+07	3.8708e+07	2.32057e+07	72977284	8.41561e+07	7.5482e+07	2.85127e+08	2.16287e+08	3.63451e+08	2.17201e+08	1.41903e+08	1.15488e+08	6.96439e+07	1.11451e+08	4.19082e+07	7.85195e+07	8.05575e+07	2.21807e+07	3.94942e+07
7115	Escherichia coli	K00239	succinate dehydrogenase / fumarate reductase, flavoprotein subunit	Metabolism	Energy metabolism	Carbon fixation pathways in prokaryotes	712675	1.05129e+06	1.24271e+06	224704	150873	278586	241235	180404	371613	233465	212025	266094	NA	320267	64236.8	46934.8	NA	28337.1	99259.6	NA	NA	NA	NA	NA	NA	NA	23502.5	NA	NA	48942.5	296025	524966	511855	521256	NA	431970	536384	645323	509442	828977	NA	413385	NA
1198	Bacteroides thetaiotaomicron	K00239	succinate dehydrogenase / fumarate reductase, flavoprotein subunit	Metabolism	Energy metabolism	Oxidative phosphorylation	64075935	4.76291e+07	2.30331e+08	3.86971e+08	1.85653e+07	1.98468e+08	2.61356e+08	1.59818e+08	2.71642e+08	2.09873e+08	1.66298e+08	4.41593e+08	1.39159e+08	4.19133e+08	1.66835e+08	6.36151e+07	2.8413e+07	2.32094e+07	1.12081e+08	3.88027e+08	4.99351e+08	2.3115e+08	2.51565e+08	1.14707e+08	2.42446e+08	2.20005e+08	135264226	3.59615e+08	2.79445e+08	3.17026e+08	1.34128e+08	1.4042e+08	1.78497e+08	715281178	8.35079e+08	6.0219e+08	6.63097e+08	1174614407	9.81667e+08	1013862683	1041832179	4.03293e+08	9.31147e+08
3663	Blautia sp.	K00239	succinate dehydrogenase / fumarate reductase, flavoprotein subunit	Metabolism	Energy metabolism	Oxidative phosphorylation	2.1688e+08	251944968	3.41313e+08	1.87079e+08	2.43288e+07	1.08566e+08	9.78807e+07	7.30172e+07	8.79367e+07	7.25587e+07	4.06543e+07	1.73394e+08	4.52242e+07	1.74266e+08	8.15564e+07	1.02464e+08	2.37027e+08	102085124	7.99527e+07	140307010	1.05229e+08	6.04455e+07	2.86754e+07	2.65836e+07	4.44596e+07	3.8708e+07	2.32057e+07	72977284	8.41561e+07	7.5482e+07	2.85127e+08	2.16287e+08	3.63451e+08	2.17201e+08	1.41903e+08	1.15488e+08	6.96439e+07	1.11451e+08	4.19082e+07	7.85195e+07	8.05575e+07	2.21807e+07	3.94942e+07
7115	Escherichia coli	K00239	succinate dehydrogenase / fumarate reductase, flavoprotein subunit	Metabolism	Energy metabolism	Oxidative phosphorylation	712675	1.05129e+06	1.24271e+06	224704	150873	278586	241235	180404	371613	233465	212025	266094	NA	320267	64236.8	46934.8	NA	28337.1	99259.6	NA	NA	NA	NA	NA	NA	NA	23502.5	NA	NA	48942.5	296025	524966	511855	521256	NA	431970	536384	645323	509442	828977	NA	413385	NA
2189	Escherichia coli	K00240	succinate dehydrogenase / fumarate reductase, iron-sulfur subunit	Metabolism	Carbohydrate metabolism	Butanoate metabolism	NA	16783.1	23547.8	NA	NA	NA	NA	NA	NA	NA	NA	33121.3	NA	NA	24026.7	NA	NA	211330	NA	NA	NA	NA	NA	NA	NA	NA	NA	NA	NA	NA	148652	786344	851473	774412	182617	107726	NA	NA	NA	NA	NA	NA	NA
4509	Bacteroides thetaiotaomicron	K00240	succinate dehydrogenase / fumarate reductase, iron-sulfur subunit	Metabolism	Carbohydrate metabolism	Butanoate metabolism	1.43891e+07	6.12959e+06	6.82137e+07	1.29758e+08	7.3001e+06	1.37742e+08	1.85502e+08	1.14054e+08	2.17664e+08	1.60649e+08	1.0908e+08	2.59328e+08	115884666	2.35431e+08	9.862e+07	2.21905e+07	1.48032e+07	5.34061e+07	437086809	4.52368e+08	4.17251e+08	2.99447e+08	4.96014e+08	2.8818e+08	2.64557e+08	2.77758e+08	1.85009e+08	3.41189e+08	3.84175e+08	3.76304e+08	7.56904e+07	4.57656e+07	5.41163e+07	5.08847e+08	4.43521e+08	3.17858e+08	3.52259e+08	5.5621e+08	5.09263e+08	5.71045e+08	5.94208e+08	2.00955e+08	382750718
2189	Escherichia coli	K00240	succinate dehydrogenase / fumarate reductase, iron-sulfur subunit	Metabolism	Carbohydrate metabolism	Citrate cycle (TCA cycle)	NA	16783.1	23547.8	NA	NA	NA	NA	NA	NA	NA	NA	33121.3	NA	NA	24026.7	NA	NA	211330	NA	NA	NA	NA	NA	NA	NA	NA	NA	NA	NA	NA	148652	786344	851473	774412	182617	107726	NA	NA	NA	NA	NA	NA	NA
4509	Bacteroides thetaiotaomicron	K00240	succinate dehydrogenase / fumarate reductase, iron-sulfur subunit	Metabolism	Carbohydrate metabolism	Citrate cycle (TCA cycle)	1.43891e+07	6.12959e+06	6.82137e+07	1.29758e+08	7.3001e+06	1.37742e+08	1.85502e+08	1.14054e+08	2.17664e+08	1.60649e+08	1.0908e+08	2.59328e+08	115884666	2.35431e+08	9.862e+07	2.21905e+07	1.48032e+07	5.34061e+07	437086809	4.52368e+08	4.17251e+08	2.99447e+08	4.96014e+08	2.8818e+08	2.64557e+08	2.77758e+08	1.85009e+08	3.41189e+08	3.84175e+08	3.76304e+08	7.56904e+07	4.57656e+07	5.41163e+07	5.08847e+08	4.43521e+08	3.17858e+08	3.52259e+08	5.5621e+08	5.09263e+08	5.71045e+08	5.94208e+08	2.00955e+08	382750718
2189	Escherichia coli	K00240	succinate dehydrogenase / fumarate reductase, iron-sulfur subunit	Metabolism	Energy metabolism	Carbon fixation pathways in prokaryotes	NA	16783.1	23547.8	NA	NA	NA	NA	NA	NA	NA	NA	33121.3	NA	NA	24026.7	NA	NA	211330	NA	NA	NA	NA	NA	NA	NA	NA	NA	NA	NA	NA	148652	786344	851473	774412	182617	107726	NA	NA	NA	NA	NA	NA	NA
4509	Bacteroides thetaiotaomicron	K00240	succinate dehydrogenase / fumarate reductase, iron-sulfur subunit	Metabolism	Energy metabolism	Carbon fixation pathways in prokaryotes	1.43891e+07	6.12959e+06	6.82137e+07	1.29758e+08	7.3001e+06	1.37742e+08	1.85502e+08	1.14054e+08	2.17664e+08	1.60649e+08	1.0908e+08	2.59328e+08	115884666	2.35431e+08	9.862e+07	2.21905e+07	1.48032e+07	5.34061e+07	437086809	4.52368e+08	4.17251e+08	2.99447e+08	4.96014e+08	2.8818e+08	2.64557e+08	2.77758e+08	1.85009e+08	3.41189e+08	3.84175e+08	3.76304e+08	7.56904e+07	4.57656e+07	5.41163e+07	5.08847e+08	4.43521e+08	3.17858e+08	3.52259e+08	5.5621e+08	5.09263e+08	5.71045e+08	5.94208e+08	2.00955e+08	382750718
2189	Escherichia coli	K00240	succinate dehydrogenase / fumarate reductase, iron-sulfur subunit	Metabolism	Energy metabolism	Oxidative phosphorylation	NA	16783.1	23547.8	NA	NA	NA	NA	NA	NA	NA	NA	33121.3	NA	NA	24026.7	NA	NA	211330	NA	NA	NA	NA	NA	NA	NA	NA	NA	NA	NA	NA	148652	786344	851473	774412	182617	107726	NA	NA	NA	NA	NA	NA	NA
4509	Bacteroides thetaiotaomicron	K00240	succinate dehydrogenase / fumarate reductase, iron-sulfur subunit	Metabolism	Energy metabolism	Oxidative phosphorylation	1.43891e+07	6.12959e+06	6.82137e+07	1.29758e+08	7.3001e+06	1.37742e+08	1.85502e+08	1.14054e+08	2.17664e+08	1.60649e+08	1.0908e+08	2.59328e+08	115884666	2.35431e+08	9.862e+07	2.21905e+07	1.48032e+07	5.34061e+07	437086809	4.52368e+08	4.17251e+08	2.99447e+08	4.96014e+08	2.8818e+08	2.64557e+08	2.77758e+08	1.85009e+08	3.41189e+08	3.84175e+08	3.76304e+08	7.56904e+07	4.57656e+07	5.41163e+07	5.08847e+08	4.43521e+08	3.17858e+08	3.52259e+08	5.5621e+08	5.09263e+08	5.71045e+08	5.94208e+08	2.00955e+08	382750718
5152	Bacteroides thetaiotaomicron	K00241	succinate dehydrogenase / fumarate reductase, cytochrome b subunit	Metabolism	Carbohydrate metabolism	Butanoate metabolism	2.57533e+06	895761	1.60386e+07	4.57852e+07	7086.11	2.43207e+07	3.22099e+07	2.94418e+07	5.37054e+07	3.91776e+07	9.81581e+06	5.40314e+07	7.80472e+06	4.84682e+07	7.41351e+06	NA	NA	3.52095e+06	2.85527e+07	4.54103e+07	4.23318e+07	2.63128e+07	3.84587e+07	2.28125e+07	3.14148e+07	3.57978e+07	2.23076e+07	3.12439e+07	2.97526e+07	4.24105e+07	NA	152344	NA	4.82723e+07	6.17133e+07	4.73109e+07	1.6276e+07	2.77422e+07	33459676	4.63337e+07	4.88854e+07	1.15347e+07	41181769
5152	Bacteroides thetaiotaomicron	K00241	succinate dehydrogenase / fumarate reductase, cytochrome b subunit	Metabolism	Carbohydrate metabolism	Citrate cycle (TCA cycle)	2.57533e+06	895761	1.60386e+07	4.57852e+07	7086.11	2.43207e+07	3.22099e+07	2.94418e+07	5.37054e+07	3.91776e+07	9.81581e+06	5.40314e+07	7.80472e+06	4.84682e+07	7.41351e+06	NA	NA	3.52095e+06	2.85527e+07	4.54103e+07	4.23318e+07	2.63128e+07	3.84587e+07	2.28125e+07	3.14148e+07	3.57978e+07	2.23076e+07	3.12439e+07	2.97526e+07	4.24105e+07	NA	152344	NA	4.82723e+07	6.17133e+07	4.73109e+07	1.6276e+07	2.77422e+07	33459676	4.63337e+07	4.88854e+07	1.15347e+07	41181769
5152	Bacteroides thetaiotaomicron	K00241	succinate dehydrogenase / fumarate reductase, cytochrome b subunit	Metabolism	Energy metabolism	Carbon fixation pathways in prokaryotes	2.57533e+06	895761	1.60386e+07	4.57852e+07	7086.11	2.43207e+07	3.22099e+07	2.94418e+07	5.37054e+07	3.91776e+07	9.81581e+06	5.40314e+07	7.80472e+06	4.84682e+07	7.41351e+06	NA	NA	3.52095e+06	2.85527e+07	4.54103e+07	4.23318e+07	2.63128e+07	3.84587e+07	2.28125e+07	3.14148e+07	3.57978e+07	2.23076e+07	3.12439e+07	2.97526e+07	4.24105e+07	NA	152344	NA	4.82723e+07	6.17133e+07	4.73109e+07	1.6276e+07	2.77422e+07	33459676	4.63337e+07	4.88854e+07	1.15347e+07	41181769
5152	Bacteroides thetaiotaomicron	K00241	succinate dehydrogenase / fumarate reductase, cytochrome b subunit	Metabolism	Energy metabolism	Oxidative phosphorylation	2.57533e+06	895761	1.60386e+07	4.57852e+07	7086.11	2.43207e+07	3.22099e+07	2.94418e+07	5.37054e+07	3.91776e+07	9.81581e+06	5.40314e+07	7.80472e+06	4.84682e+07	7.41351e+06	NA	NA	3.52095e+06	2.85527e+07	4.54103e+07	4.23318e+07	2.63128e+07	3.84587e+07	2.28125e+07	3.14148e+07	3.57978e+07	2.23076e+07	3.12439e+07	2.97526e+07	4.24105e+07	NA	152344	NA	4.82723e+07	6.17133e+07	4.73109e+07	1.6276e+07	2.77422e+07	33459676	4.63337e+07	4.88854e+07	1.15347e+07	41181769
143	Blautia sp.	K00243	uncharacterized protein	Unclassified	Poorly characterized	Function unknown	219749	NA	295046	157777	NA	NA	NA	NA	NA	NA	NA	NA	NA	101729	NA	NA	NA	NA	NA	NA	NA	NA	NA	NA	NA	NA	NA	NA	NA	NA	NA	NA	NA	NA	455342	399248	156733	NA	509762	719666	936739	199883	608816
5461	Bacteroides thetaiotaomicron	K00243	uncharacterized protein	Unclassified	Poorly characterized	Function unknown	507691	NA	1.00276e+06	844372	16867.7	39916.3	114643	134316	NA	356268	586407	1.0732e+06	47191.7	872283	79866.4	281799	85862.8	339300	556615	221568	1.25427e+06	321943	751962	120477	562252	82834.5	21987.5	152966	299782	620692	3.90301e+06	1.42943e+06	2.81228e+06	2.19582e+06	1.60159e+06	1.32007e+06	471464	1.42358e+06	1.07641e+06	673157	1.41268e+06	338377	4.30338e+06
6170	Anaerostipes caccae	K00243	uncharacterized protein	Unclassified	Poorly characterized	Function unknown	NA	NA	NA	NA	NA	192795	342109	263106	83334.7	66054.7	NA	NA	NA	NA	NA	NA	NA	NA	NA	NA	NA	NA	NA	NA	NA	NA	NA	NA	NA	NA	364240	308816	368082	157716	NA	NA	212467	NA	NA	NA	NA	NA	650732
1761	Lactobacillus plantarum	K00244	fumarate reductase flavoprotein subunit	Environmental Information Processing	Signal transduction	Two-component system	121524	100055	NA	NA	NA	91570.7	NA	NA	46065	NA	NA	NA	NA	NA	NA	150824	309097	247541	80685.3	NA	319133	129300	NA	217057	NA	146944	NA	NA	NA	649547	NA	NA	NA	NA	NA	NA	NA	NA	NA	265898	NA	NA	NA
3735	Escherichia coli	K00244	fumarate reductase flavoprotein subunit	Environmental Information Processing	Signal transduction	Two-component system	1.80674e+08	6.69657e+07	5.35003e+07	4.50124e+07	5.95725e+06	2.35573e+07	3.98221e+07	3.72621e+07	4.53293e+07	3.13799e+07	2.07171e+07	4.97874e+07	1.37313e+07	5.68321e+07	2.04793e+07	5.44907e+07	4.29787e+07	2.59217e+07	2.11074e+07	5.33594e+07	4.63454e+07	3.36982e+07	4.3634e+07	2.59866e+07	2.84446e+07	3.8006e+07	2.8027e+07	4.20591e+07	3.77724e+07	4.81674e+07	4.2135e+08	2.79542e+08	2.69615e+08	1.97981e+08	8.61771e+07	6.51912e+07	4.57079e+07	8.24033e+07	5.28539e+07	6.80695e+07	7.37132e+07	2.2346e+07	6.49552e+07
1761	Lactobacillus plantarum	K00244	fumarate reductase flavoprotein subunit	Metabolism	Carbohydrate metabolism	Butanoate metabolism	121524	100055	NA	NA	NA	91570.7	NA	NA	46065	NA	NA	NA	NA	NA	NA	150824	309097	247541	80685.3	NA	319133	129300	NA	217057	NA	146944	NA	NA	NA	649547	NA	NA	NA	NA	NA	NA	NA	NA	NA	265898	NA	NA	NA
3735	Escherichia coli	K00244	fumarate reductase flavoprotein subunit	Metabolism	Carbohydrate metabolism	Butanoate metabolism	1.80674e+08	6.69657e+07	5.35003e+07	4.50124e+07	5.95725e+06	2.35573e+07	3.98221e+07	3.72621e+07	4.53293e+07	3.13799e+07	2.07171e+07	4.97874e+07	1.37313e+07	5.68321e+07	2.04793e+07	5.44907e+07	4.29787e+07	2.59217e+07	2.11074e+07	5.33594e+07	4.63454e+07	3.36982e+07	4.3634e+07	2.59866e+07	2.84446e+07	3.8006e+07	2.8027e+07	4.20591e+07	3.77724e+07	4.81674e+07	4.2135e+08	2.79542e+08	2.69615e+08	1.97981e+08	8.61771e+07	6.51912e+07	4.57079e+07	8.24033e+07	5.28539e+07	6.80695e+07	7.37132e+07	2.2346e+07	6.49552e+07
1761	Lactobacillus plantarum	K00244	fumarate reductase flavoprotein subunit	Metabolism	Carbohydrate metabolism	Citrate cycle (TCA cycle)	121524	100055	NA	NA	NA	91570.7	NA	NA	46065	NA	NA	NA	NA	NA	NA	150824	309097	247541	80685.3	NA	319133	129300	NA	217057	NA	146944	NA	NA	NA	649547	NA	NA	NA	NA	NA	NA	NA	NA	NA	265898	NA	NA	NA
3735	Escherichia coli	K00244	fumarate reductase flavoprotein subunit	Metabolism	Carbohydrate metabolism	Citrate cycle (TCA cycle)	1.80674e+08	6.69657e+07	5.35003e+07	4.50124e+07	5.95725e+06	2.35573e+07	3.98221e+07	3.72621e+07	4.53293e+07	3.13799e+07	2.07171e+07	4.97874e+07	1.37313e+07	5.68321e+07	2.04793e+07	5.44907e+07	4.29787e+07	2.59217e+07	2.11074e+07	5.33594e+07	4.63454e+07	3.36982e+07	4.3634e+07	2.59866e+07	2.84446e+07	3.8006e+07	2.8027e+07	4.20591e+07	3.77724e+07	4.81674e+07	4.2135e+08	2.79542e+08	2.69615e+08	1.97981e+08	8.61771e+07	6.51912e+07	4.57079e+07	8.24033e+07	5.28539e+07	6.80695e+07	7.37132e+07	2.2346e+07	6.49552e+07
1761	Lactobacillus plantarum	K00244	fumarate reductase flavoprotein subunit	Metabolism	Carbohydrate metabolism	Pyruvate metabolism	121524	100055	NA	NA	NA	91570.7	NA	NA	46065	NA	NA	NA	NA	NA	NA	150824	309097	247541	80685.3	NA	319133	129300	NA	217057	NA	146944	NA	NA	NA	649547	NA	NA	NA	NA	NA	NA	NA	NA	NA	265898	NA	NA	NA
3735	Escherichia coli	K00244	fumarate reductase flavoprotein subunit	Metabolism	Carbohydrate metabolism	Pyruvate metabolism	1.80674e+08	6.69657e+07	5.35003e+07	4.50124e+07	5.95725e+06	2.35573e+07	3.98221e+07	3.72621e+07	4.53293e+07	3.13799e+07	2.07171e+07	4.97874e+07	1.37313e+07	5.68321e+07	2.04793e+07	5.44907e+07	4.29787e+07	2.59217e+07	2.11074e+07	5.33594e+07	4.63454e+07	3.36982e+07	4.3634e+07	2.59866e+07	2.84446e+07	3.8006e+07	2.8027e+07	4.20591e+07	3.77724e+07	4.81674e+07	4.2135e+08	2.79542e+08	2.69615e+08	1.97981e+08	8.61771e+07	6.51912e+07	4.57079e+07	8.24033e+07	5.28539e+07	6.80695e+07	7.37132e+07	2.2346e+07	6.49552e+07
1761	Lactobacillus plantarum	K00244	fumarate reductase flavoprotein subunit	Metabolism	Energy metabolism	Carbon fixation pathways in prokaryotes	121524	100055	NA	NA	NA	91570.7	NA	NA	46065	NA	NA	NA	NA	NA	NA	150824	309097	247541	80685.3	NA	319133	129300	NA	217057	NA	146944	NA	NA	NA	649547	NA	NA	NA	NA	NA	NA	NA	NA	NA	265898	NA	NA	NA
3735	Escherichia coli	K00244	fumarate reductase flavoprotein subunit	Metabolism	Energy metabolism	Carbon fixation pathways in prokaryotes	1.80674e+08	6.69657e+07	5.35003e+07	4.50124e+07	5.95725e+06	2.35573e+07	3.98221e+07	3.72621e+07	4.53293e+07	3.13799e+07	2.07171e+07	4.97874e+07	1.37313e+07	5.68321e+07	2.04793e+07	5.44907e+07	4.29787e+07	2.59217e+07	2.11074e+07	5.33594e+07	4.63454e+07	3.36982e+07	4.3634e+07	2.59866e+07	2.84446e+07	3.8006e+07	2.8027e+07	4.20591e+07	3.77724e+07	4.81674e+07	4.2135e+08	2.79542e+08	2.69615e+08	1.97981e+08	8.61771e+07	6.51912e+07	4.57079e+07	8.24033e+07	5.28539e+07	6.80695e+07	7.37132e+07	2.2346e+07	6.49552e+07
1761	Lactobacillus plantarum	K00244	fumarate reductase flavoprotein subunit	Metabolism	Energy metabolism	Oxidative phosphorylation	121524	100055	NA	NA	NA	91570.7	NA	NA	46065	NA	NA	NA	NA	NA	NA	150824	309097	247541	80685.3	NA	319133	129300	NA	217057	NA	146944	NA	NA	NA	649547	NA	NA	NA	NA	NA	NA	NA	NA	NA	265898	NA	NA	NA
3735	Escherichia coli	K00244	fumarate reductase flavoprotein subunit	Metabolism	Energy metabolism	Oxidative phosphorylation	1.80674e+08	6.69657e+07	5.35003e+07	4.50124e+07	5.95725e+06	2.35573e+07	3.98221e+07	3.72621e+07	4.53293e+07	3.13799e+07	2.07171e+07	4.97874e+07	1.37313e+07	5.68321e+07	2.04793e+07	5.44907e+07	4.29787e+07	2.59217e+07	2.11074e+07	5.33594e+07	4.63454e+07	3.36982e+07	4.3634e+07	2.59866e+07	2.84446e+07	3.8006e+07	2.8027e+07	4.20591e+07	3.77724e+07	4.81674e+07	4.2135e+08	2.79542e+08	2.69615e+08	1.97981e+08	8.61771e+07	6.51912e+07	4.57079e+07	8.24033e+07	5.28539e+07	6.80695e+07	7.37132e+07	2.2346e+07	6.49552e+07
7279	Escherichia coli	K00245	fumarate reductase iron-sulfur subunit	Environmental Information Processing	Signal transduction	Two-component system	2.48848e+07	6.64169e+06	8.86114e+06	2.75748e+06	250353	3.50324e+06	3.19365e+06	2.81199e+06	6.24953e+06	4.96016e+06	2.02639e+06	8.54174e+06	2.6817e+06	9.02618e+06	3.6928e+06	4.35357e+07	1.80526e+07	1.04144e+07	3.88888e+06	8.98091e+06	7.01485e+06	5.15112e+06	8.62045e+06	4.93267e+06	3.56288e+06	4.82813e+06	5.1171e+06	1.11963e+07	8.32299e+06	1.17637e+07	9.09417e+07	5.36845e+07	5.1054e+07	3.96069e+07	2.33651e+07	1.79452e+07	1.5495e+07	2.84036e+07	2.40686e+07	2.41264e+07	2.84179e+07	8.02183e+06	1.6977e+07
7279	Escherichia coli	K00245	fumarate reductase iron-sulfur subunit	Metabolism	Carbohydrate metabolism	Butanoate metabolism	2.48848e+07	6.64169e+06	8.86114e+06	2.75748e+06	250353	3.50324e+06	3.19365e+06	2.81199e+06	6.24953e+06	4.96016e+06	2.02639e+06	8.54174e+06	2.6817e+06	9.02618e+06	3.6928e+06	4.35357e+07	1.80526e+07	1.04144e+07	3.88888e+06	8.98091e+06	7.01485e+06	5.15112e+06	8.62045e+06	4.93267e+06	3.56288e+06	4.82813e+06	5.1171e+06	1.11963e+07	8.32299e+06	1.17637e+07	9.09417e+07	5.36845e+07	5.1054e+07	3.96069e+07	2.33651e+07	1.79452e+07	1.5495e+07	2.84036e+07	2.40686e+07	2.41264e+07	2.84179e+07	8.02183e+06	1.6977e+07
7279	Escherichia coli	K00245	fumarate reductase iron-sulfur subunit	Metabolism	Carbohydrate metabolism	Citrate cycle (TCA cycle)	2.48848e+07	6.64169e+06	8.86114e+06	2.75748e+06	250353	3.50324e+06	3.19365e+06	2.81199e+06	6.24953e+06	4.96016e+06	2.02639e+06	8.54174e+06	2.6817e+06	9.02618e+06	3.6928e+06	4.35357e+07	1.80526e+07	1.04144e+07	3.88888e+06	8.98091e+06	7.01485e+06	5.15112e+06	8.62045e+06	4.93267e+06	3.56288e+06	4.82813e+06	5.1171e+06	1.11963e+07	8.32299e+06	1.17637e+07	9.09417e+07	5.36845e+07	5.1054e+07	3.96069e+07	2.33651e+07	1.79452e+07	1.5495e+07	2.84036e+07	2.40686e+07	2.41264e+07	2.84179e+07	8.02183e+06	1.6977e+07
7279	Escherichia coli	K00245	fumarate reductase iron-sulfur subunit	Metabolism	Carbohydrate metabolism	Pyruvate metabolism	2.48848e+07	6.64169e+06	8.86114e+06	2.75748e+06	250353	3.50324e+06	3.19365e+06	2.81199e+06	6.24953e+06	4.96016e+06	2.02639e+06	8.54174e+06	2.6817e+06	9.02618e+06	3.6928e+06	4.35357e+07	1.80526e+07	1.04144e+07	3.88888e+06	8.98091e+06	7.01485e+06	5.15112e+06	8.62045e+06	4.93267e+06	3.56288e+06	4.82813e+06	5.1171e+06	1.11963e+07	8.32299e+06	1.17637e+07	9.09417e+07	5.36845e+07	5.1054e+07	3.96069e+07	2.33651e+07	1.79452e+07	1.5495e+07	2.84036e+07	2.40686e+07	2.41264e+07	2.84179e+07	8.02183e+06	1.6977e+07
7279	Escherichia coli	K00245	fumarate reductase iron-sulfur subunit	Metabolism	Energy metabolism	Carbon fixation pathways in prokaryotes	2.48848e+07	6.64169e+06	8.86114e+06	2.75748e+06	250353	3.50324e+06	3.19365e+06	2.81199e+06	6.24953e+06	4.96016e+06	2.02639e+06	8.54174e+06	2.6817e+06	9.02618e+06	3.6928e+06	4.35357e+07	1.80526e+07	1.04144e+07	3.88888e+06	8.98091e+06	7.01485e+06	5.15112e+06	8.62045e+06	4.93267e+06	3.56288e+06	4.82813e+06	5.1171e+06	1.11963e+07	8.32299e+06	1.17637e+07	9.09417e+07	5.36845e+07	5.1054e+07	3.96069e+07	2.33651e+07	1.79452e+07	1.5495e+07	2.84036e+07	2.40686e+07	2.41264e+07	2.84179e+07	8.02183e+06	1.6977e+07
7279	Escherichia coli	K00245	fumarate reductase iron-sulfur subunit	Metabolism	Energy metabolism	Oxidative phosphorylation	2.48848e+07	6.64169e+06	8.86114e+06	2.75748e+06	250353	3.50324e+06	3.19365e+06	2.81199e+06	6.24953e+06	4.96016e+06	2.02639e+06	8.54174e+06	2.6817e+06	9.02618e+06	3.6928e+06	4.35357e+07	1.80526e+07	1.04144e+07	3.88888e+06	8.98091e+06	7.01485e+06	5.15112e+06	8.62045e+06	4.93267e+06	3.56288e+06	4.82813e+06	5.1171e+06	1.11963e+07	8.32299e+06	1.17637e+07	9.09417e+07	5.36845e+07	5.1054e+07	3.96069e+07	2.33651e+07	1.79452e+07	1.5495e+07	2.84036e+07	2.40686e+07	2.41264e+07	2.84179e+07	8.02183e+06	1.6977e+07
862	Escherichia coli	K00246	fumarate reductase subunit C	Environmental Information Processing	Signal transduction	Two-component system	2.25364e+06	154384	3.43092e+06	737854	109647	490703	270760	338411	187706	141467	32672.8	995925	NA	742931	315387	NA	80233	148076	91526.5	119792	108718	NA	NA	NA	NA	NA	31496.7	119796	451.109	NA	22004784	8.18023e+06	NA	3.47065e+06	1.84937e+06	1.12471e+06	1.7133e+06	3.58751e+06	3831019	5.21361e+06	4.49391e+06	784890	2.54667e+06
862	Escherichia coli	K00246	fumarate reductase subunit C	Metabolism	Carbohydrate metabolism	Butanoate metabolism	2.25364e+06	154384	3.43092e+06	737854	109647	490703	270760	338411	187706	141467	32672.8	995925	NA	742931	315387	NA	80233	148076	91526.5	119792	108718	NA	NA	NA	NA	NA	31496.7	119796	451.109	NA	22004784	8.18023e+06	NA	3.47065e+06	1.84937e+06	1.12471e+06	1.7133e+06	3.58751e+06	3831019	5.21361e+06	4.49391e+06	784890	2.54667e+06
862	Escherichia coli	K00246	fumarate reductase subunit C	Metabolism	Carbohydrate metabolism	Citrate cycle (TCA cycle)	2.25364e+06	154384	3.43092e+06	737854	109647	490703	270760	338411	187706	141467	32672.8	995925	NA	742931	315387	NA	80233	148076	91526.5	119792	108718	NA	NA	NA	NA	NA	31496.7	119796	451.109	NA	22004784	8.18023e+06	NA	3.47065e+06	1.84937e+06	1.12471e+06	1.7133e+06	3.58751e+06	3831019	5.21361e+06	4.49391e+06	784890	2.54667e+06
862	Escherichia coli	K00246	fumarate reductase subunit C	Metabolism	Carbohydrate metabolism	Pyruvate metabolism	2.25364e+06	154384	3.43092e+06	737854	109647	490703	270760	338411	187706	141467	32672.8	995925	NA	742931	315387	NA	80233	148076	91526.5	119792	108718	NA	NA	NA	NA	NA	31496.7	119796	451.109	NA	22004784	8.18023e+06	NA	3.47065e+06	1.84937e+06	1.12471e+06	1.7133e+06	3.58751e+06	3831019	5.21361e+06	4.49391e+06	784890	2.54667e+06
862	Escherichia coli	K00246	fumarate reductase subunit C	Metabolism	Energy metabolism	Carbon fixation pathways in prokaryotes	2.25364e+06	154384	3.43092e+06	737854	109647	490703	270760	338411	187706	141467	32672.8	995925	NA	742931	315387	NA	80233	148076	91526.5	119792	108718	NA	NA	NA	NA	NA	31496.7	119796	451.109	NA	22004784	8.18023e+06	NA	3.47065e+06	1.84937e+06	1.12471e+06	1.7133e+06	3.58751e+06	3831019	5.21361e+06	4.49391e+06	784890	2.54667e+06
862	Escherichia coli	K00246	fumarate reductase subunit C	Metabolism	Energy metabolism	Oxidative phosphorylation	2.25364e+06	154384	3.43092e+06	737854	109647	490703	270760	338411	187706	141467	32672.8	995925	NA	742931	315387	NA	80233	148076	91526.5	119792	108718	NA	NA	NA	NA	NA	31496.7	119796	451.109	NA	22004784	8.18023e+06	NA	3.47065e+06	1.84937e+06	1.12471e+06	1.7133e+06	3.58751e+06	3831019	5.21361e+06	4.49391e+06	784890	2.54667e+06
4807	Escherichia coli	K00247	fumarate reductase subunit D	Environmental Information Processing	Signal transduction	Two-component system	3.79243e+06	470531	1.29429e+06	605694	NA	NA	NA	491105	1.14795e+06	1.02005e+06	28827.6	2.39882e+06	30849.1	2.59058e+06	44017.9	2.11611e+06	747679	202301	NA	NA	494968	324803	NA	275295	357124	296716	204915	425170	NA	646018	3.65999e+06	2.30218e+06	1.60458e+06	1.04929e+06	792455	647700	NA	NA	NA	NA	NA	NA	NA
4807	Escherichia coli	K00247	fumarate reductase subunit D	Metabolism	Carbohydrate metabolism	Butanoate metabolism	3.79243e+06	470531	1.29429e+06	605694	NA	NA	NA	491105	1.14795e+06	1.02005e+06	28827.6	2.39882e+06	30849.1	2.59058e+06	44017.9	2.11611e+06	747679	202301	NA	NA	494968	324803	NA	275295	357124	296716	204915	425170	NA	646018	3.65999e+06	2.30218e+06	1.60458e+06	1.04929e+06	792455	647700	NA	NA	NA	NA	NA	NA	NA
4807	Escherichia coli	K00247	fumarate reductase subunit D	Metabolism	Carbohydrate metabolism	Citrate cycle (TCA cycle)	3.79243e+06	470531	1.29429e+06	605694	NA	NA	NA	491105	1.14795e+06	1.02005e+06	28827.6	2.39882e+06	30849.1	2.59058e+06	44017.9	2.11611e+06	747679	202301	NA	NA	494968	324803	NA	275295	357124	296716	204915	425170	NA	646018	3.65999e+06	2.30218e+06	1.60458e+06	1.04929e+06	792455	647700	NA	NA	NA	NA	NA	NA	NA
4807	Escherichia coli	K00247	fumarate reductase subunit D	Metabolism	Carbohydrate metabolism	Pyruvate metabolism	3.79243e+06	470531	1.29429e+06	605694	NA	NA	NA	491105	1.14795e+06	1.02005e+06	28827.6	2.39882e+06	30849.1	2.59058e+06	44017.9	2.11611e+06	747679	202301	NA	NA	494968	324803	NA	275295	357124	296716	204915	425170	NA	646018	3.65999e+06	2.30218e+06	1.60458e+06	1.04929e+06	792455	647700	NA	NA	NA	NA	NA	NA	NA
4807	Escherichia coli	K00247	fumarate reductase subunit D	Metabolism	Energy metabolism	Carbon fixation pathways in prokaryotes	3.79243e+06	470531	1.29429e+06	605694	NA	NA	NA	491105	1.14795e+06	1.02005e+06	28827.6	2.39882e+06	30849.1	2.59058e+06	44017.9	2.11611e+06	747679	202301	NA	NA	494968	324803	NA	275295	357124	296716	204915	425170	NA	646018	3.65999e+06	2.30218e+06	1.60458e+06	1.04929e+06	792455	647700	NA	NA	NA	NA	NA	NA	NA
4807	Escherichia coli	K00247	fumarate reductase subunit D	Metabolism	Energy metabolism	Oxidative phosphorylation	3.79243e+06	470531	1.29429e+06	605694	NA	NA	NA	491105	1.14795e+06	1.02005e+06	28827.6	2.39882e+06	30849.1	2.59058e+06	44017.9	2.11611e+06	747679	202301	NA	NA	494968	324803	NA	275295	357124	296716	204915	425170	NA	646018	3.65999e+06	2.30218e+06	1.60458e+06	1.04929e+06	792455	647700	NA	NA	NA	NA	NA	NA	NA
909	Escherichia coli	K00254	dihydroorotate dehydrogenase	Metabolism	Nucleotide metabolism	Pyrimidine metabolism	348726	1.133e+06	169643	NA	14692.1	11691.9	249715	151055	155107	15347.8	69628.9	NA	70941.6	39958.8	51805.6	1.25698e+06	1.30825e+06	1.04355e+06	134861	470400	325330	610432	840126	580513	341520	922202	904833	460526	591169	552028	9.77731e+06	5.14944e+06	3.61545e+06	3.27646e+06	907913	621857	NA	83450.1	NA	21774.8	NA	43477.7	48749.5
605	Blautia sp.	K00259	alanine dehydrogenase	Metabolism	Amino acid metabolism	Alanine, aspartate and glutamate metabolism	2.86201e+08	8.41202e+07	1.24779e+08	1.87323e+07	4.12227e+06	1.9393e+07	5.11927e+07	3.74796e+07	3.09371e+07	1.94017e+07	2.12374e+07	3.74185e+07	1.09064e+07	4.55423e+07	1.79064e+07	2.42274e+08	141125133	6.58567e+07	2.77539e+07	5.98536e+07	3.32869e+07	2.74091e+07	1.32479e+07	1.67235e+07	2.71648e+07	2.20184e+07	7.73108e+06	2.2773e+07	2.63791e+07	2.01697e+07	4.98246e+08	1.64326e+08	1.62346e+08	6.75198e+07	2.08931e+07	1.13896e+07	1.85119e+07	2.74534e+07	1.81747e+07	2.36346e+07	2.00749e+07	8.64908e+06	2.44454e+07
3198	Bacteroides thetaiotaomicron	K00259	alanine dehydrogenase	Metabolism	Amino acid metabolism	Alanine, aspartate and glutamate metabolism	3.36252e+07	1.27191e+06	3.97912e+07	3.42082e+07	3.18181e+06	4.4846e+06	7.63262e+06	5.7712e+06	2.54991e+06	5.63359e+06	537538	1.86858e+07	4.69252e+06	1.91991e+07	5.13712e+06	3.14554e+06	828826	956245	3.91291e+06	5.09008e+06	3.03274e+06	2.59812e+06	3.0439e+06	1.47706e+06	2.24354e+06	1.73737e+06	1.32495e+06	3.84493e+06	3.61902e+06	4.60193e+06	2.16107e+07	1.2329e+07	1.06881e+07	1.00269e+07	8.23298e+06	5.79276e+06	2.00767e+07	4.91387e+07	1.75591e+07	2.84654e+07	1.14345e+07	9.65253e+06	9.24655e+06
605	Blautia sp.	K00259	alanine dehydrogenase	Metabolism	Metabolism of other amino acids	Taurine and hypotaurine metabolism	2.86201e+08	8.41202e+07	1.24779e+08	1.87323e+07	4.12227e+06	1.9393e+07	5.11927e+07	3.74796e+07	3.09371e+07	1.94017e+07	2.12374e+07	3.74185e+07	1.09064e+07	4.55423e+07	1.79064e+07	2.42274e+08	141125133	6.58567e+07	2.77539e+07	5.98536e+07	3.32869e+07	2.74091e+07	1.32479e+07	1.67235e+07	2.71648e+07	2.20184e+07	7.73108e+06	2.2773e+07	2.63791e+07	2.01697e+07	4.98246e+08	1.64326e+08	1.62346e+08	6.75198e+07	2.08931e+07	1.13896e+07	1.85119e+07	2.74534e+07	1.81747e+07	2.36346e+07	2.00749e+07	8.64908e+06	2.44454e+07
3198	Bacteroides thetaiotaomicron	K00259	alanine dehydrogenase	Metabolism	Metabolism of other amino acids	Taurine and hypotaurine metabolism	3.36252e+07	1.27191e+06	3.97912e+07	3.42082e+07	3.18181e+06	4.4846e+06	7.63262e+06	5.7712e+06	2.54991e+06	5.63359e+06	537538	1.86858e+07	4.69252e+06	1.91991e+07	5.13712e+06	3.14554e+06	828826	956245	3.91291e+06	5.09008e+06	3.03274e+06	2.59812e+06	3.0439e+06	1.47706e+06	2.24354e+06	1.73737e+06	1.32495e+06	3.84493e+06	3.61902e+06	4.60193e+06	2.16107e+07	1.2329e+07	1.06881e+07	1.00269e+07	8.23298e+06	5.79276e+06	2.00767e+07	4.91387e+07	1.75591e+07	2.84654e+07	1.14345e+07	9.65253e+06	9.24655e+06
24	Blautia sp.	K00261	glutamate dehydrogenase (NAD(P)+)	Cellular Processes	Cell growth and death	Necroptosis	332150	336633	NA	98885.7	5843.63	NA	NA	130399	NA	132484	7207.85	NA	5255.93	113614	32708.9	195066	209429	160032	53571.8	141579	NA	NA	NA	18337.1	NA	NA	NA	27536.1	NA	NA	282467	231469	123762	55240.2	NA	NA	NA	235006	188027	NA	NA	NA	NA
24	Blautia sp.	K00261	glutamate dehydrogenase (NAD(P)+)	Cellular Processes	Transport and catabolism	Exosome	332150	336633	NA	98885.7	5843.63	NA	NA	130399	NA	132484	7207.85	NA	5255.93	113614	32708.9	195066	209429	160032	53571.8	141579	NA	NA	NA	18337.1	NA	NA	NA	27536.1	NA	NA	282467	231469	123762	55240.2	NA	NA	NA	235006	188027	NA	NA	NA	NA
24	Blautia sp.	K00261	glutamate dehydrogenase (NAD(P)+)	Metabolism	Amino acid metabolism	Alanine, aspartate and glutamate metabolism	332150	336633	NA	98885.7	5843.63	NA	NA	130399	NA	132484	7207.85	NA	5255.93	113614	32708.9	195066	209429	160032	53571.8	141579	NA	NA	NA	18337.1	NA	NA	NA	27536.1	NA	NA	282467	231469	123762	55240.2	NA	NA	NA	235006	188027	NA	NA	NA	NA
24	Blautia sp.	K00261	glutamate dehydrogenase (NAD(P)+)	Metabolism	Amino acid metabolism	Arginine biosynthesis	332150	336633	NA	98885.7	5843.63	NA	NA	130399	NA	132484	7207.85	NA	5255.93	113614	32708.9	195066	209429	160032	53571.8	141579	NA	NA	NA	18337.1	NA	NA	NA	27536.1	NA	NA	282467	231469	123762	55240.2	NA	NA	NA	235006	188027	NA	NA	NA	NA
24	Blautia sp.	K00261	glutamate dehydrogenase (NAD(P)+)	Metabolism	Energy metabolism	Nitrogen metabolism	332150	336633	NA	98885.7	5843.63	NA	NA	130399	NA	132484	7207.85	NA	5255.93	113614	32708.9	195066	209429	160032	53571.8	141579	NA	NA	NA	18337.1	NA	NA	NA	27536.1	NA	NA	282467	231469	123762	55240.2	NA	NA	NA	235006	188027	NA	NA	NA	NA
24	Blautia sp.	K00261	glutamate dehydrogenase (NAD(P)+)	Metabolism	Metabolism of other amino acids	D-Glutamine and D-glutamate metabolism	332150	336633	NA	98885.7	5843.63	NA	NA	130399	NA	132484	7207.85	NA	5255.93	113614	32708.9	195066	209429	160032	53571.8	141579	NA	NA	NA	18337.1	NA	NA	NA	27536.1	NA	NA	282467	231469	123762	55240.2	NA	NA	NA	235006	188027	NA	NA	NA	NA
24	Blautia sp.	K00261	glutamate dehydrogenase (NAD(P)+)	Organismal Systems	Excretory system	Proximal tubule bicarbonate reclamation	332150	336633	NA	98885.7	5843.63	NA	NA	130399	NA	132484	7207.85	NA	5255.93	113614	32708.9	195066	209429	160032	53571.8	141579	NA	NA	NA	18337.1	NA	NA	NA	27536.1	NA	NA	282467	231469	123762	55240.2	NA	NA	NA	235006	188027	NA	NA	NA	NA
624	Escherichia coli	K00262	glutamate dehydrogenase (NADP+)	Metabolism	Amino acid metabolism	Alanine, aspartate and glutamate metabolism	130786	34072	137016	53323.7	NA	NA	NA	NA	NA	NA	72128	64370.7	NA	89015.2	NA	NA	NA	NA	NA	NA	NA	NA	NA	NA	83967.8	NA	99369.5	NA	NA	NA	883800	687271	680997	200427	NA	NA	125218	NA	313886	NA	260755	NA	185960
2239	Anaerostipes caccae	K00262	glutamate dehydrogenase (NADP+)	Metabolism	Amino acid metabolism	Alanine, aspartate and glutamate metabolism	4.50091e+07	2.43446e+07	2.56647e+07	1.85394e+07	888523	1.2216e+07	1.47279e+07	9.37339e+06	1.1125e+07	9.22018e+06	3.21804e+06	1.14404e+07	4.72729e+06	1.0933e+07	5.94633e+06	1.01482e+07	4.63029e+06	6.27871e+06	7.59708e+06	6.4608e+06	5.03173e+06	2.32394e+06	2.97309e+06	1.91982e+06	1.27511e+06	1.50588e+06	1.7785e+06	3.28384e+06	3.73425e+06	3.05439e+06	3.23104e+08	1.38588e+08	1.90784e+08	7.77273e+07	4.00502e+07	3.28141e+07	1.2931e+07	1.66178e+07	1.49449e+07	2.02698e+07	1.84735e+07	4.39507e+06	1.7421e+07
3724	Bacteroides thetaiotaomicron	K00262	glutamate dehydrogenase (NADP+)	Metabolism	Amino acid metabolism	Alanine, aspartate and glutamate metabolism	8.02375e+07	2.8224e+07	1.40601e+08	232429083	2.22482e+07	1.86144e+08	2.74612e+08	1.82227e+08	3.15737e+08	2.85662e+08	1.56527e+08	5.12237e+08	1.40667e+08	5.52719e+08	2.37641e+08	4.37119e+07	3.20638e+07	2.77333e+07	2.01282e+08	2.81081e+08	2.61203e+08	1.65335e+08	268478439	1.20657e+08	1.75913e+08	197166881	1.30205e+08	2.52381e+08	2.88637e+08	2.76499e+08	1.24499e+08	9.89179e+07	1.43966e+08	350722532	3.69187e+08	3.18063e+08	2.6337e+08	490382088	4.75694e+08	5.61665e+08	6.33555e+08	1.93141e+08	566311213
5159	Erysipelatoclostridium ramosum	K00262	glutamate dehydrogenase (NADP+)	Metabolism	Amino acid metabolism	Alanine, aspartate and glutamate metabolism	NA	NA	NA	NA	NA	24886.6	31482.1	NA	26800	22519.6	NA	NA	NA	70210.5	NA	NA	45873.8	NA	NA	NA	NA	NA	51976.5	NA	NA	NA	NA	NA	NA	NA	NA	406741	806466	NA	NA	NA	NA	NA	NA	NA	NA	NA	NA
5835	Heterogeneous	K00262	glutamate dehydrogenase (NADP+)	Metabolism	Amino acid metabolism	Alanine, aspartate and glutamate metabolism	1.35364e+08	4.23239e+07	5.23167e+07	3.02466e+07	3.48005e+06	1.94511e+07	1.91287e+07	1.35708e+07	1.67063e+07	9.07474e+06	5.46974e+06	1.64549e+07	3.17404e+06	1.68069e+07	6.91009e+06	2.0506e+07	1.72951e+07	2.89695e+07	3.49615e+07	2.58863e+07	2.19627e+07	8.50927e+06	4.63076e+06	3.27243e+06	7.1485e+06	4.1699e+06	2.28298e+06	7.88207e+06	1.27066e+07	8.89254e+06	3.48632e+08	9.94179e+07	1.43727e+08	7.85909e+07	5.05837e+07	5.62285e+07	2.45928e+07	5.15727e+07	1.62535e+07	2.38261e+07	2.59695e+07	1.2185e+07	1.72591e+07
6389	Bacteroides thetaiotaomicron	K00262	glutamate dehydrogenase (NADP+)	Metabolism	Amino acid metabolism	Alanine, aspartate and glutamate metabolism	2.05676e+07	1.16164e+07	1.27835e+07	3.32588e+07	5.52271e+06	3.22589e+07	1.85093e+07	9.70113e+06	1.12638e+07	1.04391e+07	2.3275e+07	2.9271e+07	2.7354e+07	3.89306e+07	2.05164e+07	3.19002e+06	4.13012e+06	3.87512e+06	1.61332e+07	2.85309e+07	2.41562e+07	5.29188e+06	8.83255e+06	3.90169e+06	4.64284e+06	3.40734e+06	4.26768e+06	2.1947e+07	2.9236e+07	1.80985e+07	5.92571e+07	5.06175e+07	3.66574e+07	6.84565e+07	225440289	1.64331e+08	126366055	1.94188e+08	1.86943e+08	2.05437e+08	2.34279e+08	7.01583e+07	1.83488e+08
624	Escherichia coli	K00262	glutamate dehydrogenase (NADP+)	Metabolism	Amino acid metabolism	Arginine biosynthesis	130786	34072	137016	53323.7	NA	NA	NA	NA	NA	NA	72128	64370.7	NA	89015.2	NA	NA	NA	NA	NA	NA	NA	NA	NA	NA	83967.8	NA	99369.5	NA	NA	NA	883800	687271	680997	200427	NA	NA	125218	NA	313886	NA	260755	NA	185960
2239	Anaerostipes caccae	K00262	glutamate dehydrogenase (NADP+)	Metabolism	Amino acid metabolism	Arginine biosynthesis	4.50091e+07	2.43446e+07	2.56647e+07	1.85394e+07	888523	1.2216e+07	1.47279e+07	9.37339e+06	1.1125e+07	9.22018e+06	3.21804e+06	1.14404e+07	4.72729e+06	1.0933e+07	5.94633e+06	1.01482e+07	4.63029e+06	6.27871e+06	7.59708e+06	6.4608e+06	5.03173e+06	2.32394e+06	2.97309e+06	1.91982e+06	1.27511e+06	1.50588e+06	1.7785e+06	3.28384e+06	3.73425e+06	3.05439e+06	3.23104e+08	1.38588e+08	1.90784e+08	7.77273e+07	4.00502e+07	3.28141e+07	1.2931e+07	1.66178e+07	1.49449e+07	2.02698e+07	1.84735e+07	4.39507e+06	1.7421e+07
3724	Bacteroides thetaiotaomicron	K00262	glutamate dehydrogenase (NADP+)	Metabolism	Amino acid metabolism	Arginine biosynthesis	8.02375e+07	2.8224e+07	1.40601e+08	232429083	2.22482e+07	1.86144e+08	2.74612e+08	1.82227e+08	3.15737e+08	2.85662e+08	1.56527e+08	5.12237e+08	1.40667e+08	5.52719e+08	2.37641e+08	4.37119e+07	3.20638e+07	2.77333e+07	2.01282e+08	2.81081e+08	2.61203e+08	1.65335e+08	268478439	1.20657e+08	1.75913e+08	197166881	1.30205e+08	2.52381e+08	2.88637e+08	2.76499e+08	1.24499e+08	9.89179e+07	1.43966e+08	350722532	3.69187e+08	3.18063e+08	2.6337e+08	490382088	4.75694e+08	5.61665e+08	6.33555e+08	1.93141e+08	566311213
5159	Erysipelatoclostridium ramosum	K00262	glutamate dehydrogenase (NADP+)	Metabolism	Amino acid metabolism	Arginine biosynthesis	NA	NA	NA	NA	NA	24886.6	31482.1	NA	26800	22519.6	NA	NA	NA	70210.5	NA	NA	45873.8	NA	NA	NA	NA	NA	51976.5	NA	NA	NA	NA	NA	NA	NA	NA	406741	806466	NA	NA	NA	NA	NA	NA	NA	NA	NA	NA
5835	Heterogeneous	K00262	glutamate dehydrogenase (NADP+)	Metabolism	Amino acid metabolism	Arginine biosynthesis	1.35364e+08	4.23239e+07	5.23167e+07	3.02466e+07	3.48005e+06	1.94511e+07	1.91287e+07	1.35708e+07	1.67063e+07	9.07474e+06	5.46974e+06	1.64549e+07	3.17404e+06	1.68069e+07	6.91009e+06	2.0506e+07	1.72951e+07	2.89695e+07	3.49615e+07	2.58863e+07	2.19627e+07	8.50927e+06	4.63076e+06	3.27243e+06	7.1485e+06	4.1699e+06	2.28298e+06	7.88207e+06	1.27066e+07	8.89254e+06	3.48632e+08	9.94179e+07	1.43727e+08	7.85909e+07	5.05837e+07	5.62285e+07	2.45928e+07	5.15727e+07	1.62535e+07	2.38261e+07	2.59695e+07	1.2185e+07	1.72591e+07
6389	Bacteroides thetaiotaomicron	K00262	glutamate dehydrogenase (NADP+)	Metabolism	Amino acid metabolism	Arginine biosynthesis	2.05676e+07	1.16164e+07	1.27835e+07	3.32588e+07	5.52271e+06	3.22589e+07	1.85093e+07	9.70113e+06	1.12638e+07	1.04391e+07	2.3275e+07	2.9271e+07	2.7354e+07	3.89306e+07	2.05164e+07	3.19002e+06	4.13012e+06	3.87512e+06	1.61332e+07	2.85309e+07	2.41562e+07	5.29188e+06	8.83255e+06	3.90169e+06	4.64284e+06	3.40734e+06	4.26768e+06	2.1947e+07	2.9236e+07	1.80985e+07	5.92571e+07	5.06175e+07	3.66574e+07	6.84565e+07	225440289	1.64331e+08	126366055	1.94188e+08	1.86943e+08	2.05437e+08	2.34279e+08	7.01583e+07	1.83488e+08
624	Escherichia coli	K00262	glutamate dehydrogenase (NADP+)	Metabolism	Energy metabolism	Nitrogen metabolism	130786	34072	137016	53323.7	NA	NA	NA	NA	NA	NA	72128	64370.7	NA	89015.2	NA	NA	NA	NA	NA	NA	NA	NA	NA	NA	83967.8	NA	99369.5	NA	NA	NA	883800	687271	680997	200427	NA	NA	125218	NA	313886	NA	260755	NA	185960
2239	Anaerostipes caccae	K00262	glutamate dehydrogenase (NADP+)	Metabolism	Energy metabolism	Nitrogen metabolism	4.50091e+07	2.43446e+07	2.56647e+07	1.85394e+07	888523	1.2216e+07	1.47279e+07	9.37339e+06	1.1125e+07	9.22018e+06	3.21804e+06	1.14404e+07	4.72729e+06	1.0933e+07	5.94633e+06	1.01482e+07	4.63029e+06	6.27871e+06	7.59708e+06	6.4608e+06	5.03173e+06	2.32394e+06	2.97309e+06	1.91982e+06	1.27511e+06	1.50588e+06	1.7785e+06	3.28384e+06	3.73425e+06	3.05439e+06	3.23104e+08	1.38588e+08	1.90784e+08	7.77273e+07	4.00502e+07	3.28141e+07	1.2931e+07	1.66178e+07	1.49449e+07	2.02698e+07	1.84735e+07	4.39507e+06	1.7421e+07
3724	Bacteroides thetaiotaomicron	K00262	glutamate dehydrogenase (NADP+)	Metabolism	Energy metabolism	Nitrogen metabolism	8.02375e+07	2.8224e+07	1.40601e+08	232429083	2.22482e+07	1.86144e+08	2.74612e+08	1.82227e+08	3.15737e+08	2.85662e+08	1.56527e+08	5.12237e+08	1.40667e+08	5.52719e+08	2.37641e+08	4.37119e+07	3.20638e+07	2.77333e+07	2.01282e+08	2.81081e+08	2.61203e+08	1.65335e+08	268478439	1.20657e+08	1.75913e+08	197166881	1.30205e+08	2.52381e+08	2.88637e+08	2.76499e+08	1.24499e+08	9.89179e+07	1.43966e+08	350722532	3.69187e+08	3.18063e+08	2.6337e+08	490382088	4.75694e+08	5.61665e+08	6.33555e+08	1.93141e+08	566311213
5159	Erysipelatoclostridium ramosum	K00262	glutamate dehydrogenase (NADP+)	Metabolism	Energy metabolism	Nitrogen metabolism	NA	NA	NA	NA	NA	24886.6	31482.1	NA	26800	22519.6	NA	NA	NA	70210.5	NA	NA	45873.8	NA	NA	NA	NA	NA	51976.5	NA	NA	NA	NA	NA	NA	NA	NA	406741	806466	NA	NA	NA	NA	NA	NA	NA	NA	NA	NA
5835	Heterogeneous	K00262	glutamate dehydrogenase (NADP+)	Metabolism	Energy metabolism	Nitrogen metabolism	1.35364e+08	4.23239e+07	5.23167e+07	3.02466e+07	3.48005e+06	1.94511e+07	1.91287e+07	1.35708e+07	1.67063e+07	9.07474e+06	5.46974e+06	1.64549e+07	3.17404e+06	1.68069e+07	6.91009e+06	2.0506e+07	1.72951e+07	2.89695e+07	3.49615e+07	2.58863e+07	2.19627e+07	8.50927e+06	4.63076e+06	3.27243e+06	7.1485e+06	4.1699e+06	2.28298e+06	7.88207e+06	1.27066e+07	8.89254e+06	3.48632e+08	9.94179e+07	1.43727e+08	7.85909e+07	5.05837e+07	5.62285e+07	2.45928e+07	5.15727e+07	1.62535e+07	2.38261e+07	2.59695e+07	1.2185e+07	1.72591e+07
6389	Bacteroides thetaiotaomicron	K00262	glutamate dehydrogenase (NADP+)	Metabolism	Energy metabolism	Nitrogen metabolism	2.05676e+07	1.16164e+07	1.27835e+07	3.32588e+07	5.52271e+06	3.22589e+07	1.85093e+07	9.70113e+06	1.12638e+07	1.04391e+07	2.3275e+07	2.9271e+07	2.7354e+07	3.89306e+07	2.05164e+07	3.19002e+06	4.13012e+06	3.87512e+06	1.61332e+07	2.85309e+07	2.41562e+07	5.29188e+06	8.83255e+06	3.90169e+06	4.64284e+06	3.40734e+06	4.26768e+06	2.1947e+07	2.9236e+07	1.80985e+07	5.92571e+07	5.06175e+07	3.66574e+07	6.84565e+07	225440289	1.64331e+08	126366055	1.94188e+08	1.86943e+08	2.05437e+08	2.34279e+08	7.01583e+07	1.83488e+08
3541	Escherichia coli	K00265	glutamate synthase (NADPH/NADH) large chain	Metabolism	Amino acid metabolism	Alanine, aspartate and glutamate metabolism	NA	NA	102785	NA	8694.16	70472.9	72968.1	46842.5	14516.6	38772.7	NA	31182.4	NA	NA	50251	361669	NA	NA	NA	NA	NA	56212.1	NA	57378.6	NA	NA	NA	169523	234891	NA	832608	601034	375250	NA	1.14425e+06	903647	62798.6	NA	681185	NA	NA	NA	415014
7213	Bacteroides thetaiotaomicron	K00265	glutamate synthase (NADPH/NADH) large chain	Metabolism	Amino acid metabolism	Alanine, aspartate and glutamate metabolism	1.67085e+07	1.84408e+07	1.87198e+07	3.78128e+07	1.32791e+06	2.72179e+07	2.71119e+07	2.19265e+07	2.88311e+07	1.34503e+07	5.23493e+06	3.07255e+07	5.83561e+06	3.69774e+07	1.26525e+07	2.46289e+07	1.56665e+07	1.40573e+07	3.16013e+07	7.83028e+07	7.00357e+07	4.41086e+07	5.43004e+07	3.67169e+07	3.78218e+07	4.55922e+07	4.06081e+07	5.03616e+07	4.47103e+07	6.76769e+07	6.08627e+07	3.20657e+07	4.41173e+07	8.57857e+07	1.72627e+08	115449906	2.1475e+08	3.16694e+08	2.2314e+08	2.70322e+08	2.88235e+08	9.22182e+07	244848593
3541	Escherichia coli	K00265	glutamate synthase (NADPH/NADH) large chain	Metabolism	Energy metabolism	Nitrogen metabolism	NA	NA	102785	NA	8694.16	70472.9	72968.1	46842.5	14516.6	38772.7	NA	31182.4	NA	NA	50251	361669	NA	NA	NA	NA	NA	56212.1	NA	57378.6	NA	NA	NA	169523	234891	NA	832608	601034	375250	NA	1.14425e+06	903647	62798.6	NA	681185	NA	NA	NA	415014
7213	Bacteroides thetaiotaomicron	K00265	glutamate synthase (NADPH/NADH) large chain	Metabolism	Energy metabolism	Nitrogen metabolism	1.67085e+07	1.84408e+07	1.87198e+07	3.78128e+07	1.32791e+06	2.72179e+07	2.71119e+07	2.19265e+07	2.88311e+07	1.34503e+07	5.23493e+06	3.07255e+07	5.83561e+06	3.69774e+07	1.26525e+07	2.46289e+07	1.56665e+07	1.40573e+07	3.16013e+07	7.83028e+07	7.00357e+07	4.41086e+07	5.43004e+07	3.67169e+07	3.78218e+07	4.55922e+07	4.06081e+07	5.03616e+07	4.47103e+07	6.76769e+07	6.08627e+07	3.20657e+07	4.41173e+07	8.57857e+07	1.72627e+08	115449906	2.1475e+08	3.16694e+08	2.2314e+08	2.70322e+08	2.88235e+08	9.22182e+07	244848593
711	Heterogeneous	K00266	glutamate synthase (NADPH/NADH) small chain	Metabolism	Amino acid metabolism	Alanine, aspartate and glutamate metabolism	NA	15836.9	NA	NA	6265.83	52566.8	NA	NA	NA	NA	NA	NA	NA	NA	NA	NA	59334	NA	NA	NA	NA	NA	NA	NA	NA	NA	NA	NA	NA	NA	947031	NA	NA	NA	NA	NA	NA	91510.3	NA	NA	NA	NA	NA
2991	Bacteroides thetaiotaomicron	K00266	glutamate synthase (NADPH/NADH) small chain	Metabolism	Amino acid metabolism	Alanine, aspartate and glutamate metabolism	2.54303e+06	1.49537e+06	2.05927e+06	3.3675e+06	279239	1.60211e+06	2.59965e+06	1.91262e+06	2.24529e+06	2.22845e+06	903128	2.93685e+06	1.34284e+06	3.80854e+06	1.11772e+06	527911	1.88685e+06	1.03643e+06	2.42971e+06	6.56642e+06	6.50955e+06	5.55092e+06	6.16226e+06	4.13871e+06	5.47126e+06	6.73778e+06	5.46606e+06	7.49107e+06	8.18381e+06	9.43674e+06	3.24157e+06	2.01163e+06	2.89804e+06	1.91781e+07	3.64773e+07	2.64387e+07	3.18806e+07	5.94343e+07	4.84555e+07	4.48514e+07	4.90693e+07	1.83889e+07	3.73071e+07
4899	Heterogeneous	K00266	glutamate synthase (NADPH/NADH) small chain	Metabolism	Amino acid metabolism	Alanine, aspartate and glutamate metabolism	1.50437e+07	7.2605e+06	5.66686e+06	8.51505e+06	3.18082e+06	6.75718e+06	1.94361e+07	1.15413e+07	1.06913e+07	6.95026e+06	1.68542e+06	5.32303e+06	2.05026e+06	8.90174e+06	3.56778e+06	1.8914e+07	2.39186e+07	5.77481e+07	5.56674e+07	3.13784e+07	2.25636e+07	4.97174e+06	1.01147e+07	6.96344e+06	5.06513e+06	9.76344e+06	9.53684e+06	1.16381e+07	1.39258e+07	1.15693e+07	1.60131e+08	2.99795e+08	3.92494e+08	1.79182e+08	100639045	8.09855e+07	1.07695e+07	2.857e+07	2.09834e+07	2.69509e+07	2.59787e+07	9.35182e+06	1.45224e+07
6833	Heterogeneous	K00266	glutamate synthase (NADPH/NADH) small chain	Metabolism	Amino acid metabolism	Alanine, aspartate and glutamate metabolism	6.40788e+07	5.05042e+07	8.27618e+07	4.51036e+07	1.47615e+06	3.30929e+07	3.07031e+07	1.71426e+07	2.72117e+07	1.53615e+07	5.68618e+06	3.0069e+07	8.59867e+06	2.8626e+07	1.50585e+07	8.37367e+07	1.20763e+08	9.50977e+07	8.12661e+07	1.14063e+08	1.05002e+08	6.04693e+07	6.54025e+07	4.90265e+07	4.59838e+07	4.42038e+07	2.86981e+07	6.65028e+07	8.46074e+07	8.00427e+07	1.51666e+08	1.09797e+08	1.96245e+08	8.43374e+07	6.34039e+07	5.79173e+07	5.43558e+07	9.49512e+07	3.64128e+07	6.62231e+07	6.67425e+07	2.35721e+07	6.03644e+07
7018	Bacteroides thetaiotaomicron	K00266	glutamate synthase (NADPH/NADH) small chain	Metabolism	Amino acid metabolism	Alanine, aspartate and glutamate metabolism	2.05435e+07	1.64053e+07	3.42195e+07	2.36612e+07	1.40528e+06	2.29886e+07	3.05444e+07	1.51634e+07	2.98839e+07	2.57462e+07	1.47744e+07	6.2466e+07	1.16441e+07	6.52021e+07	1.51477e+07	1.54479e+07	1.9454e+07	1.37434e+07	2.59105e+07	9.53092e+07	9.1738e+07	5.13795e+07	6.33724e+07	3.47146e+07	4.28658e+07	4.42433e+07	2.6119e+07	6.3065e+07	7.80712e+07	6.29529e+07	6.43591e+07	4.88733e+07	7.06194e+07	6.51323e+07	8.1456e+07	6.07912e+07	6.38195e+07	124882406	1.02914e+08	1.00879e+08	1.0929e+08	3.92318e+07	1.16791e+08
711	Heterogeneous	K00266	glutamate synthase (NADPH/NADH) small chain	Metabolism	Energy metabolism	Nitrogen metabolism	NA	15836.9	NA	NA	6265.83	52566.8	NA	NA	NA	NA	NA	NA	NA	NA	NA	NA	59334	NA	NA	NA	NA	NA	NA	NA	NA	NA	NA	NA	NA	NA	947031	NA	NA	NA	NA	NA	NA	91510.3	NA	NA	NA	NA	NA
2991	Bacteroides thetaiotaomicron	K00266	glutamate synthase (NADPH/NADH) small chain	Metabolism	Energy metabolism	Nitrogen metabolism	2.54303e+06	1.49537e+06	2.05927e+06	3.3675e+06	279239	1.60211e+06	2.59965e+06	1.91262e+06	2.24529e+06	2.22845e+06	903128	2.93685e+06	1.34284e+06	3.80854e+06	1.11772e+06	527911	1.88685e+06	1.03643e+06	2.42971e+06	6.56642e+06	6.50955e+06	5.55092e+06	6.16226e+06	4.13871e+06	5.47126e+06	6.73778e+06	5.46606e+06	7.49107e+06	8.18381e+06	9.43674e+06	3.24157e+06	2.01163e+06	2.89804e+06	1.91781e+07	3.64773e+07	2.64387e+07	3.18806e+07	5.94343e+07	4.84555e+07	4.48514e+07	4.90693e+07	1.83889e+07	3.73071e+07
4899	Heterogeneous	K00266	glutamate synthase (NADPH/NADH) small chain	Metabolism	Energy metabolism	Nitrogen metabolism	1.50437e+07	7.2605e+06	5.66686e+06	8.51505e+06	3.18082e+06	6.75718e+06	1.94361e+07	1.15413e+07	1.06913e+07	6.95026e+06	1.68542e+06	5.32303e+06	2.05026e+06	8.90174e+06	3.56778e+06	1.8914e+07	2.39186e+07	5.77481e+07	5.56674e+07	3.13784e+07	2.25636e+07	4.97174e+06	1.01147e+07	6.96344e+06	5.06513e+06	9.76344e+06	9.53684e+06	1.16381e+07	1.39258e+07	1.15693e+07	1.60131e+08	2.99795e+08	3.92494e+08	1.79182e+08	100639045	8.09855e+07	1.07695e+07	2.857e+07	2.09834e+07	2.69509e+07	2.59787e+07	9.35182e+06	1.45224e+07
6833	Heterogeneous	K00266	glutamate synthase (NADPH/NADH) small chain	Metabolism	Energy metabolism	Nitrogen metabolism	6.40788e+07	5.05042e+07	8.27618e+07	4.51036e+07	1.47615e+06	3.30929e+07	3.07031e+07	1.71426e+07	2.72117e+07	1.53615e+07	5.68618e+06	3.0069e+07	8.59867e+06	2.8626e+07	1.50585e+07	8.37367e+07	1.20763e+08	9.50977e+07	8.12661e+07	1.14063e+08	1.05002e+08	6.04693e+07	6.54025e+07	4.90265e+07	4.59838e+07	4.42038e+07	2.86981e+07	6.65028e+07	8.46074e+07	8.00427e+07	1.51666e+08	1.09797e+08	1.96245e+08	8.43374e+07	6.34039e+07	5.79173e+07	5.43558e+07	9.49512e+07	3.64128e+07	6.62231e+07	6.67425e+07	2.35721e+07	6.03644e+07
7018	Bacteroides thetaiotaomicron	K00266	glutamate synthase (NADPH/NADH) small chain	Metabolism	Energy metabolism	Nitrogen metabolism	2.05435e+07	1.64053e+07	3.42195e+07	2.36612e+07	1.40528e+06	2.29886e+07	3.05444e+07	1.51634e+07	2.98839e+07	2.57462e+07	1.47744e+07	6.2466e+07	1.16441e+07	6.52021e+07	1.51477e+07	1.54479e+07	1.9454e+07	1.37434e+07	2.59105e+07	9.53092e+07	9.1738e+07	5.13795e+07	6.33724e+07	3.47146e+07	4.28658e+07	4.42433e+07	2.6119e+07	6.3065e+07	7.80712e+07	6.29529e+07	6.43591e+07	4.88733e+07	7.06194e+07	6.51323e+07	8.1456e+07	6.07912e+07	6.38195e+07	124882406	1.02914e+08	1.00879e+08	1.0929e+08	3.92318e+07	1.16791e+08
4031	Escherichia coli	K00275	pyridoxamine 5'-phosphate oxidase	Metabolism	Metabolism of cofactors and vitamins	Vitamin B6 metabolism	509364	222280	124508	154560	303065	1.49152e+06	48830.4	1.70614e+06	84790	68483.7	34708.5	600539	187845	501700	58839.5	216235	174252	28727.7	NA	NA	76795.2	NA	325063	20675	201090	NA	NA	NA	NA	NA	5.96888e+06	3.47117e+06	1.78918e+06	489439	242961	421846	479456	820538	773849	1.02825e+06	735875	325285	149846
4248	Bacteroides thetaiotaomicron	K00275	pyridoxamine 5'-phosphate oxidase	Metabolism	Metabolism of cofactors and vitamins	Vitamin B6 metabolism	440953	423486	105541	935626	935469	283950	321638	356787	271116	148577	243007	1.57475e+06	259384	1.68479e+06	301794	1600572	2.47696e+06	2.3129e+06	2.32598e+06	2.82678e+06	2.00332e+06	832582	526622	689119	624490	801638	548106	1.07383e+06	1.7374e+06	1.04312e+06	3.20411e+06	3.17274e+06	2.32117e+06	2.16379e+06	2.19713e+06	1.49397e+06	1.99834e+06	3.12899e+06	2.39068e+06	2.18047e+06	1.79578e+06	656169	2.6358e+06
1803	Bacteroides thetaiotaomicron	K00278	L-aspartate oxidase	Metabolism	Amino acid metabolism	Alanine, aspartate and glutamate metabolism	1.89291e+06	1.04483e+06	2.60718e+06	4.95407e+06	323928	3.58564e+06	4.09807e+06	1.61579e+06	3.62898e+06	1.06968e+07	1.162e+07	7.44844e+06	8.27444e+06	8.46555e+06	1.12986e+07	3.44813e+06	4.44485e+06	7.49631e+06	1.32434e+07	2.77267e+07	3.19396e+07	1.01562e+07	1.31204e+07	7.65811e+06	1.02135e+07	8.44991e+06	8.22911e+06	2.14402e+07	2.88448e+07	1.93094e+07	8.91913e+07	8.31128e+07	1.18248e+08	6.44254e+07	5.3474e+07	3.77024e+07	5.56389e+07	8.92742e+07	4.48945e+07	5.78212e+07	6.35404e+07	2.60061e+07	4.37257e+07
4420	Heterogeneous	K00278	L-aspartate oxidase	Metabolism	Amino acid metabolism	Alanine, aspartate and glutamate metabolism	2.07454e+06	1.07139e+06	1.92207e+06	653710	NA	1.34724e+06	1.57073e+06	1.12348e+06	1.69219e+06	1.03025e+06	770668	1.67328e+06	669753	1.16556e+06	398589	3.38976e+06	4.45536e+06	9.47679e+06	7.51953e+06	5784169	4.2288e+06	2.40848e+06	838353	577018	2.00496e+06	590936	827433	1.08753e+06	4.49333e+06	1.23453e+06	2.82629e+07	2.23758e+07	3.47709e+07	1.64283e+07	1.15466e+07	9.20009e+06	329827	105115	401470	407808	409153	188652	447400
1803	Bacteroides thetaiotaomicron	K00278	L-aspartate oxidase	Metabolism	Metabolism of cofactors and vitamins	Nicotinate and nicotinamide metabolism	1.89291e+06	1.04483e+06	2.60718e+06	4.95407e+06	323928	3.58564e+06	4.09807e+06	1.61579e+06	3.62898e+06	1.06968e+07	1.162e+07	7.44844e+06	8.27444e+06	8.46555e+06	1.12986e+07	3.44813e+06	4.44485e+06	7.49631e+06	1.32434e+07	2.77267e+07	3.19396e+07	1.01562e+07	1.31204e+07	7.65811e+06	1.02135e+07	8.44991e+06	8.22911e+06	2.14402e+07	2.88448e+07	1.93094e+07	8.91913e+07	8.31128e+07	1.18248e+08	6.44254e+07	5.3474e+07	3.77024e+07	5.56389e+07	8.92742e+07	4.48945e+07	5.78212e+07	6.35404e+07	2.60061e+07	4.37257e+07
4420	Heterogeneous	K00278	L-aspartate oxidase	Metabolism	Metabolism of cofactors and vitamins	Nicotinate and nicotinamide metabolism	2.07454e+06	1.07139e+06	1.92207e+06	653710	NA	1.34724e+06	1.57073e+06	1.12348e+06	1.69219e+06	1.03025e+06	770668	1.67328e+06	669753	1.16556e+06	398589	3.38976e+06	4.45536e+06	9.47679e+06	7.51953e+06	5784169	4.2288e+06	2.40848e+06	838353	577018	2.00496e+06	590936	827433	1.08753e+06	4.49333e+06	1.23453e+06	2.82629e+07	2.23758e+07	3.47709e+07	1.64283e+07	1.15466e+07	9.20009e+06	329827	105115	401470	407808	409153	188652	447400
3269	Bacteroides thetaiotaomicron	K00281	glycine dehydrogenase	Metabolism	Amino acid metabolism	Glycine, serine and threonine metabolism	2.56e+07	5.35707e+06	2.13604e+07	2.45682e+07	942079	9.43263e+06	1.10933e+07	6.43696e+06	1.13403e+07	1.00587e+07	1.17753e+07	2.54641e+07	8.2145e+06	2.9866e+07	1.25584e+07	1.36715e+07	6.774e+06	6.18316e+06	4.50852e+06	3.16629e+07	3.01344e+07	1.61809e+07	2.29699e+07	1.47117e+07	1.30122e+07	1.4743e+07	1.58698e+07	2.61688e+07	2.31026e+07	2.39956e+07	1.03053e+08	6.57814e+07	4.9048e+07	4.69084e+07	4.69493e+07	3.02438e+07	3.35817e+07	6.18375e+07	4.54565e+07	5.1214e+07	5.51641e+07	2.07208e+07	5.43341e+07
5094	Escherichia coli	K00281	glycine dehydrogenase	Metabolism	Amino acid metabolism	Glycine, serine and threonine metabolism	8.87988e+06	1.41346e+06	4.02186e+06	1.45602e+06	112956	530950	1.58706e+06	663560	865114	717151	1.10712e+06	816436	3.0601e+06	1.13132e+06	591536	546935	481202	1.3056e+06	4.67844e+06	6.33642e+06	6.68557e+06	4.54344e+06	9.06358e+06	3.64672e+06	3.6358e+06	4.19516e+06	2.72815e+06	6.43087e+06	6.95712e+06	6.41615e+06	6.5459e+07	3.62355e+07	3.2674e+07	2.45026e+07	8.10664e+06	4.97889e+06	3.34684e+06	3.60841e+06	5.46296e+06	3.89969e+06	4.09855e+06	1.48449e+06	3.44328e+06
3269	Bacteroides thetaiotaomicron	K00281	glycine dehydrogenase	Metabolism	Carbohydrate metabolism	Glyoxylate and dicarboxylate metabolism	2.56e+07	5.35707e+06	2.13604e+07	2.45682e+07	942079	9.43263e+06	1.10933e+07	6.43696e+06	1.13403e+07	1.00587e+07	1.17753e+07	2.54641e+07	8.2145e+06	2.9866e+07	1.25584e+07	1.36715e+07	6.774e+06	6.18316e+06	4.50852e+06	3.16629e+07	3.01344e+07	1.61809e+07	2.29699e+07	1.47117e+07	1.30122e+07	1.4743e+07	1.58698e+07	2.61688e+07	2.31026e+07	2.39956e+07	1.03053e+08	6.57814e+07	4.9048e+07	4.69084e+07	4.69493e+07	3.02438e+07	3.35817e+07	6.18375e+07	4.54565e+07	5.1214e+07	5.51641e+07	2.07208e+07	5.43341e+07
5094	Escherichia coli	K00281	glycine dehydrogenase	Metabolism	Carbohydrate metabolism	Glyoxylate and dicarboxylate metabolism	8.87988e+06	1.41346e+06	4.02186e+06	1.45602e+06	112956	530950	1.58706e+06	663560	865114	717151	1.10712e+06	816436	3.0601e+06	1.13132e+06	591536	546935	481202	1.3056e+06	4.67844e+06	6.33642e+06	6.68557e+06	4.54344e+06	9.06358e+06	3.64672e+06	3.6358e+06	4.19516e+06	2.72815e+06	6.43087e+06	6.95712e+06	6.41615e+06	6.5459e+07	3.62355e+07	3.2674e+07	2.45026e+07	8.10664e+06	4.97889e+06	3.34684e+06	3.60841e+06	5.46296e+06	3.89969e+06	4.09855e+06	1.48449e+06	3.44328e+06
1023	Blautia sp.	K00286	pyrroline-5-carboxylate reductase	Metabolism	Amino acid metabolism	Arginine and proline metabolism	314248	647439	421760	76005.2	NA	94348.5	120086	124864	156918	NA	19989.6	NA	135202	NA	NA	246484	224117	503359	303526	521931	316408	179162	NA	210919	207722	NA	285569	313980	NA	NA	1.1639e+06	2.38493e+06	7806487	5.13233e+06	2.60928e+06	2.24761e+06	598842	952642	1.86969e+06	925225	1.657e+06	964384	2.15044e+06
4353	Escherichia coli	K00286	pyrroline-5-carboxylate reductase	Metabolism	Amino acid metabolism	Arginine and proline metabolism	NA	NA	NA	NA	73280.4	NA	536843	402056	NA	NA	NA	NA	NA	NA	NA	993755	267613	220319	NA	NA	NA	143139	329258	310988	133184	270115	198338	309686	178397	181746	1.95805e+06	1.77207e+06	1.31808e+06	698578	418419	300515	1.51414e+06	2.94789e+06	845843	1.38083e+06	1441676	597063	NA
4957	Bacteroides thetaiotaomicron	K00286	pyrroline-5-carboxylate reductase	Metabolism	Amino acid metabolism	Arginine and proline metabolism	2.37849e+06	2.14418e+06	3.24984e+06	4.41187e+06	109826	5.02043e+06	6.49653e+06	3.91092e+06	7.18913e+06	6.80057e+06	3.02832e+06	9.57447e+06	4.69617e+06	1.041e+07	4.82475e+06	3.95642e+06	9.50667e+06	8.73053e+06	14054994	1.64632e+07	1.342e+07	8.92595e+06	1.15959e+07	5.84846e+06	9.07725e+06	9.51947e+06	7.30963e+06	1.65647e+07	1.77869e+07	1.74939e+07	2.30875e+07	1.4536e+07	2.73533e+07	2.63805e+07	3.11693e+07	1.85249e+07	1.33223e+07	2.3474e+07	2.73366e+07	1.71556e+07	1.73399e+07	1.037e+07	1.60579e+07
465	Escherichia coli	K00287	dihydrofolate reductase	Human Diseases	Drug resistance	Antifolate resistance	1.37235e+06	1.35712e+06	271381	48419.2	NA	NA	440262	643340	82414.3	60310.1	1.04245e+06	83369.8	NA	120854	30269.2	2.98592e+06	535645	751987	368245	397353	NA	257190	NA	124423	372001	130535	144475	200430	684556	349832	8.11734e+06	6.72036e+06	1.06908e+07	3.79731e+06	1.20726e+06	1.08138e+06	567844	201409	NA	192842	53074.7	89160.9	173947
854	Blautia sp.	K00287	dihydrofolate reductase	Human Diseases	Drug resistance	Antifolate resistance	1.57138e+06	192895	1.62534e+06	695808	108001	26285.1	733115	560836	NA	NA	522462	634227	249640	823680	778855	61254.9	NA	NA	NA	NA	NA	NA	NA	NA	NA	NA	NA	NA	NA	NA	100629	708301	980119	NA	NA	NA	NA	107972	NA	NA	NA	41815.2	242046
4512	Bacteroides thetaiotaomicron	K00287	dihydrofolate reductase	Human Diseases	Drug resistance	Antifolate resistance	72223.6	326073	3.07062e+06	1.18264e+06	169315	329900	512182	416060	392345	1.14137e+06	96231.2	844741	493623	1.71835e+06	4.40973e+06	1.23139e+06	1.24085e+06	234799	443604	1.30246e+06	593510	842580	521795	276692	269632	750594	504800	1.94265e+06	424062	854380	NA	2.12795e+06	1.46431e+06	953104	2.21514e+06	1.52035e+06	397632	520617	630675	203772	NA	112249	139825
6616	Anaerostipes caccae	K00287	dihydrofolate reductase	Human Diseases	Drug resistance	Antifolate resistance	NA	NA	28179.4	42739.9	NA	NA	NA	NA	NA	NA	NA	312076	NA	219250	55746.1	NA	NA	123484	92791.7	NA	NA	NA	NA	NA	NA	NA	NA	NA	NA	NA	1.76142e+06	1.61543e+06	1.16754e+06	275518	NA	NA	NA	NA	NA	NA	32472	NA	NA
465	Escherichia coli	K00287	dihydrofolate reductase	Metabolism	Metabolism of cofactors and vitamins	Folate biosynthesis	1.37235e+06	1.35712e+06	271381	48419.2	NA	NA	440262	643340	82414.3	60310.1	1.04245e+06	83369.8	NA	120854	30269.2	2.98592e+06	535645	751987	368245	397353	NA	257190	NA	124423	372001	130535	144475	200430	684556	349832	8.11734e+06	6.72036e+06	1.06908e+07	3.79731e+06	1.20726e+06	1.08138e+06	567844	201409	NA	192842	53074.7	89160.9	173947
854	Blautia sp.	K00287	dihydrofolate reductase	Metabolism	Metabolism of cofactors and vitamins	Folate biosynthesis	1.57138e+06	192895	1.62534e+06	695808	108001	26285.1	733115	560836	NA	NA	522462	634227	249640	823680	778855	61254.9	NA	NA	NA	NA	NA	NA	NA	NA	NA	NA	NA	NA	NA	NA	100629	708301	980119	NA	NA	NA	NA	107972	NA	NA	NA	41815.2	242046
4512	Bacteroides thetaiotaomicron	K00287	dihydrofolate reductase	Metabolism	Metabolism of cofactors and vitamins	Folate biosynthesis	72223.6	326073	3.07062e+06	1.18264e+06	169315	329900	512182	416060	392345	1.14137e+06	96231.2	844741	493623	1.71835e+06	4.40973e+06	1.23139e+06	1.24085e+06	234799	443604	1.30246e+06	593510	842580	521795	276692	269632	750594	504800	1.94265e+06	424062	854380	NA	2.12795e+06	1.46431e+06	953104	2.21514e+06	1.52035e+06	397632	520617	630675	203772	NA	112249	139825
6616	Anaerostipes caccae	K00287	dihydrofolate reductase	Metabolism	Metabolism of cofactors and vitamins	Folate biosynthesis	NA	NA	28179.4	42739.9	NA	NA	NA	NA	NA	NA	NA	312076	NA	219250	55746.1	NA	NA	123484	92791.7	NA	NA	NA	NA	NA	NA	NA	NA	NA	NA	NA	1.76142e+06	1.61543e+06	1.16754e+06	275518	NA	NA	NA	NA	NA	NA	32472	NA	NA
465	Escherichia coli	K00287	dihydrofolate reductase	Metabolism	Metabolism of cofactors and vitamins	One carbon pool by folate	1.37235e+06	1.35712e+06	271381	48419.2	NA	NA	440262	643340	82414.3	60310.1	1.04245e+06	83369.8	NA	120854	30269.2	2.98592e+06	535645	751987	368245	397353	NA	257190	NA	124423	372001	130535	144475	200430	684556	349832	8.11734e+06	6.72036e+06	1.06908e+07	3.79731e+06	1.20726e+06	1.08138e+06	567844	201409	NA	192842	53074.7	89160.9	173947
854	Blautia sp.	K00287	dihydrofolate reductase	Metabolism	Metabolism of cofactors and vitamins	One carbon pool by folate	1.57138e+06	192895	1.62534e+06	695808	108001	26285.1	733115	560836	NA	NA	522462	634227	249640	823680	778855	61254.9	NA	NA	NA	NA	NA	NA	NA	NA	NA	NA	NA	NA	NA	NA	100629	708301	980119	NA	NA	NA	NA	107972	NA	NA	NA	41815.2	242046
4512	Bacteroides thetaiotaomicron	K00287	dihydrofolate reductase	Metabolism	Metabolism of cofactors and vitamins	One carbon pool by folate	72223.6	326073	3.07062e+06	1.18264e+06	169315	329900	512182	416060	392345	1.14137e+06	96231.2	844741	493623	1.71835e+06	4.40973e+06	1.23139e+06	1.24085e+06	234799	443604	1.30246e+06	593510	842580	521795	276692	269632	750594	504800	1.94265e+06	424062	854380	NA	2.12795e+06	1.46431e+06	953104	2.21514e+06	1.52035e+06	397632	520617	630675	203772	NA	112249	139825
6616	Anaerostipes caccae	K00287	dihydrofolate reductase	Metabolism	Metabolism of cofactors and vitamins	One carbon pool by folate	NA	NA	28179.4	42739.9	NA	NA	NA	NA	NA	NA	NA	312076	NA	219250	55746.1	NA	NA	123484	92791.7	NA	NA	NA	NA	NA	NA	NA	NA	NA	NA	NA	1.76142e+06	1.61543e+06	1.16754e+06	275518	NA	NA	NA	NA	NA	NA	32472	NA	NA
2714	Erysipelatoclostridium ramosum	K00290	saccharopine dehydrogenase (NAD+, L-lysine forming)	Metabolism	Amino acid metabolism	Lysine biosynthesis	81203.2	44028.8	136894	8304.67	6107.26	NA	36076.4	NA	52930.8	4611.48	57344.6	26327.2	NA	19062.7	NA	NA	NA	69583.6	NA	NA	NA	NA	851723	NA	NA	NA	NA	NA	558904	693644	223652	563095	818899	439018	223746	NA	NA	NA	NA	NA	NA	NA	NA
5107	Heterogeneous	K00290	saccharopine dehydrogenase (NAD+, L-lysine forming)	Metabolism	Amino acid metabolism	Lysine biosynthesis	3.63617e+06	3.34436e+06	2.23265e+07	3.92825e+07	3.02113e+06	2.42779e+07	2.60472e+07	1.77419e+07	3.0776e+07	2.512e+07	1.56955e+07	2.91445e+07	8.97451e+06	2.66619e+07	1.11455e+07	5.24507e+06	5.06148e+06	6.49851e+06	3.636e+07	4.45969e+07	3.2054e+07	2.21882e+07	3.57911e+07	1.41477e+07	2.14113e+07	2.3394e+07	1.8291e+07	4.08515e+07	5.0789e+07	4.14786e+07	3.14533e+07	1.86327e+07	28278952	8.92792e+07	7.36777e+07	4.85686e+07	4.232e+07	7.46522e+07	7.05901e+07	5.25406e+07	6.20345e+07	2.73476e+07	7.01987e+07
2714	Erysipelatoclostridium ramosum	K00290	saccharopine dehydrogenase (NAD+, L-lysine forming)	Metabolism	Amino acid metabolism	Lysine degradation	81203.2	44028.8	136894	8304.67	6107.26	NA	36076.4	NA	52930.8	4611.48	57344.6	26327.2	NA	19062.7	NA	NA	NA	69583.6	NA	NA	NA	NA	851723	NA	NA	NA	NA	NA	558904	693644	223652	563095	818899	439018	223746	NA	NA	NA	NA	NA	NA	NA	NA
5107	Heterogeneous	K00290	saccharopine dehydrogenase (NAD+, L-lysine forming)	Metabolism	Amino acid metabolism	Lysine degradation	3.63617e+06	3.34436e+06	2.23265e+07	3.92825e+07	3.02113e+06	2.42779e+07	2.60472e+07	1.77419e+07	3.0776e+07	2.512e+07	1.56955e+07	2.91445e+07	8.97451e+06	2.66619e+07	1.11455e+07	5.24507e+06	5.06148e+06	6.49851e+06	3.636e+07	4.45969e+07	3.2054e+07	2.21882e+07	3.57911e+07	1.41477e+07	2.14113e+07	2.3394e+07	1.8291e+07	4.08515e+07	5.0789e+07	4.14786e+07	3.14533e+07	1.86327e+07	28278952	8.92792e+07	7.36777e+07	4.85686e+07	4.232e+07	7.46522e+07	7.05901e+07	5.25406e+07	6.20345e+07	2.73476e+07	7.01987e+07
819	Bacteroides thetaiotaomicron	K00297	methylenetetrahydrofolate reductase (NADPH)	Human Diseases	Drug resistance	Antifolate resistance	1.81942e+06	637801	3.45146e+06	2.33894e+06	92552	2.53379e+06	3.1701e+06	1.32264e+06	2.92785e+06	1.80881e+06	728295	4.10736e+06	1.62597e+06	2.62604e+06	2.3666e+06	2.52706e+06	3.19002e+06	1.82659e+06	5.16643e+06	6.49982e+06	5.5969e+06	3.13894e+06	2.86841e+06	4.25298e+06	4.32093e+06	3.27139e+06	3.16273e+06	3.80434e+06	5.80929e+06	4.91998e+06	1.404e+07	3.93519e+06	6.20027e+06	1.57095e+07	1.71263e+07	1.29099e+07	4.38805e+06	8.61727e+06	7.73554e+06	6.06079e+06	6.31883e+06	3.72629e+06	9.58646e+06
3793	Anaerostipes caccae	K00297	methylenetetrahydrofolate reductase (NADPH)	Human Diseases	Drug resistance	Antifolate resistance	18803.1	NA	NA	6786.57	NA	NA	10162.3	NA	17304.7	NA	NA	NA	NA	9368.67	NA	38640.1	NA	57560	NA	NA	NA	NA	NA	NA	NA	NA	NA	NA	NA	NA	3483943	1391274	1.32695e+06	512935	115115	88556.4	NA	NA	NA	NA	8687.54	NA	9635.49
819	Bacteroides thetaiotaomicron	K00297	methylenetetrahydrofolate reductase (NADPH)	Metabolism	Energy metabolism	Carbon fixation pathways in prokaryotes	1.81942e+06	637801	3.45146e+06	2.33894e+06	92552	2.53379e+06	3.1701e+06	1.32264e+06	2.92785e+06	1.80881e+06	728295	4.10736e+06	1.62597e+06	2.62604e+06	2.3666e+06	2.52706e+06	3.19002e+06	1.82659e+06	5.16643e+06	6.49982e+06	5.5969e+06	3.13894e+06	2.86841e+06	4.25298e+06	4.32093e+06	3.27139e+06	3.16273e+06	3.80434e+06	5.80929e+06	4.91998e+06	1.404e+07	3.93519e+06	6.20027e+06	1.57095e+07	1.71263e+07	1.29099e+07	4.38805e+06	8.61727e+06	7.73554e+06	6.06079e+06	6.31883e+06	3.72629e+06	9.58646e+06
3793	Anaerostipes caccae	K00297	methylenetetrahydrofolate reductase (NADPH)	Metabolism	Energy metabolism	Carbon fixation pathways in prokaryotes	18803.1	NA	NA	6786.57	NA	NA	10162.3	NA	17304.7	NA	NA	NA	NA	9368.67	NA	38640.1	NA	57560	NA	NA	NA	NA	NA	NA	NA	NA	NA	NA	NA	NA	3483943	1391274	1.32695e+06	512935	115115	88556.4	NA	NA	NA	NA	8687.54	NA	9635.49
819	Bacteroides thetaiotaomicron	K00297	methylenetetrahydrofolate reductase (NADPH)	Metabolism	Metabolism of cofactors and vitamins	One carbon pool by folate	1.81942e+06	637801	3.45146e+06	2.33894e+06	92552	2.53379e+06	3.1701e+06	1.32264e+06	2.92785e+06	1.80881e+06	728295	4.10736e+06	1.62597e+06	2.62604e+06	2.3666e+06	2.52706e+06	3.19002e+06	1.82659e+06	5.16643e+06	6.49982e+06	5.5969e+06	3.13894e+06	2.86841e+06	4.25298e+06	4.32093e+06	3.27139e+06	3.16273e+06	3.80434e+06	5.80929e+06	4.91998e+06	1.404e+07	3.93519e+06	6.20027e+06	1.57095e+07	1.71263e+07	1.29099e+07	4.38805e+06	8.61727e+06	7.73554e+06	6.06079e+06	6.31883e+06	3.72629e+06	9.58646e+06
3793	Anaerostipes caccae	K00297	methylenetetrahydrofolate reductase (NADPH)	Metabolism	Metabolism of cofactors and vitamins	One carbon pool by folate	18803.1	NA	NA	6786.57	NA	NA	10162.3	NA	17304.7	NA	NA	NA	NA	9368.67	NA	38640.1	NA	57560	NA	NA	NA	NA	NA	NA	NA	NA	NA	NA	NA	NA	3483943	1391274	1.32695e+06	512935	115115	88556.4	NA	NA	NA	NA	8687.54	NA	9635.49
3387	Escherichia coli	K00324	NAD(P) transhydrogenase subunit alpha	Metabolism	Metabolism of cofactors and vitamins	Nicotinate and nicotinamide metabolism	1.25985e+06	430249	1.19341e+06	463344	20951	128415	412118	185842	286732	422935	829102	1.35531e+06	329525	1.1105e+06	428381	415944	617718	1.15687e+06	1.55528e+06	1.8127e+06	1.58624e+06	874172	1.67576e+06	665077	436929	656659	167878	1.34522e+06	1.50671e+06	1.29438e+06	1.27742e+07	6.76089e+06	7.35702e+06	3.87928e+06	2.03411e+06	1.38014e+06	1.17512e+06	2.91876e+06	2.75656e+06	1.76467e+06	1.85922e+06	793265	2.12128e+06
4653	Bifidobacterium longum	K00324	NAD(P) transhydrogenase subunit alpha	Metabolism	Metabolism of cofactors and vitamins	Nicotinate and nicotinamide metabolism	53595.7	36900.7	50276.4	NA	NA	NA	NA	6820.84	NA	20073.2	NA	26822.7	NA	NA	9133.95	NA	NA	NA	NA	NA	NA	NA	126604	19134	68154.7	NA	NA	NA	NA	NA	3.139e+06	625722	194955	NA	39056.5	NA	NA	19989	NA	NA	NA	NA	NA
212	Bifidobacterium longum	K00325	NAD(P) transhydrogenase subunit beta	Metabolism	Metabolism of cofactors and vitamins	Nicotinate and nicotinamide metabolism	NA	NA	64849.1	NA	NA	NA	27728.9	16189.1	NA	NA	NA	NA	NA	NA	NA	61431.1	NA	NA	57457.9	NA	NA	NA	NA	NA	NA	NA	NA	NA	63703.7	NA	817718	168903	150395	100004	NA	NA	NA	NA	NA	NA	NA	NA	NA
1139	Escherichia coli	K00325	NAD(P) transhydrogenase subunit beta	Metabolism	Metabolism of cofactors and vitamins	Nicotinate and nicotinamide metabolism	1.32854e+06	1.10834e+06	33308.9	148597	610166	60056.9	6859.58	746387	268143	458786	8.50296e+06	NA	184789	12371.1	97441.6	178283	NA	122291	596800	643364	660840	325421	570068	214086	382351	344210	489034	989135	961153	611123	6.691e+06	3.39732e+06	3.64609e+06	3.68291e+06	1.53803e+06	1.5319e+06	1.6189e+06	2.21683e+06	2.45231e+06	1.44244e+06	1.91656e+06	593331	135353
5720	Escherichia coli	K00330	NADH-quinone oxidoreductase subunit A	Metabolism	Energy metabolism	Oxidative phosphorylation	1.52629e+06	100329	211530	115090	15195.5	233693	319773	267456	433140	282883	73712.3	383482	NA	368117	NA	230649	197521	172177	204403	NA	NA	NA	NA	90538.7	169755	NA	195057	NA	NA	138467	939360	978897	643875	797986	732524	692304	3.58078e+06	1.61823e+07	4.9542e+06	6.96054e+06	7.51215e+06	1.70894e+06	7.18831e+06
2584	Bacteroides thetaiotaomicron	K00331	NADH-quinone oxidoreductase subunit B	Metabolism	Energy metabolism	Oxidative phosphorylation	118781	1.13158e+06	914811	525355	29090.9	NA	529834	503801	496883	407218	107041	768752	4.3112e+06	873542	5.6034e+06	NA	40544.4	312984	1.04864e+06	2.30196e+06	928654	1.06184e+06	1.69185e+06	504532	790032	620793	593921	782284	674221	1.19194e+06	NA	440319	2.37103e+06	3.25473e+06	2.44744e+06	1.23302e+06	1.75948e+06	3.27232e+06	3.45764e+06	2.94734e+06	2.7409e+06	1.35284e+06	3.5089e+06
4208	Escherichia coli	K00331	NADH-quinone oxidoreductase subunit B	Metabolism	Energy metabolism	Oxidative phosphorylation	1.28567e+06	302110	231410	486620	74718.5	205492	NA	79743.3	217646	144968	54274.8	1.33902e+06	222705	1.00556e+06	433858	3.20971e+06	2.02118e+06	1.03479e+06	284917	522658	217077	442863	705656	858474	565208	1.10182e+06	888047	387155	425057	919769	6.45644e+06	3.35637e+06	2.09542e+06	1.10792e+06	384051	108369	193181	34263.2	551972	216832	198277	31773	310166
2604	Blautia sp.	K00334	NADH-quinone oxidoreductase subunit E	Metabolism	Energy metabolism	Oxidative phosphorylation	4.81747e+06	6.6956e+06	1.10924e+07	3.12074e+06	266137	8.27389e+06	3.84222e+06	4.58685e+06	5.90279e+06	2.71452e+06	528256	6.36648e+06	1.25293e+06	7.45357e+06	1.8413e+06	5.94749e+06	1.72705e+07	2.1978e+07	1.06715e+07	9.23333e+06	9.41186e+06	3.67698e+06	2.00305e+06	1.68668e+06	3.1418e+06	1.6999e+06	1.34037e+06	7.3211e+06	9.99878e+06	6.9956e+06	2.76634e+07	3.07661e+07	4.99346e+07	2.04834e+07	8.33998e+06	9.31593e+06	2.9785e+07	5.18208e+07	3.40141e+07	4.22778e+07	4.85045e+07	1.59379e+07	4.00247e+07
3443	Escherichia coli	K00334	NADH-quinone oxidoreductase subunit E	Metabolism	Energy metabolism	Oxidative phosphorylation	191520	NA	134493	NA	NA	NA	NA	NA	NA	NA	128492	NA	30624.5	NA	117389	232735	345144	175759	53573.3	169029	NA	NA	93536.2	NA	NA	NA	NA	144959	137719	NA	1.18133e+06	890678	1.46278e+06	1.08994e+06	298804	340440	178511	570716	192733	67670.1	138796	141668	184875
5750	Blautia sp.	K00334	NADH-quinone oxidoreductase subunit E	Metabolism	Energy metabolism	Oxidative phosphorylation	1.58091e+07	1.94545e+07	4.30994e+07	1.79343e+07	441826	1.47814e+07	9.76155e+06	6.98269e+06	1.19511e+07	9.90993e+06	6.78653e+06	2.38332e+07	8.29616e+06	3.22097e+07	9.24543e+06	2.27442e+07	1.0952e+08	8.15923e+07	4.36367e+07	3.95935e+07	3.77693e+07	2.20565e+07	9.4427e+06	1.12336e+07	1.42589e+07	1.55653e+07	1.30624e+07	3.10983e+07	3.87264e+07	3.28041e+07	3.20832e+07	6.1312e+07	9.50056e+07	4.69054e+07	3.33942e+07	2.49223e+07	1.82216e+07	2.88997e+07	1.48946e+07	1.52446e+07	1.69327e+07	10723928	2.16063e+07
908	Escherichia coli	K00335	NADH-quinone oxidoreductase subunit F	Metabolism	Energy metabolism	Oxidative phosphorylation	811668	186634	445860	704048	40004.1	290302	202695	386009	241136	253136	2.25042e+06	216705	1.3727e+06	157074	1.83381e+06	2.94861e+06	2.73903e+06	2.70406e+06	2.79152e+06	4.22635e+06	3.20604e+06	938359	1.18678e+06	1.04614e+06	963909	920146	445387	2.46961e+06	3.20616e+06	2.12745e+06	3.66132e+06	4.14502e+06	4.49619e+06	2.8899e+06	1.00083e+06	1.09768e+06	903263	328281	423154	204711	208399	158088	1.07841e+07
5523	Blautia sp.	K00335	NADH-quinone oxidoreductase subunit F	Metabolism	Energy metabolism	Oxidative phosphorylation	3.07033e+07	2.26081e+07	3.81012e+07	1.66987e+07	294040	8.02372e+06	1.13914e+07	6.74311e+06	7.43038e+06	4.348e+06	1.43702e+06	1.30143e+07	3.55882e+06	1.39814e+07	6.20353e+06	9.69586e+06	3.10387e+07	1.5645e+07	1.36768e+07	4.00527e+07	4.17585e+07	1.51513e+07	5.68041e+06	7.00172e+06	7.79551e+06	7.46017e+06	6.28849e+06	2.25301e+07	3.02966e+07	2.33076e+07	5.92438e+07	7.0419e+07	1.24223e+08	4.23117e+07	2.22342e+07	2.08386e+07	2.2905e+07	3.51108e+07	2.37283e+07	3.07684e+07	2.93641e+07	9.81068e+06	2.55354e+07
6149	Blautia sp.	K00335	NADH-quinone oxidoreductase subunit F	Metabolism	Energy metabolism	Oxidative phosphorylation	5.69333e+07	8.46421e+07	1.26669e+08	7.43316e+07	5.84272e+06	4.10232e+07	3.01878e+07	1.9843e+07	1.97026e+07	2.26246e+07	8.24257e+06	3.45809e+07	1.09273e+07	4.78727e+07	1.96794e+07	2.84423e+07	9.39773e+07	5.06905e+07	5.89942e+07	1.74134e+08	1.61062e+08	6.54915e+07	3.74845e+07	3.10521e+07	3.76161e+07	3.89036e+07	2.71557e+07	9.68964e+07	1.21683e+08	1.06958e+08	9.53101e+07	161188462	3.03174e+08	1.70293e+08	122673037	1.13181e+08	4.21698e+07	8.09746e+07	3.61076e+07	5.00778e+07	5.45391e+07	1.87155e+07	6.33568e+07
7114	Anaerostipes caccae	K00335	NADH-quinone oxidoreductase subunit F	Metabolism	Energy metabolism	Oxidative phosphorylation	NA	11883.7	NA	NA	NA	NA	8880.43	6217.94	NA	NA	NA	NA	NA	NA	NA	NA	NA	NA	21517.9	NA	NA	NA	NA	NA	NA	NA	NA	16334.2	NA	20212.6	NA	NA	NA	109613	96807.4	NA	NA	NA	NA	NA	NA	NA	NA
508	Blautia sp.	K00336	NADH-quinone oxidoreductase subunit G	Metabolism	Energy metabolism	Oxidative phosphorylation	3.08435e+07	3.35039e+07	5.16312e+07	2.66355e+07	1.81387e+06	1.78834e+07	1.75641e+07	9.99872e+06	1.2891e+07	1.01869e+07	3.98326e+06	3.05686e+07	6.25355e+06	3.38417e+07	1.28643e+07	9.00301e+06	2.89995e+07	2.62165e+07	2.83526e+07	4.38675e+07	4.41657e+07	1.10135e+07	7.58125e+06	5.40704e+06	7.87457e+06	5.17734e+06	4.5201e+06	2.37772e+07	2.97305e+07	2.171e+07	5.74307e+07	1.08503e+08	1.66763e+08	5.7175e+07	3.03001e+07	2.66142e+07	2.82032e+07	4.65417e+07	2.88499e+07	3.57395e+07	3.97754e+07	1.72125e+07	8.42409e+07
1259	Escherichia coli	K00336	NADH-quinone oxidoreductase subunit G	Metabolism	Energy metabolism	Oxidative phosphorylation	3.49808e+06	1.35915e+06	900638	966485	140049	3.90295e+06	4.56023e+06	3.53497e+06	5.12522e+06	5.44923e+06	513182	1.87059e+06	520001	1.0724e+06	675224	404237	250830	191898	1.88215e+06	6.81739e+06	5.20601e+06	2.30985e+06	3.13706e+06	1.41074e+06	2.48159e+06	1.57549e+06	1.35462e+06	4.16291e+06	6.12453e+06	5.12736e+06	1.9705e+07	1.23598e+07	1.14958e+07	1.25683e+07	8.78631e+06	6.40237e+06	2.53073e+06	3.83341e+06	4.13427e+06	2.56032e+06	2.5776e+06	1.27198e+06	1.42292e+06
3263	Anaerostipes caccae	K00336	NADH-quinone oxidoreductase subunit G	Metabolism	Energy metabolism	Oxidative phosphorylation	844941	653141	791338	821416	94041.3	783241	853766	355004	160004	243823	348654	13525	NA	1.43475e+06	69450.7	1.36587e+06	748273	422478	2.00818e+06	18314300	1.15111e+07	2.86058e+06	3.25089e+06	2.77213e+06	1.49137e+06	1.67386e+06	6.62964e+06	5.58394e+06	6.76684e+06	5.65121e+06	2.81975e+06	5.71795e+06	6.71016e+06	3.25196e+06	1.92481e+06	2.31118e+06	268985	978658	872618	760467	869289	396287	1.22424e+06
5211	Anaerostipes caccae	K00336	NADH-quinone oxidoreductase subunit G	Metabolism	Energy metabolism	Oxidative phosphorylation	1.83295e+06	223093	792705	870450	NA	272565	434050	367299	2.389e+06	2.36141e+06	864235	935399	17749.6	1.14586e+06	16380	426627	1.3352e+06	1.3658e+06	720348	888568	541054	300819	265634	1002462	256905	855821	426586	408288	623084	378346	2396404	3.7656e+06	6.42277e+06	2.17573e+06	692369	862399	1.45516e+06	NA	1.1154e+06	47900.3	1.25624e+06	621858	881164
2894	Escherichia coli	K00337	NADH-quinone oxidoreductase subunit H	Metabolism	Energy metabolism	Oxidative phosphorylation	NA	NA	NA	NA	NA	NA	NA	137511	NA	NA	NA	NA	NA	NA	NA	NA	NA	NA	NA	NA	NA	NA	NA	NA	NA	NA	NA	NA	NA	NA	1.4104e+06	536984	514642	600287	208170	175100	NA	NA	NA	NA	NA	NA	NA
1185	Escherichia coli	K00338	NADH-quinone oxidoreductase subunit I	Metabolism	Energy metabolism	Oxidative phosphorylation	229591	NA	NA	NA	4012.85	NA	NA	NA	150563	NA	8945.85	NA	NA	NA	76839.5	1.13229e+06	183488	499632	69553.5	NA	NA	NA	76611.2	NA	NA	NA	NA	NA	241210	NA	2.99778e+06	1.33856e+06	1.03446e+06	761114	556021	390750	328952	458235	1.20951e+06	880336	893392	296089	776847
1534	Bacteroides thetaiotaomicron	K00338	NADH-quinone oxidoreductase subunit I	Metabolism	Energy metabolism	Oxidative phosphorylation	1.07265e+06	171440	120469	303876	58153.9	452073	315835	335763	419064	317906	NA	46003.7	NA	NA	51091.3	492273	304417	338663	NA	NA	NA	67301.9	45279	NA	71170	100027	NA	39778.7	60542.1	47343.1	2.36389e+06	682566	1.40018e+06	1.86933e+06	1.13472e+06	375013	468962	552861	809650	1168632	737608	292630	958610
3066	Bacteroides thetaiotaomicron	K00341	NADH-quinone oxidoreductase subunit L	Metabolism	Energy metabolism	Oxidative phosphorylation	NA	42460.2	NA	13559.7	22968.8	37351.1	NA	40667	NA	31554.7	20078.7	NA	23901.1	NA	12791.8	18457.3	NA	54527.7	45423.6	NA	62429.2	NA	32455	NA	21815.6	NA	NA	NA	NA	NA	NA	NA	NA	284394	101268	56895.1	60728.8	96392.9	141455	NA	NA	67781.5	14924.8
3531	Escherichia coli	K00344	NADPH2:quinone reductase	Unclassified	Metabolism	Energy metabolism	2.3406e+06	703399	839030	456721	41673.7	75238	52096.3	97785.7	75670.1	216799	171565	341798	5018.74	264430	313772	2.31928e+06	1.25906e+06	1.25742e+06	394329	2.38799e+06	1.32382e+06	505783	1.34964e+06	585163	303385	234584	198640	1.014e+06	1.54557e+06	1.48339e+06	2.17904e+07	1.04665e+07	4.18749e+06	4.77729e+06	954257	620367	791491	3.51869e+06	2.4358e+06	3.30289e+06	3.06643e+06	913367	2.30833e+06
6048	Bacteroides thetaiotaomicron	K00347	Na+-transporting NADH:ubiquinone oxidoreductase subunit B	Unclassified	Metabolism	Energy metabolism	1.17491e+06	65504.8	1.89891e+06	4.20629e+06	42177.3	2.77554e+06	2.04507e+06	3.03203e+06	4.60496e+06	3.96438e+06	3.09918e+06	8.35598e+06	1.93926e+06	7.83757e+06	2.96231e+06	275937	144416	274130	300512	776960	1.4849e+06	661450	532205	413130	735043	715860	366119	992457	767421	372041	2.19375e+06	2.12782e+06	1.28375e+06	1.28792e+07	1.43726e+07	1.09309e+07	1.31256e+07	2.3602e+07	1.9492e+07	2.51209e+07	2.76741e+07	7.7652e+06	2.27915e+07
2623	Bacteroides thetaiotaomicron	K00348	Na+-transporting NADH:ubiquinone oxidoreductase subunit C	Unclassified	Metabolism	Energy metabolism	3.66865e+06	1.33307e+06	1.1586e+07	2.21701e+07	2.11835e+06	1.63154e+07	2.22105e+07	2.44706e+07	2.89857e+07	2.35009e+07	1.62741e+07	4.76162e+07	1.40342e+07	5.73799e+07	1.75309e+07	2.9822e+06	1.29257e+07	8.44098e+06	1.16253e+07	1.41052e+07	1.25781e+07	9.55281e+06	1.42357e+07	7.9131e+06	1.05306e+07	8.02811e+06	7.27274e+06	1.5165e+07	1.4954e+07	1.3984e+07	2.92692e+07	4.02205e+07	3.20626e+07	6.92656e+07	7.08648e+07	5.56651e+07	4.2993e+07	9.3522e+07	7.08607e+07	78526671	8.61847e+07	3.05224e+07	6.76891e+07
7099	Bacteroides thetaiotaomicron	K00350	Na+-transporting NADH:ubiquinone oxidoreductase subunit E	Unclassified	Metabolism	Energy metabolism	494783	2475696	7.17251e+06	NA	215808	644121	25309.9	NA	23374	NA	4.82938e+06	1.04298e+07	3.02116e+06	1.19196e+07	4.68095e+06	597334	229577	897365	473448	559586	NA	NA	NA	NA	NA	NA	NA	442315	437600	304830	20328097	8.07975e+06	4.09645e+06	3.49596e+06	1.57512e+06	1.43345e+06	1.74653e+07	25098414	1.55976e+07	25694967	2.57197e+07	5.85874e+06	21591538
7098	Bacteroides thetaiotaomicron	K00351	Na+-transporting NADH:ubiquinone oxidoreductase subunit F	Unclassified	Metabolism	Energy metabolism	3.85889e+06	1.00687e+07	2.69026e+07	4.35729e+07	1.7331e+06	3.06683e+07	4.46347e+07	3.16413e+07	4.98934e+07	4.43387e+07	2.00862e+07	5.28282e+07	2.24642e+07	6.54684e+07	3.01347e+07	5.94626e+06	3.75148e+06	4.49747e+06	5.04799e+07	6.5288e+07	5.29404e+07	3.04508e+07	4.49973e+07	1.99674e+07	2.83586e+07	1.97782e+07	1.06371e+07	5.53214e+07	6.6969e+07	4.65766e+07	2.73621e+07	1.70021e+07	1.83096e+07	1.1964e+08	1.15772e+08	9.93611e+07	1.00856e+08	1.98192e+08	1.36973e+08	1.10952e+08	1.51047e+08	6.82673e+07	1.37992e+08
4360	Escherichia coli	K00362	nitrite reductase (NADH) large subunit	Metabolism	Energy metabolism	Nitrogen metabolism	4.90053e+06	754422	2.13596e+06	1.63848e+06	100550	767893	1.51224e+06	453083	277012	521161	206800	6.5332e+06	333538	4.64421e+06	209262	1.10637e+06	862200	848136	337932	894731	1.37883e+06	734899	184828	561467	936553	905324	589908	895647	651980	1.1628e+06	1.90134e+07	7.32655e+06	7.67354e+06	6.20644e+06	2.51788e+06	1.43774e+06	1.98088e+06	4.16473e+06	2.67321e+06	2.97468e+06	2.25135e+06	970964	3.0071e+06
5558	Escherichia coli	K00363	nitrite reductase (NADH) small subunit	Metabolism	Energy metabolism	Nitrogen metabolism	1.40238e+06	49721.9	54642.7	NA	27761.3	NA	83205.7	NA	33018.2	NA	189351	NA	10884.9	NA	NA	2.21107e+06	823329	746734	NA	248954	NA	157646	927665	653392	589885	542428	646438	361461	NA	249643	84924.7	615942	67592.1	NA	NA	2.03361e+06	NA	NA	NA	NA	NA	NA	NA
6326	Escherichia coli	K00364	GMP reductase	Metabolism	Nucleotide metabolism	Purine metabolism	5.61114e+06	1.17281e+06	814718	493939	52458.8	871913	238344	573238	704875	1.10068e+06	27318.7	697028	66731.2	902033	163805	5.45342e+06	1.57111e+06	1.58261e+06	1.00843e+06	935528	970801	571311	1.09645e+06	497081	432328	877521	306835	882790	1.11422e+06	950094	1.64862e+07	9.18474e+06	6.02522e+06	4.47678e+06	3.53899e+06	2.51424e+06	1.08005e+06	1.18094e+06	963511	1.38495e+06	1.39657e+06	377752	793574
3605	Anaerostipes caccae	K00366	ferredoxin-nitrite reductase	Metabolism	Energy metabolism	Nitrogen metabolism	221461	NA	NA	NA	8705.49	NA	NA	NA	NA	NA	NA	40098	NA	NA	NA	NA	NA	NA	103547	NA	NA	NA	NA	126809	71957.9	NA	NA	189562	167767	NA	3.38344e+06	2.46929e+06	2.97195e+06	1.45364e+06	447140	35398.9	45338	NA	NA	NA	NA	NA	NA
7178	Escherichia coli	K00370	nitrate reductase / nitrite oxidoreductase, alpha subunit	Environmental Information Processing	Signal transduction	Two-component system	1.46343e+08	2.25139e+07	1.99473e+07	9.25602e+06	1.14857e+06	1.89358e+07	1.13104e+07	9.9821e+06	1.11601e+07	1.12881e+07	3.99759e+06	4.86144e+06	1.90368e+06	4.77e+06	2.29867e+06	1.31307e+07	1.1901e+07	7.7579e+06	9.26291e+06	1.96327e+07	1.67808e+07	1.67483e+07	2.21645e+07	1.52639e+07	1.39737e+07	2.15155e+07	2.05032e+07	1.78492e+07	1.28517e+07	1.85361e+07	4.52018e+08	2.21652e+08	1.77232e+08	135501157	6.12045e+07	3.63633e+07	1.73072e+07	2.95628e+07	2.71816e+07	1.97579e+07	2.0757e+07	6.51821e+06	1.91525e+07
7178	Escherichia coli	K00370	nitrate reductase / nitrite oxidoreductase, alpha subunit	Metabolism	Energy metabolism	Nitrogen metabolism	1.46343e+08	2.25139e+07	1.99473e+07	9.25602e+06	1.14857e+06	1.89358e+07	1.13104e+07	9.9821e+06	1.11601e+07	1.12881e+07	3.99759e+06	4.86144e+06	1.90368e+06	4.77e+06	2.29867e+06	1.31307e+07	1.1901e+07	7.7579e+06	9.26291e+06	1.96327e+07	1.67808e+07	1.67483e+07	2.21645e+07	1.52639e+07	1.39737e+07	2.15155e+07	2.05032e+07	1.78492e+07	1.28517e+07	1.85361e+07	4.52018e+08	2.21652e+08	1.77232e+08	135501157	6.12045e+07	3.63633e+07	1.73072e+07	2.95628e+07	2.71816e+07	1.97579e+07	2.0757e+07	6.51821e+06	1.91525e+07
550	Heterogeneous	K00371	nitrate reductase / nitrite oxidoreductase, beta subunit	Environmental Information Processing	Signal transduction	Two-component system	5.07715e+07	1.21802e+07	3.52578e+06	4.79812e+06	184860	1.99424e+06	2.83975e+06	2.00234e+06	2.34904e+06	1.29968e+06	1.33068e+06	6.54092e+06	1.14768e+06	5.90956e+06	2.0344e+06	4.08975e+07	1.44426e+07	5.48277e+06	1.71171e+06	5.07686e+06	5.12611e+06	4.39432e+06	7.86805e+06	3.76884e+06	3.53073e+06	4.14932e+06	3.34147e+06	5.97237e+06	2.46889e+06	5.09396e+06	2.32042e+08	1.09602e+08	9.10497e+07	7.83538e+07	2.66375e+07	1.78394e+07	1.24308e+07	2.05974e+07	1.62324e+07	1.19165e+07	1.24519e+07	5.81369e+06	1.56159e+07
550	Heterogeneous	K00371	nitrate reductase / nitrite oxidoreductase, beta subunit	Metabolism	Energy metabolism	Nitrogen metabolism	5.07715e+07	1.21802e+07	3.52578e+06	4.79812e+06	184860	1.99424e+06	2.83975e+06	2.00234e+06	2.34904e+06	1.29968e+06	1.33068e+06	6.54092e+06	1.14768e+06	5.90956e+06	2.0344e+06	4.08975e+07	1.44426e+07	5.48277e+06	1.71171e+06	5.07686e+06	5.12611e+06	4.39432e+06	7.86805e+06	3.76884e+06	3.53073e+06	4.14932e+06	3.34147e+06	5.97237e+06	2.46889e+06	5.09396e+06	2.32042e+08	1.09602e+08	9.10497e+07	7.83538e+07	2.66375e+07	1.78394e+07	1.24308e+07	2.05974e+07	1.62324e+07	1.19165e+07	1.24519e+07	5.81369e+06	1.56159e+07
5499	Escherichia coli	K00373	nitrate reductase molybdenum cofactor assembly chaperone NarJ/NarW	Environmental Information Processing	Signal transduction	Two-component system	NA	26871.9	NA	34365	10373.1	232249	NA	522112	31424.3	NA	31966.2	NA	69617.7	25773.7	NA	202222	138517	74316.6	15905.5	55918.9	130655	NA	NA	42760.2	57667.4	NA	NA	64454.5	105852	64274.1	3.62696e+06	1.84204e+06	1.99744e+06	1.9438e+06	802780	65915.1	3.19646e+06	4.95899e+06	3.72094e+06	3.9022e+06	5.68704e+06	1.48692e+06	4.52748e+06
4715	Escherichia coli	K00374	nitrate reductase gamma subunit	Environmental Information Processing	Signal transduction	Two-component system	59788.5	14969.3	26258.4	NA	11875	NA	17508.7	NA	NA	NA	NA	41935.5	NA	14121.5	NA	NA	NA	NA	NA	NA	NA	NA	NA	NA	NA	NA	NA	NA	NA	NA	1.49581e+06	374725	NA	249941	281921	161257	89502	241397	329414	14139.9	43616.8	99427	27972.9
4715	Escherichia coli	K00374	nitrate reductase gamma subunit	Metabolism	Energy metabolism	Nitrogen metabolism	59788.5	14969.3	26258.4	NA	11875	NA	17508.7	NA	NA	NA	NA	41935.5	NA	14121.5	NA	NA	NA	NA	NA	NA	NA	NA	NA	NA	NA	NA	NA	NA	NA	NA	1.49581e+06	374725	NA	249941	281921	161257	89502	241397	329414	14139.9	43616.8	99427	27972.9
4184	Escherichia coli	K00382	dihydrolipoamide dehydrogenase	Cellular Processes	Transport and catabolism	Exosome	2.72895e+07	9.79205e+06	6.63869e+06	1.77759e+06	114020	5.10485e+06	3.34134e+06	3.50687e+06	4.07615e+06	3.02781e+06	1.27592e+06	3.30329e+06	2.27611e+06	3.72327e+06	2.38307e+06	1.66259e+07	7.32242e+06	8.02645e+06	2.51156e+06	6.08348e+06	4.58627e+06	2.67808e+06	3.824e+06	2.24404e+06	2.95034e+06	2.35146e+06	2.27381e+06	6.96613e+06	5.95883e+06	6.37222e+06	1.29128e+08	6.5028e+07	4.72532e+07	4.51584e+07	1.68727e+07	1.64165e+07	9.4488e+06	2.23983e+07	1.67645e+07	1.68836e+07	1.63712e+07	4.76747e+06	1.73219e+07
4560	Lactobacillus plantarum	K00382	dihydrolipoamide dehydrogenase	Cellular Processes	Transport and catabolism	Exosome	12382.4	NA	NA	NA	NA	NA	NA	NA	NA	NA	NA	NA	NA	NA	NA	NA	33259.6	NA	NA	NA	NA	NA	NA	NA	NA	NA	NA	NA	NA	NA	681683	257108	268399	90921.7	NA	NA	NA	NA	NA	NA	NA	NA	NA
5108	Bacteroides thetaiotaomicron	K00382	dihydrolipoamide dehydrogenase	Cellular Processes	Transport and catabolism	Exosome	3.22097e+06	1.90293e+06	5.91326e+06	9.17536e+06	867732	7.70059e+06	2.76793e+06	2.02984e+06	8.18218e+06	6.83306e+06	3.49733e+06	7.23131e+06	1.28446e+06	8.73118e+06	1.76384e+06	2.7865e+06	1.58464e+06	1.91551e+06	3.04111e+06	2.13449e+07	1.01814e+07	4.32213e+06	6.31741e+06	2.7931e+06	2.93334e+06	3.52116e+06	2.56447e+06	5.20424e+06	4.83087e+06	4.09608e+06	1.64227e+07	5.26392e+06	1.05248e+07	6.1136e+06	1.55198e+07	2.0073e+07	6.38111e+06	1.05086e+07	1.39315e+07	8.81046e+06	8.14574e+06	3.77217e+06	9.74538e+06
5815	Bacteroides thetaiotaomicron	K00382	dihydrolipoamide dehydrogenase	Cellular Processes	Transport and catabolism	Exosome	1.81557e+06	5.87029e+07	1.29842e+06	4.23382e+06	141273	2.74617e+06	2.00114e+06	767290	756681	939380	1.60941e+06	4.60934e+06	1.83559e+06	7.17848e+06	2.4135e+06	2.21806e+06	1.23926e+06	711548	1.60212e+06	1.02007e+06	1.21224e+06	1.04517e+06	2.21512e+06	794966	1.85752e+06	1.06053e+06	1.22341e+06	2.15589e+06	2.78555e+06	1.88495e+06	9.1107e+06	6.80255e+06	9.99222e+06	6136517	7.95595e+06	5.74689e+06	5.51217e+06	8.90078e+06	7.60066e+06	6.87156e+06	7.49451e+06	2.64912e+06	7.9267e+06
4184	Escherichia coli	K00382	dihydrolipoamide dehydrogenase	Metabolism	Amino acid metabolism	Glycine, serine and threonine metabolism	2.72895e+07	9.79205e+06	6.63869e+06	1.77759e+06	114020	5.10485e+06	3.34134e+06	3.50687e+06	4.07615e+06	3.02781e+06	1.27592e+06	3.30329e+06	2.27611e+06	3.72327e+06	2.38307e+06	1.66259e+07	7.32242e+06	8.02645e+06	2.51156e+06	6.08348e+06	4.58627e+06	2.67808e+06	3.824e+06	2.24404e+06	2.95034e+06	2.35146e+06	2.27381e+06	6.96613e+06	5.95883e+06	6.37222e+06	1.29128e+08	6.5028e+07	4.72532e+07	4.51584e+07	1.68727e+07	1.64165e+07	9.4488e+06	2.23983e+07	1.67645e+07	1.68836e+07	1.63712e+07	4.76747e+06	1.73219e+07
4560	Lactobacillus plantarum	K00382	dihydrolipoamide dehydrogenase	Metabolism	Amino acid metabolism	Glycine, serine and threonine metabolism	12382.4	NA	NA	NA	NA	NA	NA	NA	NA	NA	NA	NA	NA	NA	NA	NA	33259.6	NA	NA	NA	NA	NA	NA	NA	NA	NA	NA	NA	NA	NA	681683	257108	268399	90921.7	NA	NA	NA	NA	NA	NA	NA	NA	NA
5108	Bacteroides thetaiotaomicron	K00382	dihydrolipoamide dehydrogenase	Metabolism	Amino acid metabolism	Glycine, serine and threonine metabolism	3.22097e+06	1.90293e+06	5.91326e+06	9.17536e+06	867732	7.70059e+06	2.76793e+06	2.02984e+06	8.18218e+06	6.83306e+06	3.49733e+06	7.23131e+06	1.28446e+06	8.73118e+06	1.76384e+06	2.7865e+06	1.58464e+06	1.91551e+06	3.04111e+06	2.13449e+07	1.01814e+07	4.32213e+06	6.31741e+06	2.7931e+06	2.93334e+06	3.52116e+06	2.56447e+06	5.20424e+06	4.83087e+06	4.09608e+06	1.64227e+07	5.26392e+06	1.05248e+07	6.1136e+06	1.55198e+07	2.0073e+07	6.38111e+06	1.05086e+07	1.39315e+07	8.81046e+06	8.14574e+06	3.77217e+06	9.74538e+06
5815	Bacteroides thetaiotaomicron	K00382	dihydrolipoamide dehydrogenase	Metabolism	Amino acid metabolism	Glycine, serine and threonine metabolism	1.81557e+06	5.87029e+07	1.29842e+06	4.23382e+06	141273	2.74617e+06	2.00114e+06	767290	756681	939380	1.60941e+06	4.60934e+06	1.83559e+06	7.17848e+06	2.4135e+06	2.21806e+06	1.23926e+06	711548	1.60212e+06	1.02007e+06	1.21224e+06	1.04517e+06	2.21512e+06	794966	1.85752e+06	1.06053e+06	1.22341e+06	2.15589e+06	2.78555e+06	1.88495e+06	9.1107e+06	6.80255e+06	9.99222e+06	6136517	7.95595e+06	5.74689e+06	5.51217e+06	8.90078e+06	7.60066e+06	6.87156e+06	7.49451e+06	2.64912e+06	7.9267e+06
4184	Escherichia coli	K00382	dihydrolipoamide dehydrogenase	Metabolism	Amino acid metabolism	Valine, leucine and isoleucine degradation	2.72895e+07	9.79205e+06	6.63869e+06	1.77759e+06	114020	5.10485e+06	3.34134e+06	3.50687e+06	4.07615e+06	3.02781e+06	1.27592e+06	3.30329e+06	2.27611e+06	3.72327e+06	2.38307e+06	1.66259e+07	7.32242e+06	8.02645e+06	2.51156e+06	6.08348e+06	4.58627e+06	2.67808e+06	3.824e+06	2.24404e+06	2.95034e+06	2.35146e+06	2.27381e+06	6.96613e+06	5.95883e+06	6.37222e+06	1.29128e+08	6.5028e+07	4.72532e+07	4.51584e+07	1.68727e+07	1.64165e+07	9.4488e+06	2.23983e+07	1.67645e+07	1.68836e+07	1.63712e+07	4.76747e+06	1.73219e+07
4560	Lactobacillus plantarum	K00382	dihydrolipoamide dehydrogenase	Metabolism	Amino acid metabolism	Valine, leucine and isoleucine degradation	12382.4	NA	NA	NA	NA	NA	NA	NA	NA	NA	NA	NA	NA	NA	NA	NA	33259.6	NA	NA	NA	NA	NA	NA	NA	NA	NA	NA	NA	NA	NA	681683	257108	268399	90921.7	NA	NA	NA	NA	NA	NA	NA	NA	NA
5108	Bacteroides thetaiotaomicron	K00382	dihydrolipoamide dehydrogenase	Metabolism	Amino acid metabolism	Valine, leucine and isoleucine degradation	3.22097e+06	1.90293e+06	5.91326e+06	9.17536e+06	867732	7.70059e+06	2.76793e+06	2.02984e+06	8.18218e+06	6.83306e+06	3.49733e+06	7.23131e+06	1.28446e+06	8.73118e+06	1.76384e+06	2.7865e+06	1.58464e+06	1.91551e+06	3.04111e+06	2.13449e+07	1.01814e+07	4.32213e+06	6.31741e+06	2.7931e+06	2.93334e+06	3.52116e+06	2.56447e+06	5.20424e+06	4.83087e+06	4.09608e+06	1.64227e+07	5.26392e+06	1.05248e+07	6.1136e+06	1.55198e+07	2.0073e+07	6.38111e+06	1.05086e+07	1.39315e+07	8.81046e+06	8.14574e+06	3.77217e+06	9.74538e+06
5815	Bacteroides thetaiotaomicron	K00382	dihydrolipoamide dehydrogenase	Metabolism	Amino acid metabolism	Valine, leucine and isoleucine degradation	1.81557e+06	5.87029e+07	1.29842e+06	4.23382e+06	141273	2.74617e+06	2.00114e+06	767290	756681	939380	1.60941e+06	4.60934e+06	1.83559e+06	7.17848e+06	2.4135e+06	2.21806e+06	1.23926e+06	711548	1.60212e+06	1.02007e+06	1.21224e+06	1.04517e+06	2.21512e+06	794966	1.85752e+06	1.06053e+06	1.22341e+06	2.15589e+06	2.78555e+06	1.88495e+06	9.1107e+06	6.80255e+06	9.99222e+06	6136517	7.95595e+06	5.74689e+06	5.51217e+06	8.90078e+06	7.60066e+06	6.87156e+06	7.49451e+06	2.64912e+06	7.9267e+06
4184	Escherichia coli	K00382	dihydrolipoamide dehydrogenase	Metabolism	Carbohydrate metabolism	Citrate cycle (TCA cycle)	2.72895e+07	9.79205e+06	6.63869e+06	1.77759e+06	114020	5.10485e+06	3.34134e+06	3.50687e+06	4.07615e+06	3.02781e+06	1.27592e+06	3.30329e+06	2.27611e+06	3.72327e+06	2.38307e+06	1.66259e+07	7.32242e+06	8.02645e+06	2.51156e+06	6.08348e+06	4.58627e+06	2.67808e+06	3.824e+06	2.24404e+06	2.95034e+06	2.35146e+06	2.27381e+06	6.96613e+06	5.95883e+06	6.37222e+06	1.29128e+08	6.5028e+07	4.72532e+07	4.51584e+07	1.68727e+07	1.64165e+07	9.4488e+06	2.23983e+07	1.67645e+07	1.68836e+07	1.63712e+07	4.76747e+06	1.73219e+07
4560	Lactobacillus plantarum	K00382	dihydrolipoamide dehydrogenase	Metabolism	Carbohydrate metabolism	Citrate cycle (TCA cycle)	12382.4	NA	NA	NA	NA	NA	NA	NA	NA	NA	NA	NA	NA	NA	NA	NA	33259.6	NA	NA	NA	NA	NA	NA	NA	NA	NA	NA	NA	NA	NA	681683	257108	268399	90921.7	NA	NA	NA	NA	NA	NA	NA	NA	NA
5108	Bacteroides thetaiotaomicron	K00382	dihydrolipoamide dehydrogenase	Metabolism	Carbohydrate metabolism	Citrate cycle (TCA cycle)	3.22097e+06	1.90293e+06	5.91326e+06	9.17536e+06	867732	7.70059e+06	2.76793e+06	2.02984e+06	8.18218e+06	6.83306e+06	3.49733e+06	7.23131e+06	1.28446e+06	8.73118e+06	1.76384e+06	2.7865e+06	1.58464e+06	1.91551e+06	3.04111e+06	2.13449e+07	1.01814e+07	4.32213e+06	6.31741e+06	2.7931e+06	2.93334e+06	3.52116e+06	2.56447e+06	5.20424e+06	4.83087e+06	4.09608e+06	1.64227e+07	5.26392e+06	1.05248e+07	6.1136e+06	1.55198e+07	2.0073e+07	6.38111e+06	1.05086e+07	1.39315e+07	8.81046e+06	8.14574e+06	3.77217e+06	9.74538e+06
5815	Bacteroides thetaiotaomicron	K00382	dihydrolipoamide dehydrogenase	Metabolism	Carbohydrate metabolism	Citrate cycle (TCA cycle)	1.81557e+06	5.87029e+07	1.29842e+06	4.23382e+06	141273	2.74617e+06	2.00114e+06	767290	756681	939380	1.60941e+06	4.60934e+06	1.83559e+06	7.17848e+06	2.4135e+06	2.21806e+06	1.23926e+06	711548	1.60212e+06	1.02007e+06	1.21224e+06	1.04517e+06	2.21512e+06	794966	1.85752e+06	1.06053e+06	1.22341e+06	2.15589e+06	2.78555e+06	1.88495e+06	9.1107e+06	6.80255e+06	9.99222e+06	6136517	7.95595e+06	5.74689e+06	5.51217e+06	8.90078e+06	7.60066e+06	6.87156e+06	7.49451e+06	2.64912e+06	7.9267e+06
4184	Escherichia coli	K00382	dihydrolipoamide dehydrogenase	Metabolism	Carbohydrate metabolism	Glycolysis / Gluconeogenesis	2.72895e+07	9.79205e+06	6.63869e+06	1.77759e+06	114020	5.10485e+06	3.34134e+06	3.50687e+06	4.07615e+06	3.02781e+06	1.27592e+06	3.30329e+06	2.27611e+06	3.72327e+06	2.38307e+06	1.66259e+07	7.32242e+06	8.02645e+06	2.51156e+06	6.08348e+06	4.58627e+06	2.67808e+06	3.824e+06	2.24404e+06	2.95034e+06	2.35146e+06	2.27381e+06	6.96613e+06	5.95883e+06	6.37222e+06	1.29128e+08	6.5028e+07	4.72532e+07	4.51584e+07	1.68727e+07	1.64165e+07	9.4488e+06	2.23983e+07	1.67645e+07	1.68836e+07	1.63712e+07	4.76747e+06	1.73219e+07
4560	Lactobacillus plantarum	K00382	dihydrolipoamide dehydrogenase	Metabolism	Carbohydrate metabolism	Glycolysis / Gluconeogenesis	12382.4	NA	NA	NA	NA	NA	NA	NA	NA	NA	NA	NA	NA	NA	NA	NA	33259.6	NA	NA	NA	NA	NA	NA	NA	NA	NA	NA	NA	NA	NA	681683	257108	268399	90921.7	NA	NA	NA	NA	NA	NA	NA	NA	NA
5108	Bacteroides thetaiotaomicron	K00382	dihydrolipoamide dehydrogenase	Metabolism	Carbohydrate metabolism	Glycolysis / Gluconeogenesis	3.22097e+06	1.90293e+06	5.91326e+06	9.17536e+06	867732	7.70059e+06	2.76793e+06	2.02984e+06	8.18218e+06	6.83306e+06	3.49733e+06	7.23131e+06	1.28446e+06	8.73118e+06	1.76384e+06	2.7865e+06	1.58464e+06	1.91551e+06	3.04111e+06	2.13449e+07	1.01814e+07	4.32213e+06	6.31741e+06	2.7931e+06	2.93334e+06	3.52116e+06	2.56447e+06	5.20424e+06	4.83087e+06	4.09608e+06	1.64227e+07	5.26392e+06	1.05248e+07	6.1136e+06	1.55198e+07	2.0073e+07	6.38111e+06	1.05086e+07	1.39315e+07	8.81046e+06	8.14574e+06	3.77217e+06	9.74538e+06
5815	Bacteroides thetaiotaomicron	K00382	dihydrolipoamide dehydrogenase	Metabolism	Carbohydrate metabolism	Glycolysis / Gluconeogenesis	1.81557e+06	5.87029e+07	1.29842e+06	4.23382e+06	141273	2.74617e+06	2.00114e+06	767290	756681	939380	1.60941e+06	4.60934e+06	1.83559e+06	7.17848e+06	2.4135e+06	2.21806e+06	1.23926e+06	711548	1.60212e+06	1.02007e+06	1.21224e+06	1.04517e+06	2.21512e+06	794966	1.85752e+06	1.06053e+06	1.22341e+06	2.15589e+06	2.78555e+06	1.88495e+06	9.1107e+06	6.80255e+06	9.99222e+06	6136517	7.95595e+06	5.74689e+06	5.51217e+06	8.90078e+06	7.60066e+06	6.87156e+06	7.49451e+06	2.64912e+06	7.9267e+06
4184	Escherichia coli	K00382	dihydrolipoamide dehydrogenase	Metabolism	Carbohydrate metabolism	Glyoxylate and dicarboxylate metabolism	2.72895e+07	9.79205e+06	6.63869e+06	1.77759e+06	114020	5.10485e+06	3.34134e+06	3.50687e+06	4.07615e+06	3.02781e+06	1.27592e+06	3.30329e+06	2.27611e+06	3.72327e+06	2.38307e+06	1.66259e+07	7.32242e+06	8.02645e+06	2.51156e+06	6.08348e+06	4.58627e+06	2.67808e+06	3.824e+06	2.24404e+06	2.95034e+06	2.35146e+06	2.27381e+06	6.96613e+06	5.95883e+06	6.37222e+06	1.29128e+08	6.5028e+07	4.72532e+07	4.51584e+07	1.68727e+07	1.64165e+07	9.4488e+06	2.23983e+07	1.67645e+07	1.68836e+07	1.63712e+07	4.76747e+06	1.73219e+07
4560	Lactobacillus plantarum	K00382	dihydrolipoamide dehydrogenase	Metabolism	Carbohydrate metabolism	Glyoxylate and dicarboxylate metabolism	12382.4	NA	NA	NA	NA	NA	NA	NA	NA	NA	NA	NA	NA	NA	NA	NA	33259.6	NA	NA	NA	NA	NA	NA	NA	NA	NA	NA	NA	NA	NA	681683	257108	268399	90921.7	NA	NA	NA	NA	NA	NA	NA	NA	NA
5108	Bacteroides thetaiotaomicron	K00382	dihydrolipoamide dehydrogenase	Metabolism	Carbohydrate metabolism	Glyoxylate and dicarboxylate metabolism	3.22097e+06	1.90293e+06	5.91326e+06	9.17536e+06	867732	7.70059e+06	2.76793e+06	2.02984e+06	8.18218e+06	6.83306e+06	3.49733e+06	7.23131e+06	1.28446e+06	8.73118e+06	1.76384e+06	2.7865e+06	1.58464e+06	1.91551e+06	3.04111e+06	2.13449e+07	1.01814e+07	4.32213e+06	6.31741e+06	2.7931e+06	2.93334e+06	3.52116e+06	2.56447e+06	5.20424e+06	4.83087e+06	4.09608e+06	1.64227e+07	5.26392e+06	1.05248e+07	6.1136e+06	1.55198e+07	2.0073e+07	6.38111e+06	1.05086e+07	1.39315e+07	8.81046e+06	8.14574e+06	3.77217e+06	9.74538e+06
5815	Bacteroides thetaiotaomicron	K00382	dihydrolipoamide dehydrogenase	Metabolism	Carbohydrate metabolism	Glyoxylate and dicarboxylate metabolism	1.81557e+06	5.87029e+07	1.29842e+06	4.23382e+06	141273	2.74617e+06	2.00114e+06	767290	756681	939380	1.60941e+06	4.60934e+06	1.83559e+06	7.17848e+06	2.4135e+06	2.21806e+06	1.23926e+06	711548	1.60212e+06	1.02007e+06	1.21224e+06	1.04517e+06	2.21512e+06	794966	1.85752e+06	1.06053e+06	1.22341e+06	2.15589e+06	2.78555e+06	1.88495e+06	9.1107e+06	6.80255e+06	9.99222e+06	6136517	7.95595e+06	5.74689e+06	5.51217e+06	8.90078e+06	7.60066e+06	6.87156e+06	7.49451e+06	2.64912e+06	7.9267e+06
4184	Escherichia coli	K00382	dihydrolipoamide dehydrogenase	Metabolism	Carbohydrate metabolism	Propanoate metabolism	2.72895e+07	9.79205e+06	6.63869e+06	1.77759e+06	114020	5.10485e+06	3.34134e+06	3.50687e+06	4.07615e+06	3.02781e+06	1.27592e+06	3.30329e+06	2.27611e+06	3.72327e+06	2.38307e+06	1.66259e+07	7.32242e+06	8.02645e+06	2.51156e+06	6.08348e+06	4.58627e+06	2.67808e+06	3.824e+06	2.24404e+06	2.95034e+06	2.35146e+06	2.27381e+06	6.96613e+06	5.95883e+06	6.37222e+06	1.29128e+08	6.5028e+07	4.72532e+07	4.51584e+07	1.68727e+07	1.64165e+07	9.4488e+06	2.23983e+07	1.67645e+07	1.68836e+07	1.63712e+07	4.76747e+06	1.73219e+07
4560	Lactobacillus plantarum	K00382	dihydrolipoamide dehydrogenase	Metabolism	Carbohydrate metabolism	Propanoate metabolism	12382.4	NA	NA	NA	NA	NA	NA	NA	NA	NA	NA	NA	NA	NA	NA	NA	33259.6	NA	NA	NA	NA	NA	NA	NA	NA	NA	NA	NA	NA	NA	681683	257108	268399	90921.7	NA	NA	NA	NA	NA	NA	NA	NA	NA
5108	Bacteroides thetaiotaomicron	K00382	dihydrolipoamide dehydrogenase	Metabolism	Carbohydrate metabolism	Propanoate metabolism	3.22097e+06	1.90293e+06	5.91326e+06	9.17536e+06	867732	7.70059e+06	2.76793e+06	2.02984e+06	8.18218e+06	6.83306e+06	3.49733e+06	7.23131e+06	1.28446e+06	8.73118e+06	1.76384e+06	2.7865e+06	1.58464e+06	1.91551e+06	3.04111e+06	2.13449e+07	1.01814e+07	4.32213e+06	6.31741e+06	2.7931e+06	2.93334e+06	3.52116e+06	2.56447e+06	5.20424e+06	4.83087e+06	4.09608e+06	1.64227e+07	5.26392e+06	1.05248e+07	6.1136e+06	1.55198e+07	2.0073e+07	6.38111e+06	1.05086e+07	1.39315e+07	8.81046e+06	8.14574e+06	3.77217e+06	9.74538e+06
5815	Bacteroides thetaiotaomicron	K00382	dihydrolipoamide dehydrogenase	Metabolism	Carbohydrate metabolism	Propanoate metabolism	1.81557e+06	5.87029e+07	1.29842e+06	4.23382e+06	141273	2.74617e+06	2.00114e+06	767290	756681	939380	1.60941e+06	4.60934e+06	1.83559e+06	7.17848e+06	2.4135e+06	2.21806e+06	1.23926e+06	711548	1.60212e+06	1.02007e+06	1.21224e+06	1.04517e+06	2.21512e+06	794966	1.85752e+06	1.06053e+06	1.22341e+06	2.15589e+06	2.78555e+06	1.88495e+06	9.1107e+06	6.80255e+06	9.99222e+06	6136517	7.95595e+06	5.74689e+06	5.51217e+06	8.90078e+06	7.60066e+06	6.87156e+06	7.49451e+06	2.64912e+06	7.9267e+06
[truncated: 8,646 more rows]
[truncated: 47 more columns]
