# Supplementary material for: The Simplified Human Intestinal Microbiota (SIHUMIx) Shows High Structural and Functional Resistance against Changing Transit Times in In Vitro Bioreactors
Source: Microorganisms. 2019 Dec 3;7(12):641. doi: 10.3390/microorganisms7120641 (PMC6956075; doi:10.3390/microorganisms7120641)
Supplement: Supplementary file 1 [file microorganisms-07-00641-s001.zip › Supplementary_material_S5_Bray_Curtis_Dissimilaritys_FC_SCFA.xlsx]

## Sheet: BD_values_Flow_Cytometric_data
	Bray-Curtis dissimilarities of SIHUMIx communities based on relative abundances of sub-communities assessed by flow cytometry
		d5	d6	d7	d8	d9	d10	d11	d12	d13	d14	d15	d5	d6	d7	d8	d9	d10	d11	d12	d13	d14	d15	d5	d6	d7	d8	d9	d10	d11	d12	d13	d14	d15	d5	d6	d7	d8	d9	d10	d11	d12	d13	d14	d15	d5	d6	d7	d8
		24 hTT I	24 hTT I	24 hTT I	24 hTT I	24 hTT I	24 hTT I	24 hTT I	24 hTT I	24 hTT I	24 hTT I	24 hTT I	24 hTT II	24 hTT II	24 hTT II	24 hTT II	24 hTT II	24 hTT II	24 hTT II	24 hTT II	24 hTT II	24 hTT II	24 hTT II	48 hTT I	48 hTT I	48 hTT I	48 hTT I	48 hTT I	48 hTT I	48 hTT I	48 hTT I	48 hTT I	48 hTT I	48 hTT I	48 hTT II	48 hTT II	48 hTT II	48 hTT II	48 hTT II	48 hTT II	48 hTT II	48 hTT II	48 hTT II	48 hTT II	48 hTT II	12 hTT I	12 hTT I	12 hTT I	12 hTT I
d5	24 hTT I	0	0.0825826	0.143304	0.0745645	0.0842021	0.143018	0.109803	0.107004	0.0985513	0.121447	0.0999016	0.205858	0.188906	0.193494	0.213119	0.192564	0.217474	0.225565	0.157835	0.220155	0.241304	0.180011	0.0751817	0.111191	0.057576	0.0685108	0.0725841	0.121915	0.0686704	0.0900699	0.0901569	0.121226	0.116796	0.263808	0.208396	0.23654	0.214762	0.18863	0.108846	0.110776	0.241956	0.12961	0.107334	0.108817	0.161799	0.0690421	0.179847	0.180157
d6	24 hTT I	0.0825826	0	0.122641	0.0563722	0.0564043	0.115717	0.0822299	0.0973849	0.116589	0.137492	0.116646	0.193569	0.177792	0.173428	0.197936	0.210324	0.233747	0.217472	0.143541	0.222845	0.21505	0.147024	0.133775	0.133283	0.0910441	0.119242	0.0973469	0.14215	0.100027	0.144328	0.0901891	0.0830264	0.0764675	0.257187	0.202344	0.203009	0.166538	0.135419	0.110233	0.135895	0.21414	0.148002	0.10907	0.115415	0.215891	0.0949877	0.173581	0.155718
d7	24 hTT I	0.143304	0.122641	0	0.152926	0.139699	0.201829	0.169714	0.156214	0.143954	0.149232	0.165272	0.251927	0.241529	0.252832	0.263884	0.289667	0.316172	0.309793	0.231602	0.320938	0.300049	0.23149	0.201571	0.215717	0.1406	0.142442	0.156095	0.133334	0.15911	0.220236	0.166753	0.180775	0.173738	0.343278	0.262423	0.254581	0.197213	0.208082	0.175826	0.208066	0.303418	0.225949	0.215318	0.21138	0.272435	0.12983	0.275853	0.26529
d8	24 hTT I	0.0745645	0.0563722	0.152926	0	0.0341281	0.116998	0.0822025	0.100162	0.113985	0.136477	0.100895	0.212923	0.181128	0.174238	0.192809	0.200647	0.233633	0.217996	0.144507	0.211277	0.225195	0.168881	0.109375	0.103276	0.0826562	0.106708	0.0817582	0.151037	0.0899099	0.111222	0.0793748	0.0840505	0.0819031	0.248932	0.228071	0.227639	0.20294	0.167427	0.121896	0.124985	0.221245	0.125193	0.0900299	0.0999125	0.199174	0.104986	0.159732	0.149351
d9	24 hTT I	0.0842021	0.0564043	0.139699	0.0341281	0	0.109854	0.0715757	0.0830535	0.0970539	0.119546	0.0854375	0.200756	0.173773	0.167321	0.186421	0.204995	0.237982	0.217765	0.140623	0.214645	0.221842	0.160836	0.121286	0.115516	0.0881984	0.109932	0.085704	0.146698	0.0895513	0.123756	0.0859181	0.0891139	0.0826483	0.245033	0.217039	0.216709	0.182221	0.162527	0.111842	0.11894	0.212229	0.1275	0.102861	0.107803	0.207748	0.104453	0.158845	0.142863
d10	24 hTT I	0.143018	0.115717	0.201829	0.116998	0.109854	0	0.0682358	0.097733	0.143952	0.148484	0.117497	0.197716	0.169877	0.157642	0.17825	0.187661	0.206524	0.188788	0.176366	0.177224	0.178442	0.151078	0.157497	0.164885	0.133287	0.173881	0.151148	0.17337	0.13577	0.161952	0.11602	0.0797995	0.0865474	0.225366	0.214905	0.181923	0.163847	0.13986	0.162763	0.172679	0.18447	0.177425	0.150113	0.150858	0.203927	0.162162	0.158428	0.155034
d11	24 hTT I	0.109803	0.0822299	0.169714	0.0822025	0.0715757	0.0682358	0	0.051783	0.0948013	0.113286	0.0670984	0.203515	0.176677	0.167243	0.186909	0.185571	0.204172	0.191724	0.138169	0.179903	0.20653	0.15161	0.122333	0.126514	0.103874	0.148317	0.126911	0.15514	0.090108	0.11566	0.0709255	0.0580989	0.0530856	0.245221	0.22871	0.215574	0.178214	0.157045	0.128309	0.125767	0.201925	0.139228	0.115792	0.112569	0.18942	0.124418	0.150235	0.147042
d12	24 hTT I	0.107004	0.0973849	0.156214	0.100162	0.0830535	0.097733	0.051783	0	0.0489822	0.0672936	0.0491312	0.188153	0.166825	0.161088	0.179584	0.171411	0.197374	0.187124	0.139245	0.194311	0.213024	0.143892	0.124104	0.146608	0.100304	0.141985	0.128251	0.129191	0.0878772	0.114261	0.0857645	0.103306	0.0930503	0.238053	0.212918	0.219206	0.193919	0.16996	0.12594	0.111895	0.203641	0.135969	0.135484	0.111388	0.198281	0.111284	0.150919	0.153097
d13	24 hTT I	0.0985513	0.116589	0.143954	0.113985	0.0970539	0.143952	0.0948013	0.0489822	0	0.033833	0.0459369	0.196452	0.174035	0.176516	0.189229	0.18921	0.2063	0.202581	0.156113	0.224918	0.230165	0.1582	0.123934	0.162974	0.107834	0.128602	0.129522	0.115194	0.102443	0.121643	0.110745	0.137829	0.126231	0.240096	0.213889	0.234911	0.208928	0.193284	0.133566	0.110834	0.220676	0.142107	0.153927	0.124577	0.200309	0.0962419	0.157924	0.164008
d14	24 hTT I	0.121447	0.137492	0.149232	0.136477	0.119546	0.148484	0.113286	0.0672936	0.033833	0	0.0671213	0.212336	0.190511	0.195962	0.201187	0.199565	0.211381	0.212706	0.184607	0.23366	0.247729	0.170465	0.14488	0.19087	0.133596	0.133055	0.149741	0.110463	0.118539	0.133883	0.127877	0.158028	0.147223	0.244524	0.226076	0.254077	0.221759	0.213969	0.148721	0.125498	0.233318	0.171854	0.180732	0.151344	0.213244	0.123965	0.183568	0.189567
d15	24 hTT I	0.0999016	0.116646	0.165272	0.100895	0.0854375	0.117497	0.0670984	0.0491312	0.0459369	0.0671213	0	0.207623	0.187698	0.191595	0.203321	0.197824	0.229061	0.213834	0.174203	0.206123	0.239483	0.166076	0.108122	0.134434	0.0957185	0.12905	0.12707	0.141193	0.107902	0.113615	0.113048	0.121928	0.115115	0.259913	0.223196	0.245932	0.225398	0.201909	0.151904	0.132647	0.228552	0.153912	0.139573	0.127002	0.172965	0.111265	0.168343	0.177575
d5	24 hTT II	0.205858	0.193569	0.251927	0.212923	0.200756	0.197716	0.203515	0.188153	0.196452	0.212336	0.207623	0	0.053268	0.08351	0.0970288	0.164317	0.175075	0.153604	0.155876	0.203742	0.193982	0.161404	0.199319	0.217676	0.228152	0.247415	0.238316	0.226718	0.214047	0.226014	0.230324	0.230495	0.21992	0.158132	0.129029	0.14308	0.147736	0.155387	0.177286	0.142233	0.153459	0.16277	0.160669	0.151517	0.241131	0.151552	0.163255	0.167906
d6	24 hTT II	0.188906	0.177792	0.241529	0.181128	0.173773	0.169877	0.176677	0.166825	0.174035	0.190511	0.187698	0.053268	0	0.0406978	0.0566584	0.144644	0.158203	0.137298	0.120638	0.180661	0.167141	0.141816	0.177987	0.189169	0.2112	0.2362	0.21683	0.210737	0.191368	0.192176	0.196831	0.197433	0.191277	0.156019	0.142494	0.138092	0.146772	0.136387	0.1557	0.12383	0.131371	0.125462	0.134127	0.12112	0.23227	0.133884	0.136314	0.137616
d7	24 hTT II	0.193494	0.173428	0.252832	0.174238	0.167321	0.157642	0.167243	0.161088	0.176516	0.195962	0.191595	0.08351	0.0406978	0	0.0607335	0.130946	0.15666	0.11864	0.0933406	0.155786	0.142147	0.138504	0.182849	0.183097	0.204263	0.241597	0.209993	0.232587	0.184522	0.178331	0.18498	0.180485	0.176798	0.175545	0.173714	0.166133	0.170666	0.13928	0.167949	0.128715	0.106674	0.0996836	0.113069	0.10443	0.240891	0.14242	0.106635	0.105214
d8	24 hTT II	0.213119	0.197936	0.263884	0.192809	0.186421	0.17825	0.186909	0.179584	0.189229	0.201187	0.203321	0.0970288	0.0566584	0.0607335	0	0.138003	0.14685	0.127287	0.135739	0.175794	0.148251	0.131319	0.203268	0.197933	0.220309	0.258095	0.229337	0.234868	0.201149	0.189253	0.195167	0.196848	0.193613	0.177379	0.153918	0.145657	0.160395	0.129561	0.160416	0.139283	0.123307	0.131182	0.161496	0.13729	0.271589	0.162498	0.14705	0.149228
d9	24 hTT II	0.192564	0.210324	0.289667	0.200647	0.204995	0.187661	0.185571	0.171411	0.18921	0.199565	0.197824	0.164317	0.144644	0.130946	0.138003	0	0.0817357	0.0723448	0.140044	0.0862556	0.152298	0.15125	0.170256	0.190617	0.203084	0.232596	0.216235	0.233298	0.184014	0.175269	0.177768	0.191417	0.191877	0.190267	0.226123	0.235484	0.253472	0.207044	0.206455	0.158898	0.112379	0.133795	0.135366	0.128128	0.197275	0.176202	0.165344	0.178122
d10	24 hTT II	0.217474	0.233747	0.316172	0.233633	0.237982	0.206524	0.204172	0.197374	0.2063	0.211381	0.229061	0.175075	0.158203	0.15666	0.14685	0.0817357	0	0.0631818	0.162778	0.105447	0.132948	0.129767	0.201755	0.232104	0.231006	0.259022	0.246725	0.235702	0.200622	0.205435	0.199863	0.215634	0.214504	0.181156	0.209151	0.204486	0.229513	0.193692	0.188443	0.165643	0.105036	0.171343	0.189072	0.179093	0.239669	0.193427	0.194607	0.203943
d11	24 hTT II	0.225565	0.217472	0.309793	0.217996	0.217765	0.188788	0.191724	0.187124	0.202581	0.212706	0.213834	0.153604	0.137298	0.11864	0.127287	0.0723448	0.0631818	0	0.134134	0.069082	0.0929962	0.121016	0.20326	0.21496	0.233009	0.263478	0.24284	0.24814	0.208817	0.211985	0.201316	0.196503	0.193153	0.173667	0.211531	0.206347	0.22665	0.177724	0.203236	0.17076	0.0530192	0.147753	0.155412	0.149375	0.243661	0.196698	0.162668	0.171375
d12	24 hTT II	0.157835	0.143541	0.231602	0.144507	0.140623	0.176366	0.138169	0.139245	0.156113	0.184607	0.174203	0.155876	0.120638	0.0933406	0.135739	0.140044	0.162778	0.134134	0	0.15687	0.161057	0.167827	0.15681	0.142068	0.16825	0.210771	0.17176	0.217945	0.147313	0.128806	0.119039	0.13011	0.123073	0.240297	0.233699	0.226266	0.223359	0.159888	0.149313	0.111106	0.133007	0.033244	0.0769837	0.0657939	0.216376	0.127877	0.106107	0.0932897
d13	24 hTT II	0.220155	0.222845	0.320938	0.211277	0.214645	0.177224	0.179903	0.194311	0.224918	0.23366	0.206123	0.203742	0.180661	0.155786	0.175794	0.0862556	0.105447	0.069082	0.15687	0	0.114347	0.160556	0.201974	0.212266	0.23206	0.26077	0.238762	0.273168	0.220696	0.210664	0.204943	0.191324	0.195298	0.219983	0.253782	0.254721	0.262679	0.2152	0.2468	0.213408	0.0830005	0.166985	0.153225	0.163379	0.230658	0.221227	0.185196	0.194291
d14	24 hTT II	0.241304	0.21505	0.300049	0.225195	0.221842	0.178442	0.20653	0.213024	0.230165	0.247729	0.239483	0.193982	0.167141	0.142147	0.148251	0.152298	0.132948	0.0929962	0.161057	0.114347	0	0.096218	0.246576	0.243789	0.241613	0.283196	0.250308	0.265179	0.23539	0.242678	0.228415	0.212142	0.208746	0.213591	0.208419	0.185386	0.193961	0.157169	0.205819	0.203399	0.0612118	0.169234	0.186155	0.176185	0.308608	0.215206	0.192147	0.176765
d15	24 hTT II	0.180011	0.147024	0.23149	0.168881	0.160836	0.151078	0.15161	0.143892	0.1582	0.170465	0.166076	0.161404	0.141816	0.138504	0.131319	0.15125	0.129767	0.121016	0.167827	0.160556	0.096218	0	0.199232	0.209056	0.181296	0.211684	0.187897	0.191662	0.162528	0.204203	0.194807	0.183372	0.175412	0.19508	0.160517	0.15301	0.15078	0.12872	0.137141	0.139149	0.104388	0.170564	0.172138	0.156339	0.273298	0.146777	0.195859	0.192954
d5	48 hTT I	0.0751817	0.133775	0.201571	0.109375	0.121286	0.157497	0.122333	0.124104	0.123934	0.14488	0.108122	0.199319	0.177987	0.182849	0.203268	0.170256	0.201755	0.20326	0.15681	0.201974	0.246576	0.199232	0	0.0712746	0.0746013	0.0910813	0.0966964	0.175877	0.100665	0.0774923	0.106122	0.14037	0.135072	0.261368	0.230179	0.262028	0.266892	0.228139	0.152875	0.105493	0.229354	0.130432	0.112199	0.112665	0.10128	0.103855	0.169767	0.193539
d6	48 hTT I	0.111191	0.133283	0.215717	0.103276	0.115516	0.164885	0.126514	0.146608	0.162974	0.19087	0.134434	0.217676	0.189169	0.183097	0.197933	0.190617	0.232104	0.21496	0.142068	0.212266	0.243789	0.209056	0.0712746	0	0.0935799	0.13128	0.0969818	0.223598	0.140442	0.110783	0.111699	0.130313	0.128049	0.279786	0.24462	0.270952	0.26641	0.222228	0.176165	0.135311	0.225116	0.119659	0.103162	0.113426	0.128607	0.129842	0.158646	0.172561
d7	48 hTT I	0.057576	0.0910441	0.1406	0.0826562	0.0881984	0.133287	0.103874	0.100304	0.107834	0.133596	0.0957185	0.228152	0.2112	0.204263	0.220309	0.203084	0.231006	0.233009	0.16825	0.23206	0.241613	0.181296	0.0746013	0.0935799	0	0.0654441	0.0477818	0.144548	0.0764382	0.106841	0.096902	0.118891	0.115512	0.296175	0.226167	0.247336	0.227068	0.192451	0.116935	0.134328	0.246747	0.142359	0.124736	0.129867	0.150869	0.0912992	0.192052	0.192886
d8	48 hTT I	0.0685108	0.119242	0.142442	0.106708	0.109932	0.173881	0.148317	0.141985	0.128602	0.133055	0.12905	0.247415	0.2362	0.241597	0.258095	0.232596	0.259022	0.263478	0.210771	0.26077	0.283196	0.211684	0.0910813	0.13128	0.0654441	0	0.0533079	0.126581	0.0929669	0.122821	0.142663	0.161137	0.16023	0.30284	0.248453	0.278475	0.247328	0.233235	0.144257	0.148553	0.282676	0.186173	0.164826	0.16704	0.167495	0.114405	0.234586	0.237797
d9	48 hTT I	0.0725841	0.0973469	0.156095	0.0817582	0.085704	0.151148	0.126911	0.128251	0.129522	0.149741	0.12707	0.238316	0.21683	0.209993	0.229337	0.216235	0.246725	0.24284	0.17176	0.238762	0.250308	0.187897	0.0966964	0.0969818	0.0477818	0.0533079	0	0.151934	0.0812865	0.111082	0.114076	0.136442	0.132954	0.294935	0.242331	0.252969	0.2238	0.197632	0.125387	0.14253	0.253311	0.148259	0.128859	0.135209	0.160022	0.106754	0.210016	0.198583
d10	48 hTT I	0.121915	0.14215	0.133334	0.151037	0.146698	0.17337	0.15514	0.129191	0.115194	0.110463	0.141193	0.226718	0.210737	0.232587	0.234868	0.233298	0.235702	0.24814	0.217945	0.273168	0.265179	0.191662	0.175877	0.223598	0.144548	0.126581	0.151934	0	0.127433	0.193981	0.175274	0.183079	0.176834	0.278657	0.207165	0.227901	0.193564	0.196653	0.126027	0.147734	0.268753	0.210279	0.200148	0.185692	0.256703	0.131023	0.242145	0.24311
d11	48 hTT I	0.0686704	0.100027	0.15911	0.0899099	0.0895513	0.13577	0.090108	0.0878772	0.102443	0.118539	0.107902	0.214047	0.191368	0.184522	0.201149	0.184014	0.200622	0.208817	0.147313	0.220696	0.23539	0.162528	0.100665	0.140442	0.0764382	0.0929669	0.0812865	0.127433	0	0.0847941	0.0884184	0.108025	0.105142	0.270835	0.23188	0.22799	0.195027	0.172616	0.0778293	0.106999	0.231319	0.131459	0.119661	0.115883	0.188175	0.0935035	0.188158	0.17396
d12	48 hTT I	0.0900699	0.144328	0.220236	0.111222	0.123756	0.161952	0.11566	0.114261	0.121643	0.133883	0.113615	0.226014	0.192176	0.178331	0.189253	0.175269	0.205435	0.211985	0.128806	0.210664	0.242678	0.204203	0.0774923	0.110783	0.106841	0.122821	0.111082	0.193981	0.0847941	0	0.0841145	0.126931	0.123005	0.272166	0.258522	0.272446	0.266783	0.220159	0.151084	0.107431	0.23351	0.101365	0.112759	0.101011	0.15824	0.121774	0.136868	0.149227
d13	48 hTT I	0.0901569	0.0901891	0.166753	0.0793748	0.0859181	0.11602	0.0709255	0.0857645	0.110745	0.127877	0.113048	0.230324	0.196831	0.18498	0.195167	0.177768	0.199863	0.201316	0.119039	0.204943	0.228415	0.194807	0.106122	0.111699	0.096902	0.142663	0.114076	0.175274	0.0884184	0.0841145	0	0.0513335	0.0428909	0.261736	0.25989	0.242423	0.214506	0.174959	0.137156	0.127948	0.219754	0.104835	0.103791	0.0952337	0.182172	0.117057	0.143044	0.133746
d14	48 hTT I	0.121226	0.0830264	0.180775	0.0840505	0.0891139	0.0797995	0.0580989	0.103306	0.137829	0.158028	0.121928	0.230495	0.197433	0.180485	0.196848	0.191417	0.215634	0.196503	0.13011	0.191324	0.212142	0.183372	0.14037	0.130313	0.118891	0.161137	0.136442	0.183079	0.108025	0.126931	0.0513335	0	0.0191541	0.25732	0.258103	0.23253	0.200643	0.159109	0.155167	0.161753	0.210481	0.132478	0.118215	0.118203	0.19683	0.14929	0.145495	0.140301
d15	48 hTT I	0.116796	0.0764675	0.173738	0.0819031	0.0826483	0.0865474	0.0530856	0.0930503	0.126231	0.147223	0.115115	0.21992	0.191277	0.176798	0.193613	0.191877	0.214504	0.193153	0.123073	0.195298	0.208746	0.175412	0.135072	0.128049	0.115512	0.16023	0.132954	0.176834	0.105142	0.123005	0.0428909	0.0191541	0	0.254428	0.250672	0.227534	0.191002	0.151044	0.149015	0.150779	0.206013	0.125148	0.110781	0.107917	0.202042	0.139319	0.137388	0.130707
d5	48 hTT II	0.263808	0.257187	0.343278	0.248932	0.245033	0.225366	0.245221	0.238053	0.240096	0.244524	0.259913	0.158132	0.156019	0.175545	0.177379	0.190267	0.181156	0.173667	0.240297	0.219983	0.213591	0.19508	0.261368	0.279786	0.296175	0.30284	0.294935	0.278657	0.270835	0.272166	0.261736	0.25732	0.254428	0	0.183013	0.148598	0.20159	0.227979	0.252215	0.215109	0.180196	0.239955	0.248279	0.230763	0.31748	0.254849	0.212468	0.199519
d6	48 hTT II	0.208396	0.202344	0.262423	0.228071	0.217039	0.214905	0.22871	0.212918	0.213889	0.226076	0.223196	0.129029	0.142494	0.173714	0.153918	0.226123	0.209151	0.211531	0.233699	0.253782	0.208419	0.160517	0.230179	0.24462	0.226167	0.248453	0.242331	0.207165	0.23188	0.258522	0.25989	0.258103	0.250672	0.183013	0	0.105271	0.13282	0.162464	0.171616	0.179568	0.201544	0.231711	0.227234	0.213956	0.299638	0.180493	0.242722	0.240633
d7	48 hTT II	0.23654	0.203009	0.254581	0.227639	0.216709	0.181923	0.215574	0.219206	0.234911	0.254077	0.245932	0.14308	0.138092	0.166133	0.145657	0.235484	0.204486	0.206347	0.226266	0.254721	0.185386	0.15301	0.262028	0.270952	0.247336	0.278475	0.252969	0.227901	0.22799	0.272446	0.242423	0.23253	0.227534	0.148598	0.105271	0	0.0732919	0.105035	0.165132	0.205748	0.190748	0.23701	0.237427	0.222457	0.335092	0.190678	0.242188	0.210271
d8	48 hTT II	0.214762	0.166538	0.197213	0.20294	0.182221	0.163847	0.178214	0.193919	0.208928	0.221759	0.225398	0.147736	0.146772	0.170666	0.160395	0.253472	0.229513	0.22665	0.223359	0.262679	0.193961	0.15078	0.266892	0.26641	0.227068	0.247328	0.2238	0.193564	0.195027	0.266783	0.214506	0.200643	0.191002	0.20159	0.13282	0.0732919	0	0.0781012	0.13578	0.19677	0.202317	0.233902	0.232515	0.217049	0.342809	0.18364	0.244084	0.203839
d9	48 hTT II	0.18863	0.135419	0.208082	0.167427	0.162527	0.13986	0.157045	0.16996	0.193284	0.213969	0.201909	0.155387	0.136387	0.13928	0.129561	0.207044	0.193692	0.177724	0.159888	0.2152	0.157169	0.12872	0.228139	0.222228	0.192451	0.233235	0.197632	0.196653	0.172616	0.220159	0.174959	0.159109	0.151044	0.227979	0.162464	0.105035	0.0781012	0	0.10413	0.160439	0.161424	0.16887	0.168749	0.152299	0.306941	0.160657	0.198268	0.160363
d10	48 hTT II	0.108846	0.110233	0.175826	0.121896	0.111842	0.162763	0.128309	0.12594	0.133566	0.148721	0.151904	0.177286	0.1557	0.167949	0.160416	0.206455	0.188443	0.203236	0.149313	0.2468	0.205819	0.137141	0.152875	0.176165	0.116935	0.144257	0.125387	0.126027	0.0778293	0.151084	0.137156	0.155167	0.149015	0.252215	0.171616	0.165132	0.13578	0.10413	0	0.085789	0.206991	0.140093	0.150073	0.134489	0.244948	0.108735	0.21506	0.184253
d11	48 hTT II	0.110776	0.135895	0.208066	0.124985	0.11894	0.172679	0.125767	0.111895	0.110834	0.125498	0.132647	0.142233	0.12383	0.128715	0.139283	0.158898	0.165643	0.17076	0.111106	0.213408	0.203399	0.139149	0.105493	0.135311	0.134328	0.148553	0.14253	0.147734	0.106999	0.107431	0.127948	0.161753	0.150779	0.215109	0.179568	0.205748	0.19677	0.160439	0.085789	0	0.180488	0.0937745	0.118066	0.0866518	0.201013	0.0917038	0.156082	0.153229
d12	48 hTT II	0.241956	0.21414	0.303418	0.221245	0.212229	0.18447	0.201925	0.203641	0.220676	0.233318	0.228552	0.153459	0.131371	0.106674	0.123307	0.112379	0.105036	0.0530192	0.133007	0.0830005	0.0612118	0.104388	0.229354	0.225116	0.246747	0.282676	0.253311	0.268753	0.231319	0.23351	0.219754	0.210481	0.206013	0.180196	0.201544	0.190748	0.202317	0.161424	0.206991	0.180488	0	0.150744	0.162361	0.165037	0.276276	0.200423	0.16873	0.159136
d13	48 hTT II	0.12961	0.148002	0.225949	0.125193	0.1275	0.177425	0.139228	0.135969	0.142107	0.171854	0.153912	0.16277	0.125462	0.0996836	0.131182	0.133795	0.171343	0.147753	0.033244	0.166985	0.169234	0.170564	0.130432	0.119659	0.142359	0.186173	0.148259	0.210279	0.131459	0.101365	0.104835	0.132478	0.125148	0.239955	0.231711	0.23701	0.233902	0.16887	0.140093	0.0937745	0.150744	0	0.0622223	0.04343	0.197637	0.113586	0.108708	0.10192
d14	48 hTT II	0.107334	0.10907	0.215318	0.0900299	0.102861	0.150113	0.115792	0.135484	0.153927	0.180732	0.139573	0.160669	0.134127	0.113069	0.161496	0.135366	0.189072	0.155412	0.0769837	0.153225	0.186155	0.172138	0.112199	0.103162	0.124736	0.164826	0.128859	0.200148	0.119661	0.112759	0.103791	0.118215	0.110781	0.248279	0.227234	0.237427	0.232515	0.168749	0.150073	0.118066	0.162361	0.0622223	0	0.0389391	0.171909	0.114695	0.114614	0.107829
d15	48 hTT II	0.108817	0.115415	0.21138	0.0999125	0.107803	0.150858	0.112569	0.111388	0.124577	0.151344	0.127002	0.151517	0.12112	0.10443	0.13729	0.128128	0.179093	0.149375	0.0657939	0.163379	0.176185	0.156339	0.112665	0.113426	0.129867	0.16704	0.135209	0.185692	0.115883	0.101011	0.0952337	0.118203	0.107917	0.230763	0.213956	0.222457	0.217049	0.152299	0.134489	0.0866518	0.165037	0.04343	0.0389391	0	0.184021	0.102779	0.10502	0.0993333
d5	12 hTT I	0.161799	0.215891	0.272435	0.199174	0.207748	0.203927	0.18942	0.198281	0.200309	0.213244	0.172965	0.241131	0.23227	0.240891	0.271589	0.197275	0.239669	0.243661	0.216376	0.230658	0.308608	0.273298	0.10128	0.128607	0.150869	0.167495	0.160022	0.256703	0.188175	0.15824	0.182172	0.19683	0.202042	0.31748	0.299638	0.335092	0.342809	0.306941	0.244948	0.201013	0.276276	0.197637	0.171909	0.184021	0	0.179818	0.233246	0.262498
d6	12 hTT I	0.0690421	0.0949877	0.12983	0.104986	0.104453	0.162162	0.124418	0.111284	0.0962419	0.123965	0.111265	0.151552	0.133884	0.14242	0.162498	0.176202	0.193427	0.196698	0.127877	0.221227	0.215206	0.146777	0.103855	0.129842	0.0912992	0.114405	0.106754	0.131023	0.0935035	0.121774	0.117057	0.14929	0.139319	0.254849	0.180493	0.190678	0.18364	0.160657	0.108735	0.0917038	0.200423	0.113586	0.114695	0.102779	0.179818	0	0.172785	0.178035
d7	12 hTT I	0.179847	0.173581	0.275853	0.159732	0.158845	0.158428	0.150235	0.150919	0.157924	0.183568	0.168343	0.163255	0.136314	0.106635	0.14705	0.165344	0.194607	0.162668	0.106107	0.185196	0.192147	0.195859	0.169767	0.158646	0.192052	0.234586	0.210016	0.242145	0.188158	0.136868	0.143044	0.145495	0.137388	0.212468	0.242722	0.242188	0.244084	0.198268	0.21506	0.156082	0.16873	0.108708	0.114614	0.10502	0.233246	0.172785	0	0.0609803
d8	12 hTT I	0.180157	0.155718	0.26529	0.149351	0.142863	0.155034	0.147042	0.153097	0.164008	0.189567	0.177575	0.167906	0.137616	0.105214	0.149228	0.178122	0.203943	0.171375	0.0932897	0.194291	0.176765	0.192954	0.193539	0.172561	0.192886	0.237797	0.198583	0.24311	0.17396	0.149227	0.133746	0.140301	0.130707	0.199519	0.240633	0.210271	0.203839	0.160363	0.184253	0.153229	0.159136	0.10192	0.107829	0.0993333	0.262498	0.178035	0.0609803	0
d9	12 hTT I	0.177363	0.145451	0.248659	0.148963	0.131843	0.140632	0.130485	0.137531	0.150051	0.172434	0.163163	0.158165	0.123896	0.105502	0.130187	0.184726	0.195987	0.164767	0.0995673	0.198396	0.173661	0.16453	0.185407	0.167277	0.187778	0.229635	0.191287	0.227544	0.16245	0.143243	0.126623	0.129458	0.115857	0.204456	0.212761	0.190213	0.17595	0.143167	0.160077	0.13019	0.157281	0.108265	0.129917	0.104641	0.263502	0.161269	0.0696436	0.047767
d10	12 hTT I	0.168217	0.142404	0.245181	0.151391	0.134823	0.118519	0.106581	0.109961	0.130128	0.144786	0.1378	0.164088	0.141504	0.118611	0.143001	0.174295	0.186131	0.155713	0.112638	0.174844	0.158224	0.158987	0.171248	0.164791	0.177631	0.225776	0.19657	0.219302	0.156378	0.123896	0.111215	0.115766	0.104407	0.214599	0.217233	0.199097	0.178765	0.149671	0.174074	0.142895	0.156226	0.1171	0.130949	0.106691	0.238179	0.165842	0.0895435	0.0764527
d11	12 hTT I	0.153747	0.147692	0.230837	0.158311	0.147584	0.148169	0.122022	0.10902	0.11331	0.132036	0.129223	0.160655	0.128541	0.116628	0.138013	0.180566	0.175468	0.157652	0.127464	0.195277	0.175919	0.133186	0.175588	0.181245	0.176826	0.208032	0.188372	0.19676	0.14736	0.143559	0.13993	0.149112	0.135063	0.202872	0.19412	0.186439	0.181932	0.161208	0.152018	0.124231	0.169064	0.130252	0.142796	0.111078	0.248135	0.127529	0.115787	0.110086
d12	12 hTT I	0.0768274	0.122566	0.160074	0.117135	0.114542	0.147789	0.0986978	0.0772323	0.0792712	0.090199	0.0865303	0.180378	0.159049	0.164183	0.18293	0.171921	0.191364	0.197914	0.140154	0.212576	0.231689	0.158824	0.109361	0.148585	0.111651	0.122276	0.132144	0.122012	0.0813996	0.0977159	0.110188	0.140938	0.134058	0.245443	0.203113	0.228547	0.209561	0.187916	0.114992	0.0814351	0.219478	0.119749	0.11917	0.0963957	0.182108	0.0667933	0.164764	0.172607
d13	12 hTT I	0.0927978	0.146446	0.150508	0.132497	0.122745	0.181523	0.129491	0.0908415	0.0689788	0.0828393	0.0808617	0.210002	0.188674	0.195867	0.213854	0.210268	0.221459	0.228009	0.171603	0.249261	0.261712	0.187058	0.120737	0.168767	0.116077	0.119268	0.133126	0.118737	0.0848576	0.112549	0.130991	0.166471	0.157706	0.264437	0.225654	0.24987	0.232688	0.217537	0.117991	0.103651	0.249534	0.149383	0.158419	0.135366	0.197576	0.0848372	0.190444	0.192523
d14	12 hTT I	0.0844334	0.127473	0.131441	0.120006	0.109942	0.176072	0.117038	0.0911442	0.067099	0.0867724	0.0917167	0.206855	0.185527	0.193528	0.212628	0.21205	0.216128	0.221656	0.158219	0.245475	0.249195	0.180111	0.126475	0.169152	0.113591	0.115819	0.12699	0.11285	0.0804291	0.12537	0.119434	0.150518	0.141421	0.259032	0.220243	0.237158	0.213656	0.199747	0.112152	0.0994714	0.242587	0.14727	0.152025	0.127828	0.210934	0.0754508	0.188144	0.183566
d15	12 hTT I	0.094133	0.143583	0.152064	0.130921	0.123798	0.182301	0.129417	0.0929648	0.0606857	0.0658318	0.0795231	0.226277	0.204949	0.210653	0.226833	0.223205	0.23726	0.24381	0.187186	0.262263	0.275707	0.202859	0.121227	0.173725	0.116278	0.10667	0.127056	0.118335	0.097064	0.104769	0.127974	0.167394	0.158296	0.270716	0.244129	0.269918	0.243863	0.233851	0.135185	0.117616	0.265335	0.164343	0.171858	0.147421	0.193502	0.103244	0.190106	0.197484
d5	12 hTT II	0.120875	0.173317	0.222941	0.157728	0.161158	0.215333	0.172856	0.143275	0.132497	0.139112	0.142591	0.192006	0.184151	0.209874	0.207779	0.18227	0.201532	0.223264	0.18903	0.240595	0.278719	0.219237	0.0916953	0.157934	0.13938	0.13387	0.147448	0.169008	0.119867	0.103501	0.152497	0.194639	0.184676	0.250263	0.211509	0.261987	0.262406	0.252715	0.165219	0.125274	0.260626	0.160276	0.169351	0.149995	0.13964	0.128892	0.198237	0.221926
d6	12 hTT II	0.0929497	0.136066	0.207651	0.123781	0.128481	0.167944	0.127489	0.109915	0.108626	0.130742	0.113227	0.162434	0.14535	0.151751	0.183336	0.143761	0.183793	0.180724	0.116811	0.190708	0.233181	0.192425	0.0596681	0.111976	0.118974	0.133388	0.142643	0.174448	0.10904	0.0830945	0.105958	0.13693	0.12732	0.237907	0.2297	0.257595	0.261381	0.223288	0.151747	0.0928098	0.208047	0.0955658	0.0928611	0.0835143	0.119171	0.102371	0.135853	0.161933
d7	12 hTT II	0.19586	0.184512	0.272646	0.16565	0.160356	0.190933	0.170359	0.165726	0.166222	0.190836	0.167483	0.178031	0.143491	0.13258	0.152752	0.168811	0.217921	0.181922	0.123154	0.196507	0.223603	0.215401	0.169838	0.157165	0.196515	0.243393	0.216572	0.257032	0.203041	0.156057	0.151965	0.165528	0.159105	0.234139	0.256069	0.265223	0.276613	0.239152	0.220266	0.165053	0.181666	0.119936	0.127873	0.126064	0.220514	0.172531	0.0625192	0.107614
d8	12 hTT II	0.238999	0.258706	0.339432	0.223473	0.226883	0.258295	0.237128	0.249491	0.250435	0.268534	0.22091	0.280458	0.257621	0.254296	0.274044	0.222954	0.274996	0.273458	0.234634	0.253214	0.327519	0.313152	0.179666	0.183933	0.222405	0.257008	0.239721	0.33739	0.262592	0.1998	0.226802	0.232851	0.233714	0.339369	0.338545	0.378592	0.383779	0.350769	0.304882	0.245955	0.294155	0.220433	0.209369	0.222072	0.175405	0.248574	0.181177	0.231199
d9	12 hTT II	0.220573	0.204424	0.294618	0.197971	0.190267	0.164485	0.165333	0.154147	0.172716	0.184506	0.171059	0.197827	0.179993	0.167604	0.180817	0.133928	0.145519	0.140283	0.183031	0.136444	0.143433	0.129158	0.191269	0.205796	0.227143	0.264873	0.247396	0.261601	0.219446	0.176293	0.179444	0.184845	0.173771	0.202592	0.236248	0.237307	0.237883	0.223143	0.24456	0.194497	0.141506	0.187378	0.183383	0.173822	0.241604	0.217653	0.137388	0.144396
d10	12 hTT II	0.194287	0.177394	0.254422	0.182127	0.176837	0.159913	0.147313	0.138623	0.151829	0.16395	0.146257	0.224523	0.208629	0.199002	0.188476	0.187736	0.181861	0.166676	0.209489	0.18505	0.15039	0.111764	0.203921	0.212008	0.18689	0.229232	0.218417	0.227393	0.201011	0.201733	0.173761	0.168743	0.15606	0.239156	0.215959	0.212624	0.208486	0.195264	0.206234	0.189479	0.16656	0.211133	0.204152	0.195423	0.26949	0.195471	0.190485	0.175838
d11	12 hTT II	0.2084	0.17979	0.242114	0.188949	0.173072	0.181409	0.155955	0.134256	0.145807	0.154264	0.151782	0.227044	0.210738	0.205732	0.194615	0.193525	0.186339	0.173637	0.205823	0.205446	0.169613	0.115133	0.204963	0.21423	0.193389	0.224557	0.215799	0.226725	0.200996	0.204273	0.180909	0.187609	0.174464	0.254491	0.229775	0.22087	0.214327	0.205337	0.200544	0.182485	0.17323	0.212489	0.212559	0.199648	0.279627	0.193333	0.198227	0.187025
d12	12 hTT II	0.175305	0.182939	0.220071	0.197307	0.188227	0.156438	0.149748	0.124325	0.131603	0.125914	0.138346	0.240701	0.226546	0.228482	0.216826	0.168606	0.158309	0.174595	0.232258	0.179294	0.175788	0.118493	0.186096	0.224375	0.162724	0.190183	0.199957	0.175197	0.172764	0.200074	0.180341	0.187358	0.179867	0.258848	0.220303	0.239518	0.231708	0.214376	0.188669	0.186211	0.197572	0.230302	0.226244	0.215166	0.242006	0.175845	0.240481	0.246756
d13	12 hTT II	0.196918	0.195521	0.248614	0.20566	0.196878	0.157414	0.151234	0.134157	0.152514	0.153773	0.150105	0.245392	0.228756	0.229303	0.217774	0.160046	0.165695	0.17477	0.224927	0.17592	0.180476	0.128261	0.195564	0.223845	0.184052	0.222584	0.217144	0.208102	0.194087	0.203855	0.182369	0.175172	0.175366	0.266357	0.233327	0.255559	0.253757	0.23394	0.212938	0.19151	0.197747	0.226777	0.225701	0.211367	0.224089	0.194508	0.235882	0.248567
d14	12 hTT II	0.21376	0.195147	0.249723	0.204433	0.197983	0.142563	0.167039	0.163444	0.17715	0.178354	0.18268	0.25686	0.235931	0.239488	0.216621	0.17572	0.159425	0.173246	0.247837	0.195004	0.177891	0.133049	0.214806	0.238183	0.202769	0.230377	0.21842	0.198748	0.212926	0.239727	0.189465	0.171688	0.171927	0.241782	0.234914	0.221622	0.223999	0.2142	0.217575	0.218237	0.193775	0.251635	0.241147	0.230068	0.253487	0.22338	0.245302	0.247324
d15	12 hTT II	0.222224	0.218208	0.290085	0.198522	0.193625	0.159661	0.15525	0.157211	0.19111	0.196407	0.160455	0.256661	0.226936	0.226156	0.216526	0.151933	0.179464	0.175303	0.229076	0.150845	0.179774	0.151638	0.196918	0.210233	0.212695	0.255737	0.239631	0.256687	0.217966	0.203816	0.191721	0.174946	0.182752	0.272605	0.267	0.280499	0.281169	0.253272	0.249104	0.211075	0.187409	0.222437	0.207643	0.204329	0.204657	0.223071	0.229947	0.24691
[truncated: 18 more columns]

## Sheet: BD_values_SCFA_concentrations
	Bray-Curtis dissimilarities of SIHUMIx assessed by SCFA concentrations
		d5	d6	d7	d8	d9	d10	d11	d12	d13	d14	d15	d5	d6	d7	d8	d9	d10	d11	d12	d13	d14	d15	d5	d6	d7	d8	d9	d10	d11	d12	d13	d14	d15	d5	d6	d7	d8	d9	d10	d11	d12	d13	d14	d15	d5	d6	d7	d8
		24 hTT II	24 hTT II	24 hTT II	24 hTT II	24 hTT II	24 hTT II	24 hTT II	24 hTT II	24 hTT II	24 hTT II	24 hTT II	12 hTT I	12 hTT I	12 hTT I	12 hTT I	12 hTT I	12 hTT I	12 hTT I	12 hTT I	12 hTT I	12 hTT I	12 hTT I	12 hTT II	12 hTT II	12 hTT II	12 hTT II	12 hTT II	12 hTT II	12 hTT II	12 hTT II	12 hTT II	12 hTT II	12 hTT II	24 hTT I	24 hTT I	24 hTT I	24 hTT I	24 hTT I	24 hTT I	24 hTT I	24 hTT I	24 hTT I	24 hTT I	24 hTT I	48 hTTI	48 hTTI	48 hTTI	48 hTTI
d5	24 hTT II	0	0.0433002	0.0475863	0.0157055	0.048624	0.0688649	0.0693987	0.0748349	0.0294566	0.0649008	0.115233	0.0499617	0.0362569	0.117604	0.171611	0.213624	0.163298	0.165141	0.0697483	0.0611195	0.0428341	0.0530109	0.080977	0.0454565	0.126019	0.135856	0.112	0.11929	0.17721	0.0360428	0.0351473	0.029334	0.0203032	0.0416476	0.0561084	0.0593918	0.0796289	0.0791598	0.100724	0.0971873	0.0877763	0.0868641	0.090354	0.110955	0.402713	0.12263	0.0601253	0.071938
d6	24 hTT II	0.0433002	0	0.0798977	0.0466789	0.0529483	0.046163	0.09013	0.0610039	0.0511547	0.0865651	0.109109	0.082233	0.0703371	0.0993318	0.138533	0.179543	0.133501	0.131192	0.0512986	0.0446162	0.0337727	0.0273795	0.100309	0.0581527	0.102305	0.119083	0.0805234	0.102786	0.148572	0.0334658	0.0284699	0.0292045	0.0356659	0.0424048	0.0878719	0.0820286	0.0977696	0.0903107	0.116297	0.113691	0.103349	0.102436	0.105926	0.126527	0.374303	0.131012	0.0824675	0.0951012
d7	24 hTT II	0.0475863	0.0798977	0	0.0360491	0.0625267	0.105044	0.0692965	0.107769	0.0426226	0.036291	0.143916	0.0557878	0.0175111	0.147689	0.204544	0.246557	0.203024	0.204812	0.117335	0.107813	0.0814491	0.0947891	0.0877969	0.0577441	0.173606	0.180467	0.144933	0.165414	0.210144	0.0823837	0.0783228	0.05442	0.0506334	0.0476132	0.0252815	0.0373346	0.0545891	0.0661857	0.0822347	0.07203	0.0929799	0.079024	0.0831521	0.095146	0.41068	0.113709	0.059825	0.0361919
d8	24 hTT II	0.0157055	0.0466789	0.0360491	0	0.0552698	0.0763531	0.0662109	0.0823231	0.0228981	0.0561703	0.121756	0.0487329	0.0296179	0.12926	0.179099	0.221112	0.170787	0.17263	0.0835073	0.076825	0.0509807	0.0592667	0.0868053	0.0483964	0.137556	0.151292	0.119488	0.134995	0.184698	0.0503233	0.0422737	0.0255705	0.0178725	0.0320344	0.0440233	0.0436863	0.0639234	0.068126	0.09393	0.0837253	0.0844262	0.0809643	0.0835596	0.10416	0.39963	0.116059	0.0511462	0.0562325
d9	24 hTT II	0.048624	0.0529483	0.0625267	0.0552698	0	0.0439378	0.0568405	0.049601	0.0429428	0.0691941	0.100359	0.0965489	0.0648485	0.096252	0.144603	0.186616	0.140497	0.142286	0.0569062	0.0566998	0.0468182	0.0505817	0.0801364	0.0365272	0.111079	0.124691	0.0927776	0.108394	0.150202	0.0381277	0.0310356	0.0498473	0.0470384	0.0651136	0.0705009	0.0702874	0.0905245	0.0847031	0.108779	0.108083	0.105321	0.0949185	0.102415	0.119009	0.412262	0.119546	0.0811071	0.0828336
d10	24 hTT II	0.0688649	0.046163	0.105044	0.0763531	0.0439378	0	0.0723145	0.0188185	0.0682416	0.111711	0.0787984	0.117018	0.105122	0.0671158	0.103125	0.144759	0.101639	0.0997685	0.0284948	0.028161	0.0326524	0.0260924	0.0790147	0.0709049	0.0765357	0.093314	0.0544819	0.0771473	0.113164	0.0362767	0.0365411	0.0628452	0.0616728	0.0675509	0.113018	0.107175	0.121901	0.11608	0.141576	0.13946	0.128628	0.127716	0.131206	0.151807	0.37542	0.112738	0.102398	0.120247
d11	24 hTT II	0.0693987	0.09013	0.0692965	0.0662109	0.0568405	0.0723145	0	0.059466	0.0438487	0.0643005	0.0746197	0.10968	0.0767798	0.0909039	0.157589	0.177261	0.164473	0.1565	0.0858284	0.0887494	0.0688659	0.0701923	0.0573452	0.0531348	0.115972	0.143176	0.0941363	0.137736	0.157191	0.0742739	0.0674745	0.0740117	0.0618344	0.0585957	0.0726621	0.0695616	0.0862166	0.095708	0.11355	0.103775	0.114537	0.106173	0.105292	0.12378	0.393424	0.0916294	0.0732545	0.0785257
d12	24 hTT II	0.0748349	0.0610039	0.107769	0.0823231	0.049601	0.0188185	0.059466	0	0.0652216	0.108691	0.0632113	0.122988	0.111092	0.0593577	0.103736	0.138789	0.11007	0.1037	0.0437925	0.0448201	0.0472584	0.0415563	0.0741899	0.0714615	0.0809592	0.0977374	0.0516682	0.0913993	0.1119	0.0470804	0.042511	0.0688151	0.0676428	0.0689563	0.111134	0.104155	0.117478	0.111656	0.133921	0.135036	0.120973	0.120061	0.123551	0.144152	0.375924	0.108314	0.0979742	0.117227
d13	24 hTT II	0.0294566	0.0511547	0.0426226	0.0228981	0.0429428	0.0682416	0.0438487	0.0652216	0	0.0436034	0.101294	0.0658316	0.0459459	0.110911	0.167175	0.203935	0.166221	0.16801	0.0815815	0.0748991	0.0512277	0.0579869	0.0813751	0.0429662	0.136803	0.149366	0.107494	0.133069	0.170899	0.0484822	0.0415206	0.0306265	0.0179858	0.0256733	0.0459883	0.0456122	0.0658492	0.0711681	0.0959282	0.0857235	0.0874683	0.0840063	0.0855578	0.106159	0.386638	0.0943337	0.0501357	0.0581583
d14	24 hTT II	0.0649008	0.0865651	0.036291	0.0561703	0.0691941	0.111711	0.0643005	0.108691	0.0436034	0	0.124909	0.0745133	0.046047	0.143904	0.210645	0.229956	0.209691	0.21148	0.124002	0.114481	0.0881165	0.101457	0.10125	0.0732893	0.180273	0.187134	0.150963	0.172081	0.214369	0.0890511	0.0849902	0.066662	0.0587437	0.0457615	0.0411692	0.0402511	0.054998	0.0688235	0.0711241	0.0642418	0.0830813	0.0705869	0.0759076	0.0784105	0.382135	0.0973365	0.049557	0.049757
d15	24 hTT II	0.115233	0.109109	0.143916	0.121756	0.100359	0.0787984	0.0746197	0.0632113	0.101294	0.124909	0	0.163158	0.147239	0.0682415	0.12358	0.105047	0.133744	0.12162	0.107004	0.103548	0.101791	0.0924231	0.0986653	0.107609	0.088737	0.120513	0.0963649	0.147618	0.127621	0.105602	0.0927615	0.115082	0.113648	0.111844	0.147282	0.132231	0.136861	0.140894	0.153528	0.153475	0.141311	0.139668	0.146542	0.163759	0.366636	0.12335	0.11301	0.147431
d5	12 hTT I	0.0499617	0.082233	0.0557878	0.0487329	0.0965489	0.117018	0.10968	0.122988	0.0658316	0.0745133	0.163158	0	0.0396106	0.162909	0.219764	0.261776	0.211451	0.213294	0.1054	0.105176	0.0843653	0.0999313	0.0744514	0.0688694	0.172407	0.181302	0.160153	0.164499	0.225363	0.0808052	0.0804766	0.0541725	0.0553448	0.0703616	0.0715539	0.0762836	0.110377	0.104335	0.136799	0.118727	0.116652	0.124029	0.118561	0.139162	0.429339	0.154232	0.099879	0.0824578
d6	12 hTT I	0.0362569	0.0703371	0.0175111	0.0296179	0.0648485	0.105122	0.0767798	0.111092	0.0459459	0.046047	0.147239	0.0396106	0	0.151013	0.207868	0.249881	0.199555	0.201398	0.105088	0.0955663	0.0724694	0.0880354	0.0703679	0.0454971	0.161358	0.169407	0.148257	0.153167	0.213467	0.0701366	0.0685807	0.0422766	0.043449	0.0560673	0.0391403	0.0470981	0.0707663	0.0753711	0.0997458	0.0895411	0.0995779	0.0882093	0.0917978	0.109976	0.423663	0.125358	0.0687708	0.0532724
d7	12 hTT I	0.117604	0.0993318	0.147689	0.12926	0.096252	0.0671158	0.0909039	0.0593577	0.110911	0.143904	0.0682415	0.162909	0.151013	0	0.0729923	0.0988679	0.0798766	0.0719037	0.0662927	0.0630755	0.079979	0.0758651	0.104029	0.117119	0.03693	0.0524142	0.0503504	0.0807622	0.0725938	0.085131	0.0976844	0.117004	0.11277	0.115088	0.154451	0.15189	0.172127	0.166306	0.186864	0.189686	0.170393	0.167964	0.175542	0.192846	0.346248	0.162964	0.152623	0.164436
d8	12 hTT I	0.171611	0.138533	0.204544	0.179099	0.144603	0.103125	0.157589	0.103736	0.167175	0.210645	0.12358	0.219764	0.207868	0.0729923	0	0.0591916	0.0225196	0.0133907	0.114364	0.114588	0.135398	0.119832	0.167135	0.168237	0.0594222	0.0460867	0.0634528	0.0677848	0.0206882	0.138958	0.139287	0.165591	0.164419	0.166485	0.211952	0.206108	0.221214	0.215393	0.235951	0.238773	0.21948	0.217051	0.224629	0.241933	0.305195	0.212051	0.201711	0.219181
d9	12 hTT I	0.213624	0.179543	0.246557	0.221112	0.186616	0.144759	0.177261	0.138789	0.203935	0.229956	0.105047	0.261776	0.249881	0.0988679	0.0591916	0	0.0743883	0.0664631	0.156377	0.156601	0.177411	0.161845	0.201306	0.21025	0.0900732	0.0914242	0.101624	0.113122	0.0531939	0.180971	0.1813	0.207604	0.206432	0.199417	0.249923	0.234872	0.23248	0.240741	0.242923	0.251172	0.226451	0.224023	0.232579	0.248904	0.289375	0.224987	0.208682	0.250073
d10	12 hTT I	0.163298	0.133501	0.203024	0.170787	0.140497	0.101639	0.164473	0.11007	0.166221	0.209691	0.133744	0.211451	0.199555	0.0798766	0.0225196	0.0743883	0	0.0235737	0.106051	0.106275	0.127086	0.11152	0.166661	0.159925	0.0589478	0.0350541	0.0720156	0.0469518	0.0223543	0.130646	0.131853	0.157279	0.156106	0.165696	0.210998	0.205155	0.223541	0.217719	0.238277	0.241099	0.221806	0.219378	0.226956	0.244259	0.312905	0.214377	0.204037	0.218227
d11	12 hTT I	0.165141	0.131192	0.204812	0.17263	0.142286	0.0997685	0.1565	0.1037	0.16801	0.21148	0.12162	0.213294	0.201398	0.0719037	0.0133907	0.0664631	0.0235737	0	0.107894	0.108118	0.128929	0.113363	0.158742	0.161768	0.0536236	0.0448325	0.0623641	0.0674192	0.0321554	0.132489	0.132817	0.159122	0.157949	0.167319	0.212787	0.206943	0.221178	0.215357	0.235915	0.238736	0.219444	0.217015	0.224593	0.241897	0.3125	0.212014	0.201674	0.220016
d12	12 hTT I	0.0697483	0.0512986	0.117335	0.0835073	0.0569062	0.0284948	0.0858284	0.0437925	0.0815815	0.124002	0.107004	0.1054	0.105088	0.0662927	0.114364	0.156377	0.106051	0.107894	0	0.0165824	0.0358856	0.0306386	0.0700728	0.0656563	0.0670071	0.0805551	0.0649165	0.0629276	0.119963	0.034951	0.0494697	0.0663878	0.0671124	0.0895864	0.125309	0.127194	0.147431	0.141609	0.162519	0.164989	0.149571	0.148659	0.152149	0.17275	0.388125	0.138665	0.127927	0.13974
d13	12 hTT I	0.0611195	0.0446162	0.107813	0.076825	0.0566998	0.028161	0.0887494	0.0448201	0.0748991	0.114481	0.103548	0.105176	0.0955663	0.0630755	0.114588	0.156601	0.106275	0.108118	0.0165824	0	0.0263643	0.0251378	0.0755205	0.0721577	0.0672312	0.0779403	0.0645382	0.0598933	0.120187	0.0265017	0.0466188	0.0597055	0.0604301	0.082904	0.117228	0.120511	0.140748	0.134927	0.159599	0.158307	0.146651	0.145739	0.149229	0.16983	0.378143	0.131585	0.121245	0.133057
d14	12 hTT I	0.0428341	0.0337727	0.0814491	0.0509807	0.0468182	0.0326524	0.0688659	0.0472584	0.0512277	0.0881165	0.101791	0.0843653	0.0724694	0.079979	0.135398	0.177411	0.127086	0.128929	0.0358856	0.0263643	0	0.0192321	0.0743957	0.057828	0.0921565	0.100311	0.0776913	0.0840144	0.140997	0.0131851	0.0274977	0.0370249	0.0351009	0.0570597	0.0913835	0.094667	0.114904	0.109083	0.137875	0.132463	0.124927	0.124015	0.127505	0.148106	0.385335	0.121738	0.0954004	0.107213
d15	12 hTT I	0.0530109	0.0273795	0.0947891	0.0592667	0.0505817	0.0260924	0.0701923	0.0415563	0.0579869	0.101457	0.0924231	0.0999313	0.0880354	0.0758651	0.119832	0.161845	0.11152	0.113363	0.0306386	0.0251378	0.0192321	0	0.0793487	0.0619509	0.081645	0.0984232	0.0602213	0.0821264	0.125431	0.028094	0.0264903	0.0457588	0.0445864	0.0589477	0.102763	0.09692	0.116792	0.110971	0.13912	0.134351	0.126172	0.12526	0.12875	0.14935	0.373246	0.114349	0.0972884	0.109993
d5	12 hTT II	0.080977	0.100309	0.0877969	0.0868053	0.0801364	0.0790147	0.0573452	0.0741899	0.0813751	0.10125	0.0986653	0.0744514	0.0703679	0.104029	0.167135	0.201306	0.166661	0.158742	0.0700728	0.0755205	0.0743957	0.0793487	0	0.0455184	0.111937	0.131607	0.103753	0.12566	0.168612	0.0772601	0.0774724	0.0734216	0.0756013	0.107048	0.106887	0.114844	0.136399	0.132154	0.167492	0.157287	0.156627	0.153632	0.157122	0.177723	0.430465	0.123524	0.124379	0.121019
d6	12 hTT II	0.0454565	0.0581527	0.0577441	0.0483964	0.0365272	0.0709049	0.0531348	0.0714615	0.0429662	0.0732893	0.107609	0.0688694	0.0454971	0.117119	0.168237	0.21025	0.159925	0.161768	0.0656563	0.0721577	0.057828	0.0619509	0.0455184	0	0.120881	0.135371	0.108626	0.122867	0.173837	0.050588	0.0398463	0.0325977	0.0377232	0.0686395	0.0674564	0.0730736	0.0946283	0.0903833	0.125721	0.115517	0.118219	0.111861	0.115351	0.135952	0.427069	0.116594	0.0859699	0.0792479
d7	12 hTT II	0.126019	0.102305	0.173606	0.137556	0.111079	0.0765357	0.115972	0.0809592	0.136803	0.180273	0.088737	0.172407	0.161358	0.03693	0.0594222	0.0900732	0.0589478	0.0536236	0.0670071	0.0672312	0.0921565	0.081645	0.111937	0.120881	0	0.0338108	0.0516915	0.0591646	0.0608991	0.0916017	0.100476	0.119186	0.122972	0.140593	0.18158	0.1782	0.198437	0.192616	0.213174	0.215995	0.196703	0.194274	0.201852	0.219156	0.355024	0.189273	0.178933	0.190746
d8	12 hTT II	0.135856	0.119083	0.180467	0.151292	0.124691	0.093314	0.143176	0.0977374	0.149366	0.187134	0.120513	0.181302	0.169407	0.0524142	0.0460867	0.0914242	0.0350541	0.0448325	0.0805551	0.0779403	0.100311	0.0984232	0.131607	0.135371	0.0338108	0	0.0587848	0.0374393	0.0440602	0.103383	0.117254	0.135256	0.134897	0.157371	0.191695	0.194978	0.215215	0.209394	0.229952	0.232774	0.213481	0.211052	0.21863	0.235934	0.341377	0.206052	0.195712	0.207524
d9	12 hTT II	0.112	0.0805234	0.144933	0.119488	0.0927776	0.0544819	0.0941363	0.0516682	0.107494	0.150963	0.0963649	0.160153	0.148257	0.0503504	0.0634528	0.101624	0.0720156	0.0623641	0.0649165	0.0645382	0.0776913	0.0602213	0.103753	0.108626	0.0516915	0.0587848	0	0.0533446	0.0680487	0.083836	0.0799348	0.10598	0.104808	0.106803	0.15227	0.146427	0.163134	0.157313	0.177871	0.180693	0.1614	0.158971	0.166549	0.183853	0.340349	0.153971	0.143631	0.159499
d10	12 hTT II	0.11929	0.102786	0.165414	0.134995	0.108394	0.0771473	0.137736	0.0913993	0.133069	0.172081	0.147618	0.164499	0.153167	0.0807622	0.0677848	0.113122	0.0469518	0.0674192	0.0629276	0.0598933	0.0840144	0.0821264	0.12566	0.122867	0.0591646	0.0374393	0.0533446	0	0.0631335	0.0853358	0.100957	0.117876	0.1186	0.141074	0.175398	0.178681	0.198918	0.193097	0.213655	0.216477	0.197184	0.194756	0.202334	0.219637	0.352219	0.189755	0.179415	0.191228
d11	12 hTT II	0.17721	0.148572	0.210144	0.184698	0.150202	0.113164	0.157191	0.1119	0.170899	0.214369	0.127621	0.225363	0.213467	0.0725938	0.0206882	0.0531939	0.0223543	0.0321554	0.119963	0.120187	0.140997	0.125431	0.168612	0.173837	0.0608991	0.0440602	0.0680487	0.0631335	0	0.144557	0.146925	0.17119	0.170018	0.171534	0.215675	0.209832	0.229378	0.223557	0.244115	0.246936	0.227644	0.225215	0.232793	0.250096	0.306997	0.220214	0.209874	0.222905
d12	12 hTT II	0.0360428	0.0334658	0.0823837	0.0503233	0.0381277	0.0362767	0.0742739	0.0470804	0.0484822	0.0890511	0.105602	0.0808052	0.0701366	0.085131	0.138958	0.180971	0.130646	0.132489	0.034951	0.0265017	0.0131851	0.028094	0.0772601	0.050588	0.0916017	0.103383	0.083836	0.0853358	0.144557	0	0.0239898	0.0332038	0.0339284	0.0564023	0.0907261	0.0940096	0.114247	0.108425	0.133857	0.131805	0.120909	0.119997	0.123487	0.144088	0.393568	0.127505	0.094743	0.106556
d13	12 hTT II	0.0351473	0.0284699	0.0783228	0.0422737	0.0310356	0.0365411	0.0674745	0.042511	0.0415206	0.0849902	0.0927615	0.0804766	0.0685807	0.0976844	0.139287	0.1813	0.131853	0.132817	0.0494697	0.0466188	0.0274977	0.0264903	0.0774724	0.0398463	0.100476	0.117254	0.0799348	0.100957	0.146925	0.0239898	0	0.0284175	0.0295413	0.0478925	0.086297	0.0804537	0.097961	0.0921395	0.12188	0.115519	0.108932	0.10802	0.11151	0.132111	0.397371	0.115746	0.0784574	0.0935264
d14	12 hTT II	0.029334	0.0292045	0.05442	0.0255705	0.0498473	0.0628452	0.0740117	0.0688151	0.0306265	0.066662	0.115082	0.0541725	0.0422766	0.117004	0.165591	0.207604	0.157279	0.159122	0.0663878	0.0597055	0.0370249	0.0457588	0.0734216	0.0325977	0.119186	0.135256	0.10598	0.117876	0.17119	0.0332038	0.0284175	0	0.0132786	0.0360418	0.0623943	0.063915	0.0859631	0.0812247	0.116563	0.106358	0.103615	0.102702	0.106192	0.126793	0.397659	0.117095	0.0754653	0.073352
d15	12 hTT II	0.0203032	0.0356659	0.0506334	0.0178725	0.0470384	0.0616728	0.0618344	0.0676428	0.0179858	0.0587437	0.113648	0.0553448	0.043449	0.11277	0.164419	0.206432	0.156106	0.157949	0.0671124	0.0604301	0.0351009	0.0445864	0.0756013	0.0377232	0.122972	0.134897	0.104808	0.1186	0.170018	0.0339284	0.0295413	0.0132786	0	0.031447	0.0586076	0.0600812	0.0806134	0.0814619	0.111706	0.101502	0.0987584	0.0978462	0.101336	0.121937	0.392962	0.11101	0.065914	0.0726274
d5	24 hTT I	0.0416476	0.0424048	0.0476132	0.0320344	0.0651136	0.0675509	0.0585957	0.0689563	0.0256733	0.0457615	0.111844	0.0703616	0.0560673	0.115088	0.166485	0.199417	0.165696	0.167319	0.0895864	0.082904	0.0570597	0.0589477	0.107048	0.0686395	0.140593	0.157371	0.106803	0.141074	0.171534	0.0564023	0.0478925	0.0360418	0.031447	0	0.0505061	0.0428427	0.0617646	0.0667831	0.0854701	0.0754028	0.0811926	0.0780706	0.076849	0.0957006	0.367596	0.103302	0.0477994	0.0526964
d6	24 hTT I	0.0561084	0.0878719	0.0252815	0.0440233	0.0705009	0.113018	0.0726621	0.111134	0.0459883	0.0411692	0.147282	0.0715539	0.0391403	0.154451	0.211952	0.249923	0.210998	0.212787	0.125309	0.117228	0.0913835	0.102763	0.106887	0.0674564	0.18158	0.191695	0.15227	0.175398	0.215675	0.0907261	0.086297	0.0623943	0.0586076	0.0505061	0	0.0182871	0.0415749	0.0416595	0.0652453	0.0523769	0.0734619	0.0594727	0.0636341	0.0742505	0.411835	0.120727	0.0631906	0.0220238
d7	24 hTT I	0.0593918	0.0820286	0.0373346	0.0436863	0.0702874	0.107175	0.0695616	0.104155	0.0456122	0.0402511	0.132231	0.0762836	0.0470981	0.15189	0.206108	0.234872	0.205155	0.206943	0.127194	0.120511	0.094667	0.09692	0.114844	0.0730736	0.1782	0.194978	0.146427	0.178681	0.209832	0.0940096	0.0804537	0.063915	0.0600812	0.0428427	0.0182871	0	0.0341016	0.0351848	0.0605238	0.042443	0.0564244	0.0506559	0.0480662	0.0628782	0.397643	0.113373	0.0521862	0.0164102
d8	24 hTT I	0.0796289	0.0977696	0.0545891	0.0639234	0.0905245	0.121901	0.0862166	0.117478	0.0658492	0.054998	0.136861	0.110377	0.0707663	0.172127	0.221214	0.23248	0.223541	0.221178	0.147431	0.140748	0.114904	0.116792	0.136399	0.0946283	0.198437	0.215215	0.163134	0.198918	0.229378	0.114247	0.097961	0.0859631	0.0806134	0.0617646	0.0415749	0.0341016	0	0.0368137	0.0372055	0.0229658	0.0525369	0.0355693	0.0427092	0.052354	0.392364	0.100475	0.0457478	0.0332386
d9	24 hTT I	0.0791598	0.0903107	0.0661857	0.068126	0.0847031	0.11608	0.095708	0.111656	0.0711681	0.0688235	0.140894	0.104335	0.0753711	0.166306	0.215393	0.240741	0.217719	0.215357	0.141609	0.134927	0.109083	0.110971	0.132154	0.0903833	0.192616	0.209394	0.157313	0.193097	0.223557	0.108425	0.0921395	0.0812247	0.0814619	0.0667831	0.0416595	0.0351848	0.0368137	0	0.0525337	0.0411851	0.052723	0.0400874	0.0498166	0.0630586	0.419045	0.133678	0.0695967	0.0411652
d10	24 hTT I	0.100724	0.116297	0.0822347	0.09393	0.108779	0.141576	0.11355	0.133921	0.0959282	0.0711241	0.153528	0.136799	0.0997458	0.186864	0.235951	0.242923	0.238277	0.235915	0.162519	0.159599	0.137875	0.13912	0.167492	0.125721	0.213174	0.229952	0.177871	0.213655	0.244115	0.133857	0.12188	0.116563	0.111706	0.0854701	0.0652453	0.0605238	0.0372055	0.0525337	0	0.0316606	0.0317957	0.0188996	0.0241601	0.0283833	0.383577	0.125378	0.0495465	0.0596609
d11	24 hTT I	0.0971873	0.113691	0.07203	0.0837253	0.108083	0.13946	0.103775	0.135036	0.0857235	0.0642418	0.153475	0.118727	0.0895411	0.189686	0.238773	0.251172	0.241099	0.238736	0.164989	0.158307	0.132463	0.134351	0.157287	0.115517	0.215995	0.232774	0.180693	0.216477	0.246936	0.131805	0.115519	0.106358	0.101502	0.0754028	0.0523769	0.042443	0.0229658	0.0411851	0.0316606	0	0.0404366	0.0388679	0.0251016	0.032736	0.392195	0.119925	0.0644397	0.0362688
d12	24 hTT I	0.0877763	0.103349	0.0929799	0.0844262	0.105321	0.128628	0.114537	0.120973	0.0874683	0.0830813	0.141311	0.116652	0.0995779	0.170393	0.21948	0.226451	0.221806	0.219444	0.149571	0.146651	0.124927	0.126172	0.156627	0.118219	0.196703	0.213481	0.1614	0.197184	0.227644	0.120909	0.108932	0.103615	0.0987584	0.0811926	0.0734619	0.0564244	0.0525369	0.052723	0.0317957	0.0404366	0	0.0242557	0.015335	0.0328477	0.375241	0.136765	0.0547827	0.0596059
d13	24 hTT I	0.0868641	0.102436	0.079024	0.0809643	0.0949185	0.127716	0.106173	0.120061	0.0840063	0.0705869	0.139668	0.124029	0.0882093	0.167964	0.217051	0.224023	0.219378	0.217015	0.148659	0.145739	0.124015	0.12526	0.153632	0.111861	0.194274	0.211052	0.158971	0.194756	0.225215	0.119997	0.10802	0.102702	0.0978462	0.0780706	0.0594727	0.0506559	0.0355693	0.0400874	0.0188996	0.0388679	0.0242557	0	0.0240252	0.0294125	0.389361	0.129849	0.0515286	0.0587641
d14	24 hTT I	0.090354	0.105926	0.0831521	0.0835596	0.102415	0.131206	0.105292	0.123551	0.0855578	0.0759076	0.146542	0.118561	0.0917978	0.175542	0.224629	0.232579	0.226956	0.224593	0.152149	0.149229	0.127505	0.12875	0.157122	0.115351	0.201852	0.21863	0.166549	0.202334	0.232793	0.123487	0.11151	0.106192	0.101336	0.076849	0.0636341	0.0480662	0.0427092	0.0498166	0.0241601	0.0251016	0.015335	0.0240252	0	0.0227384	0.38338	0.1342	0.0544184	0.0495027
d15	24 hTT I	0.110955	0.126527	0.095146	0.10416	0.119009	0.151807	0.12378	0.144152	0.106159	0.0784105	0.163759	0.139162	0.109976	0.192846	0.241933	0.248904	0.244259	0.241897	0.17275	0.16983	0.148106	0.14935	0.177723	0.135952	0.219156	0.235934	0.183853	0.219637	0.250096	0.144088	0.132111	0.126793	0.121937	0.0957006	0.0742505	0.0628782	0.052354	0.0630586	0.0283833	0.032736	0.0328477	0.0294125	0.0227384	0	0.38318	0.143645	0.0670209	0.0606082
d5	48 hTTI	0.402713	0.374303	0.41068	0.39963	0.412262	0.37542	0.393424	0.375924	0.386638	0.382135	0.366636	0.429339	0.423663	0.346248	0.305195	0.289375	0.312905	0.3125	0.388125	0.378143	0.385335	0.373246	0.430465	0.427069	0.355024	0.341377	0.340349	0.352219	0.306997	0.393568	0.397371	0.397659	0.392962	0.367596	0.411835	0.397643	0.392364	0.419045	0.383577	0.392195	0.375241	0.389361	0.38338	0.38318	0	0.317431	0.362206	0.398561
d6	48 hTTI	0.12263	0.131012	0.113709	0.116059	0.119546	0.112738	0.0916294	0.108314	0.0943337	0.0973365	0.12335	0.154232	0.125358	0.162964	0.212051	0.224987	0.214377	0.212014	0.138665	0.131585	0.121738	0.114349	0.123524	0.116594	0.189273	0.206052	0.153971	0.189755	0.220214	0.127505	0.115746	0.117095	0.11101	0.103302	0.120727	0.113373	0.100475	0.133678	0.125378	0.119925	0.136765	0.129849	0.1342	0.143645	0.317431	0	0.082578	0.116
d7	48 hTTI	0.0601253	0.0824675	0.059825	0.0511462	0.0811071	0.102398	0.0732545	0.0979742	0.0501357	0.049557	0.11301	0.099879	0.0687708	0.152623	0.201711	0.208682	0.204037	0.201674	0.127927	0.121245	0.0954004	0.0972884	0.124379	0.0859699	0.178933	0.195712	0.143631	0.179415	0.209874	0.094743	0.0784574	0.0754653	0.065914	0.0477994	0.0631906	0.0521862	0.0457478	0.0695967	0.0495465	0.0644397	0.0547827	0.0515286	0.0544184	0.0670209	0.362206	0.082578	0	0.0633402
d8	48 hTTI	0.071938	0.0951012	0.0361919	0.0562325	0.0828336	0.120247	0.0785257	0.117227	0.0581583	0.049757	0.147431	0.0824578	0.0532724	0.164436	0.219181	0.250073	0.218227	0.220016	0.13974	0.133057	0.107213	0.109993	0.121019	0.0792479	0.190746	0.207524	0.159499	0.191228	0.222905	0.106556	0.0935264	0.073352	0.0726274	0.0526964	0.0220238	0.0164102	0.0332386	0.0411652	0.0596609	0.0362688	0.0596059	0.0587641	0.0495027	0.0606082	0.398561	0.116	0.0633402	0
d9	48 hTTI	0.130262	0.16205	0.0895846	0.118201	0.144679	0.187196	0.139785	0.184176	0.118954	0.0934668	0.200393	0.141934	0.106582	0.22276	0.28613	0.305441	0.285176	0.286965	0.199487	0.191381	0.165537	0.176941	0.176949	0.139896	0.255758	0.265848	0.226448	0.249551	0.289853	0.164879	0.160475	0.136572	0.132786	0.12055	0.0804731	0.0895527	0.074901	0.082034	0.0783969	0.0738295	0.106278	0.0870293	0.0969023	0.0989881	0.443625	0.139264	0.110201	0.0817914
d10	48 hTTI	0.11	0.126503	0.0688911	0.0942946	0.120896	0.152273	0.116588	0.147849	0.0962205	0.0822608	0.174186	0.115355	0.0863201	0.202498	0.251585	0.276827	0.253912	0.251549	0.177802	0.17112	0.145275	0.147163	0.156688	0.11727	0.228808	0.245587	0.193506	0.22929	0.259749	0.144618	0.128332	0.111414	0.11069	0.0882156	0.0538918	0.0538227	0.044347	0.0397162	0.0623372	0.0436041	0.0765231	0.062115	0.0666953	0.0763401	0.417202	0.125127	0.0900948	0.0465878
d11	48 hTTI	0.104868	0.121371	0.0741916	0.0891621	0.115763	0.14714	0.111455	0.142717	0.091088	0.0681149	0.15953	0.120888	0.0917027	0.197366	0.246453	0.256037	0.248779	0.246417	0.172669	0.165987	0.140143	0.142031	0.159449	0.117678	0.223676	0.240454	0.188373	0.224157	0.254617	0.139485	0.1232	0.10852	0.105557	0.0830831	0.0525624	0.0454758	0.0322081	0.0314577	0.0337546	0.0174728	0.0451589	0.0406875	0.0317061	0.0390236	0.406224	0.127666	0.0686764	0.0407573
d12	48 hTTI	0.091163	0.107666	0.0611647	0.0754575	0.102059	0.133435	0.0977507	0.129012	0.0773834	0.0563084	0.14725	0.111321	0.0786758	0.183661	0.232748	0.247335	0.235075	0.232712	0.158965	0.152282	0.126438	0.128326	0.146422	0.104651	0.209971	0.226749	0.174668	0.210453	0.240912	0.125781	0.109495	0.0954927	0.0918524	0.0693785	0.0397671	0.0352391	0.0159998	0.0306634	0.0349952	0.0167163	0.0494346	0.0347729	0.0397891	0.0492516	0.394976	0.107044	0.0606029	0.0341827
d13	48 hTTI	0.0500324	0.0609788	0.0670207	0.0474196	0.073999	0.0862584	0.0965766	0.0815871	0.0559372	0.0784024	0.123394	0.0801749	0.0736187	0.140945	0.183243	0.21135	0.18557	0.183207	0.10946	0.104281	0.0825573	0.0838021	0.125305	0.0868963	0.160466	0.177244	0.125163	0.160948	0.191407	0.0785395	0.0665622	0.0612449	0.0607555	0.050169	0.0484468	0.0411549	0.0508025	0.0413806	0.0626559	0.0584297	0.0423697	0.0498861	0.0449474	0.0655484	0.385474	0.132086	0.0588729	0.0467461
d14	48 hTTI	0.0736692	0.0926088	0.0992429	0.0764024	0.0960517	0.109712	0.110814	0.102057	0.0761342	0.091471	0.123436	0.122359	0.104507	0.140178	0.189265	0.196236	0.191591	0.189228	0.130655	0.127735	0.108301	0.107256	0.147358	0.108949	0.166487	0.183266	0.131185	0.166969	0.197428	0.102195	0.0900159	0.0917309	0.0861671	0.0782819	0.0855879	0.0717868	0.0637186	0.0725232	0.058198	0.0824105	0.0419739	0.0459596	0.0573089	0.0701171	0.361616	0.129063	0.0488223	0.081311
d15	48 hTTI	0.13216	0.147732	0.11367	0.125366	0.140214	0.173012	0.144985	0.165357	0.127364	0.0976778	0.184964	0.160367	0.131181	0.219667	0.268754	0.275726	0.271081	0.268718	0.194971	0.191035	0.169311	0.170556	0.198928	0.157157	0.245977	0.262755	0.210674	0.246459	0.276918	0.165293	0.153316	0.147998	0.143142	0.116906	0.0920412	0.0840834	0.0625287	0.0671191	0.0334967	0.0453736	0.0553309	0.0517028	0.046032	0.0372133	0.386605	0.136306	0.0772282	0.0811351
d5	48 hTT II	0.180133	0.17868	0.1881	0.17705	0.198108	0.203959	0.198289	0.196304	0.168039	0.159556	0.225492	0.206759	0.201083	0.231133	0.265393	0.272365	0.26772	0.265357	0.224902	0.221982	0.200258	0.201503	0.249414	0.211005	0.258004	0.259394	0.207313	0.243098	0.273557	0.19624	0.185838	0.178946	0.174089	0.150504	0.189255	0.175064	0.169784	0.196466	0.160998	0.169616	0.152662	0.166781	0.1608	0.1606	0.233125	0.12589	0.139626	0.175982
d6	48 hTT II	0.112306	0.120688	0.0937937	0.105735	0.0991989	0.130576	0.094891	0.126152	0.0840097	0.0754617	0.141188	0.143936	0.10803	0.180802	0.229889	0.23686	0.232215	0.229852	0.156105	0.153349	0.133466	0.128212	0.140182	0.098411	0.207111	0.22389	0.171809	0.207593	0.238052	0.130721	0.106731	0.106771	0.100686	0.0929778	0.0950482	0.0926512	0.0739095	0.0990746	0.0884688	0.094661	0.116003	0.0932632	0.108829	0.111017	0.349131	0.0491227	0.0618156	0.0965162
d7	48 hTT II	0.103549	0.120052	0.0703388	0.0878432	0.114444	0.145821	0.110136	0.141398	0.0897691	0.0608308	0.156434	0.120635	0.0878499	0.196047	0.245134	0.255952	0.24746	0.245098	0.171351	0.164668	0.138824	0.140712	0.155596	0.113825	0.222357	0.239135	0.187054	0.222838	0.253298	0.138167	0.121881	0.104963	0.104238	0.0817642	0.0490815	0.0477652	0.0254124	0.0369051	0.0352338	0.0280622	0.0577238	0.0403428	0.0505501	0.0526359	0.390501	0.101335	0.0596335	0.0434971
d8	48 hTT II	0.11205	0.133146	0.0779249	0.096345	0.122946	0.158292	0.119948	0.155272	0.0982708	0.0891147	0.182979	0.120613	0.0899609	0.204549	0.257226	0.28562	0.256272	0.258061	0.179852	0.17317	0.147326	0.149214	0.158738	0.11932	0.230859	0.247637	0.197544	0.23134	0.2618	0.146668	0.131571	0.113464	0.11274	0.0916875	0.0577649	0.0541334	0.0663018	0.0475903	0.0704174	0.0553979	0.0800759	0.0708986	0.0650164	0.0687651	0.447593	0.158246	0.100661	0.0535971
d9	48 hTT II	0.089659	0.121768	0.0550747	0.0779198	0.104397	0.146915	0.108176	0.146648	0.0815022	0.0738125	0.182796	0.101771	0.0725859	0.189619	0.245848	0.285437	0.244894	0.246683	0.159205	0.150778	0.124934	0.13666	0.140332	0.101248	0.215476	0.225245	0.186167	0.208949	0.249572	0.124277	0.120194	0.0962908	0.0925041	0.08602	0.0355139	0.0505647	0.0555109	0.0526535	0.0631848	0.0373137	0.0747014	0.0707156	0.0593664	0.0580164	0.41957	0.147455	0.0987045	0.0369568
d10	48 hTT II	0.123162	0.139665	0.0820526	0.107456	0.134057	0.165434	0.129749	0.161011	0.109382	0.0976958	0.189111	0.127379	0.0994816	0.21566	0.264747	0.290622	0.267073	0.264711	0.190963	0.184281	0.158437	0.160325	0.169849	0.130431	0.24197	0.258748	0.206667	0.242451	0.272911	0.157779	0.141494	0.124576	0.123851	0.101377	0.0670533	0.0649754	0.058142	0.0510174	0.0683701	0.0394501	0.0798867	0.0759009	0.0645517	0.0526698	0.419979	0.145786	0.10389	0.0512236
d11	48 hTT II	0.111889	0.127461	0.0933988	0.105094	0.121257	0.15274	0.124714	0.14821	0.107092	0.0793147	0.164693	0.142317	0.11091	0.202859	0.251946	0.258918	0.254273	0.25191	0.178163	0.17148	0.149039	0.150284	0.178656	0.136885	0.229169	0.245947	0.193866	0.22965	0.26011	0.145022	0.133044	0.127727	0.122871	0.0966343	0.0717697	0.0660413	0.0422572	0.0549285	0.0271229	0.0294169	0.0482093	0.0356982	0.0358039	0.0261292	0.393525	0.130076	0.0693636	0.0651784
d12	48 hTT II	0.160958	0.193269	0.122601	0.149421	0.175898	0.218415	0.171005	0.215395	0.150174	0.114157	0.231613	0.169298	0.140112	0.250608	0.317349	0.33666	0.316395	0.318184	0.230706	0.221185	0.194821	0.208161	0.207859	0.173387	0.286977	0.293838	0.257667	0.278785	0.321073	0.195755	0.191694	0.167792	0.164005	0.150864	0.105931	0.111241	0.10612	0.107714	0.108143	0.0864843	0.124249	0.117684	0.111568	0.094884	0.457519	0.172726	0.143662	0.100399
d13	48 hTT II	0.0968368	0.111178	0.101757	0.094224	0.11213	0.136458	0.123314	0.128803	0.0972661	0.0937646	0.151047	0.126449	0.108355	0.171682	0.220769	0.227971	0.223095	0.220733	0.157401	0.154481	0.132757	0.134002	0.163436	0.125027	0.197992	0.21477	0.162689	0.198473	0.228933	0.128739	0.116762	0.111444	0.10756	0.0909904	0.0822387	0.0652012	0.0613137	0.0595317	0.0382171	0.0425143	0.0117043	0.0334226	0.0186046	0.0317857	0.378169	0.147594	0.066487	0.0670994
d14	48 hTT II	0.108167	0.123739	0.0896771	0.101372	0.116221	0.149019	0.120992	0.141364	0.103371	0.0748432	0.160971	0.140518	0.107188	0.195996	0.245084	0.252055	0.24741	0.245047	0.1713	0.167041	0.145318	0.146562	0.174934	0.133164	0.222306	0.239085	0.187004	0.222788	0.253247	0.1413	0.129322	0.124005	0.119149	0.0929125	0.0689644	0.0642429	0.0436266	0.0497124	0.0112851	0.0332043	0.0393574	0.0280322	0.0285994	0.0273782	0.389089	0.130771	0.0559608	0.0633799
d15	48 hTT II	0.114348	0.129921	0.109516	0.111456	0.122403	0.1552	0.136665	0.147545	0.114498	0.0963072	0.167152	0.150821	0.118701	0.188188	0.237275	0.244247	0.239602	0.237239	0.176144	0.173223	0.151499	0.152744	0.181116	0.139345	0.214498	0.231276	0.179195	0.21498	0.245439	0.147481	0.135504	0.130187	0.12533	0.108222	0.0881459	0.0793291	0.0660611	0.0613733	0.0288555	0.0586341	0.0378947	0.0304918	0.0425138	0.0359272	0.386089	0.152689	0.0715817	0.0874373
[truncated: 18 more columns]
